# Supplementary material for: Earliest evidence of Neanderthal multifunctional bone tool production from cave lion (Panthera spelaea) remains
Source: Sci Rep. 2025 Jul 5;15:24010. doi: 10.1038/s41598-025-08588-w (PMC12228739; doi:10.1038/s41598-025-08588-w)
Supplement: Supplementary file 1 — Supplementary Material 1 [file 41598_2025_8588_MOESM1_ESM.xlsx]

## Sheet: Bone fraction
Supplementary file S1: Specific identification using Zooarchaeology by mass spectrometry (ZooMS)
ZooMS identification of retouchers from bone powder fraction.
X = absence of peaks		(?) = unknown peak for the species			COL1A1T47 (Cet1/P1)	COL1A2T85 (A' or 1)	COL1A2T85 (A' or 1)	COL1A2T43 (B or 4)	COL1A2T45 ( C )	COL1A2T26 (Cet2/P2)	COL1A2T69 (D or 5)	COL1A2T41 ( E )	COL1A1T55/56 (F or 7)	COL1A1T55/56 (F' or 7)	COL1A2T67 (G or 8)	COL1A2T67 (G' or 8)
Accession Number	Excavation year	Excavation number	Item Number	Deamidation	P1	A	A'	B	C	P2	D	E	F	F'	G	G'	Family
Sc-⌀-2647		2647		62.8543	1105.58	x	x	1453.75	1566.75	x	2163.11	x	2853.42	x	x	x	Ursidae
Sc-⌀-2648		2648		51.9345	1105.58	x	1233.67	1453.74	1566.75	x	2163.11	x	2853.41	2869.41	2957.51	x	Ursidae
Sc1983-310-15	1983	310	15	46.3535	1105.58	x	1233.67	1453.75	1566.75	x	2163.11	x	2853.41	2869.41	2957.5	x	Ursidae
Sc1982-348-24	1982	348	24	59.1017	1105.58	x	1233.67	1453.75	1566.75	x	2163.11	x	2853.42	x	x	x	Ursidae
Sc1982-348-25	1982	348	25	48.7081	1105.58	x	x	1453.74	1566.75	x	2147.11	x	2853.41	2869.41	x	2999.51	Panthera
Sc1982-348-26	1982	348	26	43.3874	1105.58	x	1233.67	1453.75	1566.75	x	2163.11	x	2853.41	2869.41	2957.5	x	Ursidae
Sc1982-348-27	1982	348	27	36.3623	1105.58	x	1166.63	1427.73	1580.77	1648.83	2131.12		2883.43	2899.43	x	x	Rangifer
Sc1983-186-25-2	1983	186	25-2	60.2783	1105.58	x	1233.67	1453.75	1566.75	x	2163.11	x	2853.42	x	x	x	Ursidae
Sc1983-338-17	1983	338	17	52.5873	1105.58	x	x	1453.74	1566.75	x	2147.11	x	2853.41	2869.41	x	2999.51	Panthera
Sc1983-382-120	1983	382	120	40.2831	1105.58	x	1208.68	1427.73	1580.77	1648.83	2131.12	x	2853.41	2869.41	x	3033.49	Bovidae
Sc1983-384-128	1983	384	128	60.2831	1105.58	x	1233.67	1453.75	1566.75	x	2163.11	x	2853.41	2869.41	x	x	Ursidae
Sc1984-553-18	1984	553	18	46.1734	1105.57	x	1233.67	1453.74	1566.75	x	2163.1	x	2853.41	2869.4	2957.5	x	Ursidae
Sc1984-614-11 bis 20	1984	614	11 bis 20	50.2372	1105.58	x	1233.67	1453.75	1566.75	x	2163.11	x	2853.41	2869.41	x	x	Ursidae
Sc1984-661-97	1984	661	97	52.065	1105.58	x	1233.67	1453.75	1566.75	x	2163.11	x	2853.41	2869.41	x	x	Ursidae
Sc1986-1270-302	1986	1270	302	61.3447	1105.58	x	1207.62	1453.75	1566.75	x	2147.11	2820.35	2853.41	2869.41	x	2999.52	Panthera
Sc1986-1278-160	1986	1278	160	50.4952	1105.58	x	1233.67	1453.74	1566.75	x	2147.11	x	2853.41	2869.41	2957.51	x	Panthera
Sc1986-1286-185	1986	1286	185	53.9565	1105.58	x	x	1453.75	1550.75	x	2145.13	x	2869.41	2885.41	x	x	Rhinocerotidae
Sc1998-203-230	1998	203	230	51.5	1105.58	x	1233.67	1453.74	1566.75	x	2163.11	x	2853.41	2869.41	2957.51	x	Ursidae
Sc1984-566-26	1984	566	26
Sc1985-806-10	1985	806	10
Sc1983-426-121	1983	426	121
Sc1986-1279-299	1986	1279	299
Sc1986-1272-53	1986	1272	53

## Sheet: Acid fraction
Supplementary file S1: Specific identification using Zooarchaeology by mass spectrometry (ZooMS)
ZooMS identification of retouchers from acid fraction.
X = absence of peaks		(?) = unknown peak for the species			COL1A1T47 (Cet1/P1)	COL1A2T85 (A' or 1)	COL1A2T85 (A' or 1)	COL1A2T43 (B or 4)	COL1A2T45 ( C )	COL1A2T26 (Cet2/P2)	COL1A2T69 (D or 5)	COL1A2T41 ( E )	COL1A1T55/56 (F or 7)	COL1A1T55/56 (F' or 7)	COL1A2T67 (G or 8)	COL1A2T67 (G' or 8)
Accession Number	Excavation year	Excavation number	Geological Unit	Deamidation	P1	A	A'	B	C	P2	D	E	F	F'	G	G'	Family
Sc-⌀-2647		2647		54.1498	1105.58	x	1233.67	1453.75	1566.75	x	2163.11	x	2853.41	2869.41	x	x	Ursidae
Sc-⌀-2648		2648		58.3021	1105.58	x	1233.67	1453.74	1566.75	x	2163.11	x	2853.41	2869.41	2957.5	x	Ursidae
Sc1983-310-15	1983	310	15	50.6575	1105.58	x	1233.67	1453.75	1566.75	x	2163.11	x	2853.41	2869.41	2957.51	x	Ursidae
Sc1982-348-24	1982	348	24	53.8289	1105.58	x	1233.67	1453.75	1566.75	x	2163.11	x	2853.41	2869.41	x	x	Ursidae
Sc1982-348-25	1982	348	25	49.4494	1105.58	x	1233.67	1453.75	1566.75	x	2147.11	x	2853.41	2869.41	x	2999.51	Panthera
Sc1982-348-26	1982	348	26	44.9148	1105.58	x	1233.67	1453.75	1566.75	x	2163.11	x	2853.41	2869.41	2957.51	x	Ursidae
Sc1982-348-27	1982	348	27	45.0537	1105.58	1150.63	1166.63	1427.73	1580.77	1648.83	2131.12	x	2883.43	2899.43	x	x	Rangifer
Sc1983-186-25-2	1983	186	25-2	51.6214	1105.58	x	1233.67	1453.74	x	x	2163.11	x	2853.41	2869.41	2957.5	x	Ursidae
Sc1983-338-17	1983	338	17	54.2592	1105.58	x	x	1453.74	1566.75	x	2147.11	x	2853.41	2869.41	x	2999.51	Panthera
Sc1983-382-120	1983	382	120	38.3892	1105.58	x	1208.68	1427.73	1580.77	1648.83	2131.12	2792.33	2853.41	x	x	3033.49	Bovidae
Sc1983-384-128	1983	384	128	58.1799	1105.58	x	1233.67	1453.75	1566.75	x	2163.11	x	2853.41	x	x	x	Ursidae
Sc1984-553-18	1984	553	18	66.4468	1105.58	x	1233.67	1453.75	1566.75	x	2163.11	x	2853.41	2869.41	x	x	Ursidae
Sc1984-614-11 bis 20	1984	614	11 bis 20	51.9242	1105.58	x	1233.67	1453.74	1566.75	x	2163.11	x	2853.41	2869.41	2957.5	x	Ursidae
Sc1984-661-97	1984	661	97	52.4207	1105.58	x	1233.67	1453.75	1566.75	x	2163.11	x	2853.41	2869.41	2957.51	x	Ursidae
Sc1986-1270-302	1986	1270	302	69.8108	1105.58	x	1233.67	1453.75	1566.75	x	2147.11	x	2853.41	2869.41	x	2999.51	Panthera
Sc1986-1278-160	1986	1278	160	53.9012	1105.58	x	1233.67	1453.75	1566.75	x	2147.11	x	2853.41	2869.41	x	x	Panthera
Sc1986-1286-185	1986	1286	185	47.2232	1105.58	x	x	1453.74	1550.76	x	2145.13	x	2869.41	2885.4	x	2999.51	Rhinocerotidae
Sc1998-203-230	1998	203	230	55.1	1105.58	x	1233.67	1453.75	1566.75	x	2163.11	x	2853.41	2869.41	2957.51	x	Ursidae

## Sheet: Feuil1
Accession number	Excavation year	Excavation number	Geological Unit	Family	Genus
2647		2647		Ursidae	Ursus
2648		2648		Ursidae	Ursus
1933-310-15	1933	310	15	Ursidae	Ursus
1982-348-24	1982	348	24	Ursidae	Ursus
1982-348-25	1982	348	25	Felidae	Panthera
1982-348-26	1982	348	26	Ursidae	Ursus
1982-348-27	1982	348	27	Cervidae	Rangifer
1983-186-25-2	1983	186	25-2	Ursidae	Ursus
1983-338-17	1983	338	17	Felidae	Panthera
1983-382-120	1983	382	120	Bovidae	Bos/Bison
1983-384-128	1983	384	128	Ursidae	Ursus
1984-553-18	1984	553	18	Ursidae	Ursus
1984-614-11 bis 20	1984	614	11 bis 20	Ursidae	Ursus
1984-661-97	1984	661	97	Ursidae	Ursus
1986-1270-302	1986	1270	302	Felidae	Panthera
1986-1278-160	1986	1278	160	Felidae	Panthera
1986-1286-185	1986	1286	185	Rhinocerotidae	Rhinoceros
98-203-230	98	203	230	Ursidae	Ursus
