# Supplementary material for: Earliest evidence of Neanderthal multifunctional bone tool production from cave lion (Panthera spelaea) remains
Source: Sci Rep. 2025 Jul 5;15:24010. doi: 10.1038/s41598-025-08588-w (PMC12228739; doi:10.1038/s41598-025-08588-w)
Supplement: Supplementary file 2 — Supplementary Material 2 [file 41598_2025_8588_MOESM2_ESM.xlsx]

## Sheet: Sc1986-1270-203
Supplementary file S2: Specific identification using Liquid chromatography–mass spectrometry (LC-MS/MS)
LC-MS/MS identification of bone retoucher Sc1986-1270-203 with PEAKS X+ software
Protein Group	Protein ID	Protein Accession	Peptide	Unique	-10lgP	Mass	Length	ppm	m/z	z	RT	Area Sample 27	Fraction	Scan	Source File	#Feature	#Feature Sample 27	Start	End	PTM	AScore	Found By
4	789	XP_008577078.1	R.GFP(+15.99)GLP(+15.99)GPSGEPGK.Q	N	33.18	1327.64	14	-1.9	664.826	2	80.52	17149000	137	F137:21882	1D.raw	4	4	924	937	Oxidation or Hydroxylation	P3:Oxidation or Hydroxylation:98.37;P6:Oxidation or Hydroxylation:32.28	PEAKS DB
4	789	XP_008577078.1	R.GFPGLP(+15.99)GPSGEPGK.Q	N	31.99	1311.65	14	0.7	656.831	2	87.19	2003800	137	F137:23815	1D.raw	1	1	924	937	Oxidation or Hydroxylation	P6:Oxidation or Hydroxylation:32.28	PEAKS DB
4	789	XP_008577078.1	R.GFPGLP(+15.99)GPSGEP(+15.99)GK.Q	N	31.87	1327.64	14	-1.7	664.827	2	82.84	12559000	137	F137:22606	1D.raw	1	1	924	937	Oxidation or Hydroxylation	P6:Oxidation or Hydroxylation:32.28;P12:Oxidation or Hydroxylation:7.69	PEAKS DB
4	789	XP_008577078.1	R.GFP(+15.99)GLP(+15.99)GPSGEP(+15.99)GK.Q	N	31.74	1343.64	14	-2.8	672.823	2	81.2	92213000	138	F138:16737	1O.raw	2	2	924	937	Oxidation or Hydroxylation	P3:Oxidation or Hydroxylation:98.37;P6:Oxidation or Hydroxylation:32.28;P12:Oxidation or Hydroxylation:17.01	PEAKS DB
4	789	XP_008577078.1	A.GFAGPP(+15.99)GADGQ(+.98)P(+15.99)GAK.G	N	28.28	1358.61	15	-1.5	680.311	2	51.12	1893100	137	F137:12362	1D.raw	1	1	765	779	Oxidation or Hydroxylation; Deamidation (NQ)	P6:Oxidation or Hydroxylation:8.14;Q11:Deamidation (NQ):1000.00;P12:Oxidation or Hydroxylation:11.12	PEAKS DB
4	789	XP_008577078.1	A.GFAGPP(+15.99)GADGQ(+.98)PGAK.G	N	26.7	1342.62	15	-0.3	672.315	2	57.58	2672600	137	F137:14562	1D.raw	1	1	765	779	Oxidation or Hydroxylation; Deamidation (NQ)	P6:Oxidation or Hydroxylation:20.92;Q11:Deamidation (NQ):1000.00	PEAKS DB
4	789	XP_008577078.1	F.AGPP(+15.99)GADGQ(+.98)PGAK.G	N	25.76	1138.53	13	0.4	570.27	2	32.9	2661800	137	F137:6326	1D.raw	1	1	767	779	Oxidation or Hydroxylation; Deamidation (NQ)	P4:Oxidation or Hydroxylation:40.00;Q9:Deamidation (NQ):1000.00	PEAKS DB
4	789	XP_008577078.1	R.GLTGPIGPP(+15.99)GPA.G	N	24.2	1048.56	12	0.2	525.285	2	95.82	3681200	137	F137:26124	1D.raw	2	2	717	728	Oxidation or Hydroxylation	P9:Oxidation or Hydroxylation:40.00	PEAKS DB
4	789	XP_008577078.1	A.N(+.98)GIP(+15.99)GPIGP(+15.99)P(+15.99)GPR.G	N	22.29	1276.64	13	-0.9	639.327	2	79.68	4006500	138	F138:16260	1O.raw	2	2	1109	1121	Deamidation (NQ); Oxidation or Hydroxylation	N1:Deamidation (NQ):1000.00;P4:Oxidation or Hydroxylation:1000.00;P9:Oxidation or Hydroxylation:1000.00;P10:Oxidation or Hydroxylation:1000.00	PEAKS DB
4	789	XP_008577078.1	R.GFP(+15.99)GLPGPSGEP(+15.99)GK.Q	N	22.16	1327.64	14	3.3	664.83	2	84.17	1045700	137	F137:22910	1D.raw	1	1	924	937	Oxidation or Hydroxylation	P3:Oxidation or Hydroxylation:12.33;P12:Oxidation or Hydroxylation:12.81	PEAKS DB
4	789	XP_008577078.1	R.GERGFP(+15.99)GER.G	N	21.86	1019.48	9	-0.6	510.746	2	32.65	822500	138	F138:5652	1O.raw	1	1	630	638	Oxidation or Hydroxylation	P6:Oxidation or Hydroxylation:38.16	PEAKS DB
4	789	XP_008577078.1	P.GPQGLAGQ(+.98)R.G	N	21.84	883.451	9	0.1	442.733	2	35.65	0	138	F138:6301	1O.raw	0	0	903	911	Deamidation (NQ)	Q8:Deamidation (NQ):1000.00	PEAKS DB
4	789	XP_008577078.1	G.FAGPP(+15.99)GADGQ(+.98)PGAK.G	N	21.82	1285.59	14	-1	643.804	2	54.01	947790	137	F137:13384	1D.raw	1	1	766	779	Oxidation or Hydroxylation; Deamidation (NQ)	P5:Oxidation or Hydroxylation:14.02;Q10:Deamidation (NQ):1000.00	PEAKS DB
4	789	XP_008577078.1	N.GIP(+15.99)GPIGP(+15.99)P(+15.99)GPR.G	N	19.09	1161.61	12	1.1	581.815	2	62.57	8142100	137	F137:16296	1D.raw	1	1	1110	1121	Oxidation or Hydroxylation	P3:Oxidation or Hydroxylation:1000.00;P8:Oxidation or Hydroxylation:1000.00;P9:Oxidation or Hydroxylation:1000.00	PEAKS DB
4	789	XP_008577078.1	G.PAGFAGP(+15.99)P(+15.99)GADGQ(+.98)P(+15.99)GAK.G	N	18.9	1542.69	17	2.4	772.357	2	54.85	669750	137	F137:13621	1D.raw	1	1	763	779	Oxidation or Hydroxylation; Deamidation (NQ)	P7:Oxidation or Hydroxylation:0.00;P8:Oxidation or Hydroxylation:9.00;Q13:Deamidation (NQ):1000.00;P14:Oxidation or Hydroxylation:4.52	PEAKS DB
4	789	XP_008577078.1	R.GLTGPIGPP(+15.99)GPAGA.N	N	18.25	1176.61	14	-2	589.313	2	99.1	611040	138	F138:21654	1O.raw	1	1	717	730	Oxidation or Hydroxylation	P9:Oxidation or Hydroxylation:17.01	PEAKS DB
4	789	XP_008577078.1	R.GFP(+15.99)GLP(+15.99)GPSGEPGKQ(+.98)G.A	N	16.96	1513.7	16	-0.8	757.859	2	81.74	165780	137	F137:22211	1D.raw	1	1	924	939	Oxidation or Hydroxylation; Deamidation (NQ)	P3:Oxidation or Hydroxylation:39.44;P6:Oxidation or Hydroxylation:14.04;Q15:Deamidation (NQ):1000.00	PEAKS DB
4	789	XP_008577078.1	R.GFP(+15.99)GLP(+15.99)GP(+15.99)SGEP(+15.99)GK.Q	N	16.65	1359.63	14	0.6	680.823	2	68.66	0	137	F137:18275	1D.raw	0	0	924	937	Oxidation or Hydroxylation	P3:Oxidation or Hydroxylation:37.55;P6:Oxidation or Hydroxylation:25.00;P8:Oxidation or Hydroxylation:10.92;P12:Oxidation or Hydroxylation:8.22	PEAKS DB
4	789	XP_008577078.1	R.GQP(+15.99)GVMGFP(+15.99)GPK.G	N	13.59	1202.58	12	-9.2	602.289	2	70.64	0	137	F137:18881	1D.raw	0	0	528	539	Oxidation or Hydroxylation	P3:Oxidation or Hydroxylation:62.50;P9:Oxidation or Hydroxylation:26.31	PEAKS DB
4	789	XP_008577078.1	R.GPP(+15.99)GPVGPSGK.D	N	13.07	964.498	11	-0.6	483.256	2	34.26	0	137	F137:6766	1D.raw	0	0	1095	1105	Oxidation or Hydroxylation	P3:Oxidation or Hydroxylation:11.10	PEAKS DB
4	789	XP_008577078.1	R.GLTGPIGPP(+15.99)GPAG.A	N	12.85	1105.58	13	0.4	553.796	2	95.45	2110000	137	F137:25877	1D.raw	1	1	717	729	Oxidation or Hydroxylation	P9:Oxidation or Hydroxylation:17.01	PEAKS DB
4	789	XP_008577078.1	A.AGPP(+15.99)GPAGPAGER.G	N	12.39	1148.56	13	1.1	575.287	2	59.9	4145900	137	F137:15480	1D.raw	1	1	572	584	Oxidation or Hydroxylation	P4:Oxidation or Hydroxylation:24.44	PEAKS DB
4	792	XP_008577076.1	R.GFP(+15.99)GLP(+15.99)GPSGEPGK.Q	N	33.18	1327.64	14	-1.9	664.826	2	80.52	17149000	137	F137:21882	1D.raw	4	4	993	1006	Oxidation or Hydroxylation	P3:Oxidation or Hydroxylation:98.37;P6:Oxidation or Hydroxylation:32.28	PEAKS DB
4	792	XP_008577076.1	R.GFPGLP(+15.99)GPSGEPGK.Q	N	31.99	1311.65	14	0.7	656.831	2	87.19	2003800	137	F137:23815	1D.raw	1	1	993	1006	Oxidation or Hydroxylation	P6:Oxidation or Hydroxylation:32.28	PEAKS DB
4	792	XP_008577076.1	R.GFPGLP(+15.99)GPSGEP(+15.99)GK.Q	N	31.87	1327.64	14	-1.7	664.827	2	82.84	12559000	137	F137:22606	1D.raw	1	1	993	1006	Oxidation or Hydroxylation	P6:Oxidation or Hydroxylation:32.28;P12:Oxidation or Hydroxylation:7.69	PEAKS DB
4	792	XP_008577076.1	R.GFP(+15.99)GLP(+15.99)GPSGEP(+15.99)GK.Q	N	31.74	1343.64	14	-2.8	672.823	2	81.2	92213000	138	F138:16737	1O.raw	2	2	993	1006	Oxidation or Hydroxylation	P3:Oxidation or Hydroxylation:98.37;P6:Oxidation or Hydroxylation:32.28;P12:Oxidation or Hydroxylation:17.01	PEAKS DB
4	792	XP_008577076.1	A.GFAGPP(+15.99)GADGQ(+.98)P(+15.99)GAK.G	N	28.28	1358.61	15	-1.5	680.311	2	51.12	1893100	137	F137:12362	1D.raw	1	1	834	848	Oxidation or Hydroxylation; Deamidation (NQ)	P6:Oxidation or Hydroxylation:8.14;Q11:Deamidation (NQ):1000.00;P12:Oxidation or Hydroxylation:11.12	PEAKS DB
4	792	XP_008577076.1	A.GFAGPP(+15.99)GADGQ(+.98)PGAK.G	N	26.7	1342.62	15	-0.3	672.315	2	57.58	2672600	137	F137:14562	1D.raw	1	1	834	848	Oxidation or Hydroxylation; Deamidation (NQ)	P6:Oxidation or Hydroxylation:20.92;Q11:Deamidation (NQ):1000.00	PEAKS DB
4	792	XP_008577076.1	F.AGPP(+15.99)GADGQ(+.98)PGAK.G	N	25.76	1138.53	13	0.4	570.27	2	32.9	2661800	137	F137:6326	1D.raw	1	1	836	848	Oxidation or Hydroxylation; Deamidation (NQ)	P4:Oxidation or Hydroxylation:40.00;Q9:Deamidation (NQ):1000.00	PEAKS DB
4	792	XP_008577076.1	R.GLTGPIGPP(+15.99)GPA.G	N	24.2	1048.56	12	0.2	525.285	2	95.82	3681200	137	F137:26124	1D.raw	2	2	786	797	Oxidation or Hydroxylation	P9:Oxidation or Hydroxylation:40.00	PEAKS DB
4	792	XP_008577076.1	A.N(+.98)GIP(+15.99)GPIGP(+15.99)P(+15.99)GPR.G	N	22.29	1276.64	13	-0.9	639.327	2	79.68	4006500	138	F138:16260	1O.raw	2	2	1178	1190	Deamidation (NQ); Oxidation or Hydroxylation	N1:Deamidation (NQ):1000.00;P4:Oxidation or Hydroxylation:1000.00;P9:Oxidation or Hydroxylation:1000.00;P10:Oxidation or Hydroxylation:1000.00	PEAKS DB
4	792	XP_008577076.1	R.GFP(+15.99)GLPGPSGEP(+15.99)GK.Q	N	22.16	1327.64	14	3.3	664.83	2	84.17	1045700	137	F137:22910	1D.raw	1	1	993	1006	Oxidation or Hydroxylation	P3:Oxidation or Hydroxylation:12.33;P12:Oxidation or Hydroxylation:12.81	PEAKS DB
4	792	XP_008577076.1	P.GPQGLAGQ(+.98)R.G	N	21.84	883.451	9	0.1	442.733	2	35.65	0	138	F138:6301	1O.raw	0	0	972	980	Deamidation (NQ)	Q8:Deamidation (NQ):1000.00	PEAKS DB
4	792	XP_008577076.1	G.FAGPP(+15.99)GADGQ(+.98)PGAK.G	N	21.82	1285.59	14	-1	643.804	2	54.01	947790	137	F137:13384	1D.raw	1	1	835	848	Oxidation or Hydroxylation; Deamidation (NQ)	P5:Oxidation or Hydroxylation:14.02;Q10:Deamidation (NQ):1000.00	PEAKS DB
4	792	XP_008577076.1	N.GIP(+15.99)GPIGP(+15.99)P(+15.99)GPR.G	N	19.09	1161.61	12	1.1	581.815	2	62.57	8142100	137	F137:16296	1D.raw	1	1	1179	1190	Oxidation or Hydroxylation	P3:Oxidation or Hydroxylation:1000.00;P8:Oxidation or Hydroxylation:1000.00;P9:Oxidation or Hydroxylation:1000.00	PEAKS DB
4	792	XP_008577076.1	G.PAGFAGP(+15.99)P(+15.99)GADGQ(+.98)P(+15.99)GAK.G	N	18.9	1542.69	17	2.4	772.357	2	54.85	669750	137	F137:13621	1D.raw	1	1	832	848	Oxidation or Hydroxylation; Deamidation (NQ)	P7:Oxidation or Hydroxylation:0.00;P8:Oxidation or Hydroxylation:9.00;Q13:Deamidation (NQ):1000.00;P14:Oxidation or Hydroxylation:4.52	PEAKS DB
4	792	XP_008577076.1	R.GLTGPIGPP(+15.99)GPAGA.N	N	18.25	1176.61	14	-2	589.313	2	99.1	611040	138	F138:21654	1O.raw	1	1	786	799	Oxidation or Hydroxylation	P9:Oxidation or Hydroxylation:17.01	PEAKS DB
4	792	XP_008577076.1	R.GFP(+15.99)GLP(+15.99)GPSGEPGKQ(+.98)G.A	N	16.96	1513.7	16	-0.8	757.859	2	81.74	165780	137	F137:22211	1D.raw	1	1	993	1008	Oxidation or Hydroxylation; Deamidation (NQ)	P3:Oxidation or Hydroxylation:39.44;P6:Oxidation or Hydroxylation:14.04;Q15:Deamidation (NQ):1000.00	PEAKS DB
4	792	XP_008577076.1	R.GFP(+15.99)GLP(+15.99)GP(+15.99)SGEP(+15.99)GK.Q	N	16.65	1359.63	14	0.6	680.823	2	68.66	0	137	F137:18275	1D.raw	0	0	993	1006	Oxidation or Hydroxylation	P3:Oxidation or Hydroxylation:37.55;P6:Oxidation or Hydroxylation:25.00;P8:Oxidation or Hydroxylation:10.92;P12:Oxidation or Hydroxylation:8.22	PEAKS DB
4	792	XP_008577076.1	R.GQP(+15.99)GVMGFP(+15.99)GPK.G	N	13.59	1202.58	12	-9.2	602.289	2	70.64	0	137	F137:18881	1D.raw	0	0	597	608	Oxidation or Hydroxylation	P3:Oxidation or Hydroxylation:62.50;P9:Oxidation or Hydroxylation:26.31	PEAKS DB
4	792	XP_008577076.1	R.GPP(+15.99)GPVGPSGK.D	N	13.07	964.498	11	-0.6	483.256	2	34.26	0	137	F137:6766	1D.raw	0	0	1164	1174	Oxidation or Hydroxylation	P3:Oxidation or Hydroxylation:11.10	PEAKS DB
4	792	XP_008577076.1	R.GLTGPIGPP(+15.99)GPAG.A	N	12.85	1105.58	13	0.4	553.796	2	95.45	2110000	137	F137:25877	1D.raw	1	1	786	798	Oxidation or Hydroxylation	P9:Oxidation or Hydroxylation:17.01	PEAKS DB
4	792	XP_008577076.1	A.AGPP(+15.99)GPAGPAGER.G	N	12.39	1148.56	13	1.1	575.287	2	59.9	4145900	137	F137:15480	1D.raw	1	1	641	653	Oxidation or Hydroxylation	P4:Oxidation or Hydroxylation:24.44	PEAKS DB
5	35	XP_042771858.1	K.GDAGPP(+15.99)GPAGPTGPP(+15.99)GPIGNVGAP(+15.99)GPK.G	N	60.15	2336.14	27	-0.8	1169.08	2	84.47	0	137	F137:23024	1D.raw	0	0	833	859	Oxidation or Hydroxylation	P6:Oxidation or Hydroxylation:18.53;P15:Oxidation or Hydroxylation:26.02;P24:Oxidation or Hydroxylation:22.85	PEAKS DB
5	35	XP_042771858.1	R.GETGPAGRP(+15.99)GEVGPP(+15.99)GPP(+15.99)GPAGEK.G	N	59.69	2215.05	24	-0.9	1108.53	2	50.65	1170100000	137	F137:12345	1D.raw	2	2	908	931	Oxidation or Hydroxylation	P9:Oxidation or Hydroxylation:27.96;P15:Oxidation or Hydroxylation:26.02;P18:Oxidation or Hydroxylation:26.02	PEAKS DB
5	35	XP_042771858.1	R.GFSGLQ(+.98)GPP(+15.99)GPP(+15.99)GSP(+15.99)GEQ(+.98)GPSGASGPAGPR.G	N	58.75	2706.22	30	0.6	1354.12	2	89.53	41682	137	F137:24332	1D.raw	1	1	1109	1138	Deamidation (NQ); Oxidation or Hydroxylation	Q6:Deamidation (NQ):1000.00;P9:Oxidation or Hydroxylation:11.06;P12:Oxidation or Hydroxylation:11.06;P15:Oxidation or Hydroxylation:14.19;Q18:Deamidation (NQ):1000.00	PEAKS DB
5	35	XP_042771858.1	K.GDAGPP(+15.99)GPAGPTGPP(+15.99)GPIGN(+.98)VGAP(+15.99)GPK.G	N	58.21	2337.12	27	-0.3	1169.57	2	87.98	30042000	138	F138:18751	1O.raw	7	7	833	859	Oxidation or Hydroxylation; Deamidation (NQ)	P6:Oxidation or Hydroxylation:33.98;P15:Oxidation or Hydroxylation:27.96;N20:Deamidation (NQ):1000.00;P24:Oxidation or Hydroxylation:32.28	PEAKS DB
5	35	XP_042771858.1	K.GDAGPP(+15.99)GPAGPTGPP(+15.99)GPIGNVGAP(+15.99)GPK(+15.99).G	N	57.54	2352.13	27	-1.4	1177.07	2	83.61	3239300	137	F137:22737	1D.raw	2	2	833	859	Oxidation or Hydroxylation	P6:Oxidation or Hydroxylation:11.06;P15:Oxidation or Hydroxylation:17.01;P24:Oxidation or Hydroxylation:15.73;K27:Oxidation or Hydroxylation:0.00	PEAKS DB
5	35	XP_042771858.1	K.GEP(+15.99)GPTGIQGPP(+15.99)GPAGEEGK.R	N	57.52	1862.86	20	-1.8	932.438	2	65.18	172890000	138	F138:12770	1O.raw	8	8	446	465	Oxidation or Hydroxylation	P3:Oxidation or Hydroxylation:22.85;P12:Oxidation or Hydroxylation:20.41	PEAKS DB
5	35	XP_042771858.1	R.GN(+.98)DGATGAAGPP(+15.99)GPTGPAGPP(+15.99)GFP(+15.99)GAVGAK.G	N	55.54	2548.18	30	1.8	850.403	3	90.86	38747000	137	F137:24674	1D.raw	7	7	320	349	Deamidation (NQ); Oxidation or Hydroxylation	N2:Deamidation (NQ):1000.00;P12:Oxidation or Hydroxylation:23.10;P21:Oxidation or Hydroxylation:17.01;P24:Oxidation or Hydroxylation:42.68	PEAKS DB
5	35	XP_042771858.1	K.GDRGETGPAGPP(+15.99)GAP(+15.99)GAP(+15.99)GAP(+15.99)GPVGPAGK.N	N	55.19	2512.19	29	0.5	838.406	3	57.12	128110000	137	F137:14528	1D.raw	3	3	1031	1059	Oxidation or Hydroxylation	P12:Oxidation or Hydroxylation:30.46;P15:Oxidation or Hydroxylation:93.66;P18:Oxidation or Hydroxylation:52.68;P21:Oxidation or Hydroxylation:26.31	PEAKS DB
5	35	XP_042771858.1	R.GAPGD(+15.99)RGEP(+15.99)GPP(+15.99)GPAGFAGPP(+15.99)GADGQ(+.98)PGAK.G	N	54.91	2703.22	30	1.1	902.08	3	70.23	54875000	137	F137:18752	1D.raw	2	2	794	823	Oxidation or Hydroxylation; Deamidation (NQ)	D5:Oxidation or Hydroxylation:8.69;P9:Oxidation or Hydroxylation:28.86;P12:Oxidation or Hydroxylation:21.94;P21:Oxidation or Hydroxylation:17.01;Q26:Deamidation (NQ):1000.00	PEAKS DB
5	35	XP_042771858.1	R.GAP(+15.99)GDRGEP(+15.99)GPP(+15.99)GPAGFAGPP(+15.99)GADGQP(+15.99)GAK.G	N	54.34	2718.23	30	0.4	907.083	3	64.61	10008000	137	F137:16999	1D.raw	1	1	794	823	Oxidation or Hydroxylation	P3:Oxidation or Hydroxylation:11.10;P9:Oxidation or Hydroxylation:9.85;P12:Oxidation or Hydroxylation:8.69;P21:Oxidation or Hydroxylation:8.69;P27:Oxidation or Hydroxylation:22.34	PEAKS DB
5	35	XP_042771858.1	K.TGPP(+15.99)GPAGQ(+.98)DGRP(+15.99)GPP(+15.99)GPP(+15.99)GAR.G	N	53.97	2056.96	22	-0.3	1029.48	2	45.13	1625000000	137	F137:10411	1D.raw	5	5	550	571	Oxidation or Hydroxylation; Deamidation (NQ)	P4:Oxidation or Hydroxylation:27.96;Q9:Deamidation (NQ):1000.00;P13:Oxidation or Hydroxylation:26.31;P16:Oxidation or Hydroxylation:21.94;P19:Oxidation or Hydroxylation:11.06	PEAKS DB
5	35	XP_042771858.1	R.GAPGD(+15.99)RGEP(+15.99)GPP(+15.99)GPAGFAGPP(+15.99)GADGQPGAK.G	N	53.47	2702.23	30	-0.6	901.751	3	68.03	15741000	137	F137:18100	1D.raw	1	1	794	823	Oxidation or Hydroxylation	D5:Oxidation or Hydroxylation:0.00;P9:Oxidation or Hydroxylation:30.83;P12:Oxidation or Hydroxylation:9.34;P21:Oxidation or Hydroxylation:9.34	PEAKS DB
5	35	XP_042771858.1	R.GEP(+15.99)GPP(+15.99)GPAGAAGPAGNP(+15.99)GADGQ(+.98)P(+15.99)GAK.G	N	51.67	2316.03	27	0.3	1159.02	2	53.9	39750000	137	F137:13468	1D.raw	2	2	368	394	Oxidation or Hydroxylation; Deamidation (NQ)	P3:Oxidation or Hydroxylation:30.36;P6:Oxidation or Hydroxylation:8.14;P18:Oxidation or Hydroxylation:40.00;Q23:Deamidation (NQ):57.25;P24:Oxidation or Hydroxylation:20.70	PEAKS DB
5	35	XP_042771858.1	R.GEP(+15.99)GPP(+15.99)GPAGFAGPP(+15.99)GADGQ(+.98)PGAK.G	N	51.31	2133.96	24	-0.5	1067.99	2	78.55	18988000	137	F137:21312	1D.raw	4	4	800	823	Oxidation or Hydroxylation; Deamidation (NQ)	P3:Oxidation or Hydroxylation:27.83;P6:Oxidation or Hydroxylation:27.96;P15:Oxidation or Hydroxylation:27.96;Q20:Deamidation (NQ):1000.00	PEAKS DB
5	35	XP_042771858.1	R.GEP(+15.99)GPP(+15.99)GPAGFAGPP(+15.99)GADGQPGAK.G	N	51.17	2132.98	24	-0.8	1067.49	2	76.03	7972700	137	F137:20543	1D.raw	2	2	800	823	Oxidation or Hydroxylation	P3:Oxidation or Hydroxylation:20.41;P6:Oxidation or Hydroxylation:11.06;P15:Oxidation or Hydroxylation:27.96	PEAKS DB
5	35	XP_042771858.1	R.GEP(+15.99)GPP(+15.99)GPAGFAGPP(+15.99)GADGQ(+.98)P(+15.99)GAK.G	N	51.02	2149.96	24	-0.2	1075.98	2	74.4	12469000	137	F137:20059	1D.raw	2	2	800	823	Oxidation or Hydroxylation; Deamidation (NQ)	P3:Oxidation or Hydroxylation:36.05;P6:Oxidation or Hydroxylation:25.66;P15:Oxidation or Hydroxylation:24.44;Q20:Deamidation (NQ):1000.00;P21:Oxidation or Hydroxylation:19.27	PEAKS DB
5	35	XP_042771858.1	R.GN(+.98)DGATGAAGPP(+15.99)GPTGPAGPP(+15.99)GFP(+15.99)GAVGAK(+15.99).G	N	50.79	2564.18	30	3.1	1283.1	2	90.19	41200000	137	F137:24570	1D.raw	2	2	320	349	Deamidation (NQ); Oxidation or Hydroxylation	N2:Deamidation (NQ):1000.00;P12:Oxidation or Hydroxylation:7.65;P21:Oxidation or Hydroxylation:17.01;P24:Oxidation or Hydroxylation:42.89;K30:Oxidation or Hydroxylation:58.64	PEAKS DB
5	35	XP_042771858.1	K.GDAGPP(+15.99)GPAGPTGPP(+15.99)GPIGN(+.98)VGAP(+15.99)GPK(+15.99).G	N	49.88	2353.12	27	-0.1	785.38	3	86.39	4337000	137	F137:23550	1D.raw	2	2	833	859	Oxidation or Hydroxylation; Deamidation (NQ)	P6:Oxidation or Hydroxylation:20.00;P15:Oxidation or Hydroxylation:12.79;N20:Deamidation (NQ):1000.00;P24:Oxidation or Hydroxylation:20.41;K27:Oxidation or Hydroxylation:7.21	PEAKS DB
5	35	XP_042771858.1	R.GPP(+15.99)GP(+15.99)MGPP(+15.99)GLAGPP(+15.99)GESGR.E	N	49.74	1847.85	20	0.3	616.957	3	68.12	138660000	137	F137:18038	1D.raw	2	2	992	1011	Oxidation or Hydroxylation	P3:Oxidation or Hydroxylation:30.46;P5:Oxidation or Hydroxylation:56.34;P9:Oxidation or Hydroxylation:27.96;P15:Oxidation or Hydroxylation:23.10	PEAKS DB
5	35	XP_042771858.1	R.GNDGATGAAGPP(+15.99)GPTGPAGPP(+15.99)GFP(+15.99)GAVGAK(+15.99).G	N	49.32	2563.19	30	-0.9	1282.6	2	87.18	199130	137	F137:23730	1D.raw	1	1	320	349	Oxidation or Hydroxylation	P12:Oxidation or Hydroxylation:0.00;P21:Oxidation or Hydroxylation:11.06;P24:Oxidation or Hydroxylation:34.30;K30:Oxidation or Hydroxylation:59.58	PEAKS DB
5	35	XP_042771858.1	R.VGP(+15.99)P(+15.99)GPSGN(+.98)AGPP(+15.99)GPP(+15.99)GPVGK.E	N	49.27	1856.89	21	0.3	929.453	2	60.32	20846000	137	F137:15519	1D.raw	3	3	880	900	Oxidation or Hydroxylation; Deamidation (NQ)	P3:Oxidation or Hydroxylation:77.25;P4:Oxidation or Hydroxylation:51.51;N9:Deamidation (NQ):1000.00;P13:Oxidation or Hydroxylation:21.94;P16:Oxidation or Hydroxylation:17.01	PEAKS DB
5	35	XP_042771858.1	R.GPP(+15.99)GAAGSPGKDGLN(+.98)GLP(+15.99)GPIGP(+15.99)P(+15.99)GPR.G	N	48.92	2454.21	27	-2	819.077	3	82.93	16052000	137	F137:22643	1D.raw	4	4	1139	1165	Oxidation or Hydroxylation; Deamidation (NQ)	P3:Oxidation or Hydroxylation:33.98;N15:Deamidation (NQ):1000.00;P18:Oxidation or Hydroxylation:26.31;P23:Oxidation or Hydroxylation:13.38;P24:Oxidation or Hydroxylation:8.22	PEAKS DB
5	35	XP_042771858.1	R.GETGPAGRP(+15.99)GEVGPP(+15.99)GPP(+15.99)GPAGEK(+15.99).G	N	48.64	2231.05	24	1.2	744.69	3	49.89	121710000	137	F137:12015	1D.raw	2	2	908	931	Oxidation or Hydroxylation	P9:Oxidation or Hydroxylation:20.00;P15:Oxidation or Hydroxylation:40.00;P18:Oxidation or Hydroxylation:26.31;K24:Oxidation or Hydroxylation:11.01	PEAKS DB
5	35	XP_042771858.1	R.GAPGD(+15.99)RGEP(+15.99)GP(+15.99)PGPAGFAGPP(+15.99)GADGQ(+.98)PGAK.G	N	48.48	2703.22	30	-1.5	902.078	3	78.24	28995000	138	F138:16290	1O.raw	2	2	794	823	Oxidation or Hydroxylation; Deamidation (NQ)	D5:Oxidation or Hydroxylation:11.10;P9:Oxidation or Hydroxylation:12.33;P11:Oxidation or Hydroxylation:0.00;P21:Oxidation or Hydroxylation:17.01;Q26:Deamidation (NQ):1000.00	PEAKS DB
5	35	XP_042771858.1	R.GEP(+15.99)GPP(+15.99)GPAGAAGPAGN(+.98)P(+15.99)GADGQ(+.98)PGAK.G	N	48.38	2301.01	27	-0.1	768.012	3	60.64	20733000	137	F137:15611	1D.raw	2	2	368	394	Oxidation or Hydroxylation; Deamidation (NQ)	P3:Oxidation or Hydroxylation:13.45;P6:Oxidation or Hydroxylation:12.81;N17:Deamidation (NQ):1000.00;P18:Oxidation or Hydroxylation:26.52;Q23:Deamidation (NQ):1000.00	PEAKS DB
5	35	XP_042771858.1	R.VGPP(+15.99)GPSGN(+.98)AGPP(+15.99)GPP(+15.99)GPVGK.E	N	48.32	1840.9	21	-0.1	921.455	2	64.85	163550000	137	F137:17206	1D.raw	3	3	880	900	Oxidation or Hydroxylation; Deamidation (NQ)	P4:Oxidation or Hydroxylation:30.46;N9:Deamidation (NQ):1000.00;P13:Oxidation or Hydroxylation:24.44;P16:Oxidation or Hydroxylation:30.46	PEAKS DB
5	35	XP_042771858.1	R.VGPP(+15.99)GPSGNAGPP(+15.99)GPP(+15.99)GPVGK.E	N	48.1	1839.91	21	-0.9	920.962	2	62.58	20575000	137	F137:16310	1D.raw	2	2	880	900	Oxidation or Hydroxylation	P4:Oxidation or Hydroxylation:26.02;P13:Oxidation or Hydroxylation:21.94;P16:Oxidation or Hydroxylation:26.02	PEAKS DB
5	35	XP_042771858.1	K.GEP(+15.99)GPTGIQ(+.98)GPP(+15.99)GPAGEEGK.R	N	47.52	1863.85	20	2.1	932.933	2	67.2	96804000	138	F138:13179	1O.raw	13	13	446	465	Oxidation or Hydroxylation; Deamidation (NQ)	P3:Oxidation or Hydroxylation:18.53;Q9:Deamidation (NQ):1000.00;P12:Oxidation or Hydroxylation:26.02	PEAKS DB
5	35	XP_042771858.1	R.GPP(+15.99)GPP(+15.99)GKN(+.98)GDDGEAGKPGRP(+15.99)GER.G	N	47.42	2347.08	24	0.6	470.423	5	28.63	126340000	137	F137:4949	1D.raw	3	3	218	241	Oxidation or Hydroxylation; Deamidation (NQ)	P3:Oxidation or Hydroxylation:33.98;P6:Oxidation or Hydroxylation:26.02;N9:Deamidation (NQ):1000.00;P21:Oxidation or Hydroxylation:6.63	PEAKS DB
5	35	XP_042771858.1	K.GEP(+15.99)GPTGIQ(+.98)GPP(+15.99)GPAGEEGKR.G	N	47.35	2019.95	21	0.1	674.324	3	57.16	53548000	137	F137:14448	1D.raw	5	5	446	466	Oxidation or Hydroxylation; Deamidation (NQ)	P3:Oxidation or Hydroxylation:32.28;Q9:Deamidation (NQ):1000.00;P12:Oxidation or Hydroxylation:17.01	PEAKS DB
5	35	XP_042771858.1	R.GNDGATGAAGPP(+15.99)GPTGPAGPP(+15.99)GFP(+15.99)GAVGAK.G	N	47.33	2547.2	30	-0.3	850.073	3	87.76	4051100	137	F137:23919	1D.raw	2	2	320	349	Oxidation or Hydroxylation	P12:Oxidation or Hydroxylation:6.59;P21:Oxidation or Hydroxylation:17.01;P24:Oxidation or Hydroxylation:42.68	PEAKS DB
5	35	XP_042771858.1	K.N(+.98)GDRGETGPAGPAGPIGPVGAR.G	N	46.79	2002.98	22	-0.1	1002.5	2	78.08	66079000	137	F137:21147	1D.raw	9	9	1060	1081	Deamidation (NQ)	N1:Deamidation (NQ):1000.00	PEAKS DB
5	35	XP_042771858.1	R.GSAGPP(+15.99)GATGFP(+15.99)GAAGR.V	N	46.73	1458.69	17	-1.9	730.348	2	62.23	966410000	138	F138:12323	1O.raw	8	8	863	879	Oxidation or Hydroxylation	P6:Oxidation or Hydroxylation:26.02;P12:Oxidation or Hydroxylation:52.68	PEAKS DB
5	35	XP_042771858.1	R.GPP(+15.99)GP(+15.99)MGPPGLAGPP(+15.99)GESGR.E	N	46.42	1831.85	20	1.9	611.626	3	72.39	89206000	137	F137:19495	1D.raw	3	3	992	1011	Oxidation or Hydroxylation	P3:Oxidation or Hydroxylation:33.98;P5:Oxidation or Hydroxylation:41.59;P15:Oxidation or Hydroxylation:24.44	PEAKS DB
5	35	XP_042771858.1	R.GLTGPIGPP(+15.99)GPAGAP(+15.99)GDK(+15.99)GEAGPSGPAGPTGAR.G	N	46.12	2868.4	33	-1.5	957.139	3	80.03	134660	137	F137:21741	1D.raw	1	1	761	793	Oxidation or Hydroxylation	P9:Oxidation or Hydroxylation:21.94;P15:Oxidation or Hydroxylation:0.00;K18:Oxidation or Hydroxylation:8.14	PEAKS DB
5	35	XP_042771858.1	R.TGDAGPVGPP(+15.99)GPP(+15.99)GPP(+15.99)GPP(+15.99)GPP.S	N	46.05	1934.9	22	-1	968.457	2	89.31	37739000	138	F138:19172	1O.raw	4	4	1168	1189	Oxidation or Hydroxylation	P10:Oxidation or Hydroxylation:30.46;P13:Oxidation or Hydroxylation:26.02;P16:Oxidation or Hydroxylation:30.46;P19:Oxidation or Hydroxylation:17.01	PEAKS DB
5	35	XP_042771858.1	K.DGEAGAQGPP(+15.99)GPAGPAGER.G	N	45.85	1705.77	19	-0.2	853.89	2	53.29	212800000	137	F137:13116	1D.raw	6	6	610	628	Oxidation or Hydroxylation	P10:Oxidation or Hydroxylation:24.44	PEAKS DB
5	35	XP_042771858.1	R.GFSGLQ(+.98)GP(+15.99)PGPP(+15.99)GSP(+15.99)GEQ(+.98)GPSGASGPAGPR.G	N	45.53	2706.22	30	0.6	903.08	3	89.59	8386500	137	F137:24383	1D.raw	1	1	1109	1138	Deamidation (NQ); Oxidation or Hydroxylation	Q6:Deamidation (NQ):1000.00;P8:Oxidation or Hydroxylation:0.00;P12:Oxidation or Hydroxylation:8.69;P15:Oxidation or Hydroxylation:14.77;Q18:Deamidation (NQ):1000.00	PEAKS DB
5	35	XP_042771858.1	R.GSEGPQ(+.98)GVRGEP(+15.99)GPP(+15.99)GPAGAAGPAGNP(+15.99)GADGQ(+.98)PGAK.G	N	45.44	3168.43	36	-0.1	1057.15	3	62.82	3292500	137	F137:16474	1D.raw	1	1	359	394	Deamidation (NQ); Oxidation or Hydroxylation	Q6:Deamidation (NQ):47.73;P12:Oxidation or Hydroxylation:11.10;P15:Oxidation or Hydroxylation:0.00;P27:Oxidation or Hydroxylation:17.01;Q32:Deamidation (NQ):36.87	PEAKS DB
5	35	XP_042771858.1	K.GDRGETGPAGPP(+15.99)GAP(+15.99)GAPGAP(+15.99)GPVGPAGK.N	N	45.13	2496.2	29	-0.5	833.073	3	61.17	113400000	137	F137:15914	1D.raw	2	2	1031	1059	Oxidation or Hydroxylation	P12:Oxidation or Hydroxylation:33.98;P15:Oxidation or Hydroxylation:55.63;P21:Oxidation or Hydroxylation:15.73	PEAKS DB
5	35	XP_042771858.1	K.DGEAGAQ(+.98)GPP(+15.99)GPAGPAGER.G	N	44.93	1706.75	19	-0.1	854.382	2	55.64	280160000	137	F137:13890	1D.raw	8	8	610	628	Deamidation (NQ); Oxidation or Hydroxylation	Q7:Deamidation (NQ):1000.00;P10:Oxidation or Hydroxylation:26.02	PEAKS DB
5	35	XP_042771858.1	K.GDAGPP(+15.99)GPAGPTGPP(+15.99)GPIGN(+.98)VGAPGPK.G	N	44.45	2321.13	27	-2.7	774.715	3	91.85	498090	137	F137:24994	1D.raw	1	1	833	859	Oxidation or Hydroxylation; Deamidation (NQ)	P6:Oxidation or Hydroxylation:8.14;P15:Oxidation or Hydroxylation:11.06;N20:Deamidation (NQ):1000.00	PEAKS DB
5	35	XP_042771858.1	R.GLTGPIGPP(+15.99)GPAGAP(+15.99)GDKGEAGPSGPAGPTGAR.G	N	44.29	2852.41	33	-5.6	951.804	3	80.46	167010000	137	F137:21884	1D.raw	1	1	761	793	Oxidation or Hydroxylation	P9:Oxidation or Hydroxylation:20.92;P15:Oxidation or Hydroxylation:5.47	PEAKS DB
5	35	XP_042771858.1	R.GVP(+15.99)GPP(+15.99)GAVGPAGKDGEAGAQ(+.98)GPP(+15.99)GPAGPAGER.G	N	43.4	2880.36	33	-0.2	961.128	3	70.34	5280600	137	F137:18784	1D.raw	1	1	596	628	Oxidation or Hydroxylation; Deamidation (NQ)	P3:Oxidation or Hydroxylation:11.10;P6:Oxidation or Hydroxylation:14.02;Q21:Deamidation (NQ):1000.00;P24:Oxidation or Hydroxylation:14.02	PEAKS DB
5	35	XP_042771858.1	R.GETGPAGRP(+15.99)GEVGPP(+15.99)GPPGPAGEK.G	N	43.38	2199.06	24	0	734.026	3	55.04	12747000	137	F137:13841	1D.raw	1	1	908	931	Oxidation or Hydroxylation	P9:Oxidation or Hydroxylation:9.34;P15:Oxidation or Hydroxylation:12.28	PEAKS DB
5	35	XP_042771858.1	R.GLTGPIGPP(+15.99)GPAGAP(+15.99)GDK.G	N	43.15	1589.8	18	-1.2	795.909	2	80	5269700	137	F137:21772	1D.raw	2	2	761	778	Oxidation or Hydroxylation	P9:Oxidation or Hydroxylation:17.01;P15:Oxidation or Hydroxylation:12.81	PEAKS DB
5	35	XP_042771858.1	R.GEP(+15.99)GPP(+15.99)GPAGAAGPAGNP(+15.99)GADGQ(+.98)PGAK.G	N	43.09	2300.03	27	-0.7	767.684	3	58.34	16456000	137	F137:14897	1D.raw	2	2	368	394	Oxidation or Hydroxylation; Deamidation (NQ)	P3:Oxidation or Hydroxylation:14.04;P6:Oxidation or Hydroxylation:8.22;P18:Oxidation or Hydroxylation:30.46;Q23:Deamidation (NQ):72.73	PEAKS DB
5	35	XP_042771858.1	K.GEPGPTGIQ(+.98)GPP(+15.99)GPAGEEGK.R	N	42.99	1847.85	20	1.6	924.936	2	75.1	2360800	138	F138:14876	1O.raw	9	9	446	465	Deamidation (NQ); Oxidation or Hydroxylation	Q9:Deamidation (NQ):1000.00;P12:Oxidation or Hydroxylation:17.01	PEAKS DB
5	35	XP_042771858.1	R.GAP(+15.99)GDRGEP(+15.99)GP(+15.99)PGPAGFAGPP(+15.99)GADGQ(+.98)PGAK.G	N	42.75	2703.22	30	-1.5	902.078	3	78.24	27438000	138	F138:16610	1O.raw	1	1	794	823	Oxidation or Hydroxylation; Deamidation (NQ)	P3:Oxidation or Hydroxylation:0.00;P9:Oxidation or Hydroxylation:11.12;P11:Oxidation or Hydroxylation:0.00;P21:Oxidation or Hydroxylation:17.01;Q26:Deamidation (NQ):1000.00	PEAKS DB
5	35	XP_042771858.1	R.GLTGPIGPP(+15.99)GPAGAP(+15.99)GDK(+15.99).G	N	42.7	1605.8	18	-0.4	803.907	2	76.33	0	137	F137:20617	1D.raw	0	0	761	778	Oxidation or Hydroxylation	P9:Oxidation or Hydroxylation:8.69;P15:Oxidation or Hydroxylation:0.00;K18:Oxidation or Hydroxylation:8.69	PEAKS DB
5	35	XP_042771858.1	K.GEP(+15.99)GPTGIQGPP(+15.99)GPAGEEGKR.G	N	42.23	2018.97	21	0.4	673.996	3	55.46	86106000	137	F137:13905	1D.raw	9	9	446	466	Oxidation or Hydroxylation	P3:Oxidation or Hydroxylation:25.66;P12:Oxidation or Hydroxylation:17.01	PEAKS DB
5	35	XP_042771858.1	R.TGDAGPVGPP(+15.99)GPP(+15.99)GPP(+15.99)GPP(+15.99)GPPSG.G	N	41.74	2078.95	24	-1.3	693.991	3	85.33	5526600	138	F138:18017	1O.raw	5	5	1168	1191	Oxidation or Hydroxylation	P10:Oxidation or Hydroxylation:24.44;P13:Oxidation or Hydroxylation:27.96;P16:Oxidation or Hydroxylation:27.96;P19:Oxidation or Hydroxylation:14.02	PEAKS DB
5	35	XP_042771858.1	K.GDRGETGPAGPP(+15.99)GAP(+15.99)GAPGAPGPVGPAGK.N	N	41.42	2480.2	29	-2.5	827.74	3	66.41	23293000	137	F137:17559	1D.raw	1	1	1031	1059	Oxidation or Hydroxylation	P12:Oxidation or Hydroxylation:12.79;P15:Oxidation or Hydroxylation:41.59	PEAKS DB
5	35	XP_042771858.1	R.GETGPAGPAGPIGPVGAR.G	N	41.4	1559.81	18	-3.4	780.907	2	80.08	280940000	137	F137:21765	1D.raw	3	3	1064	1081			PEAKS DB
5	35	XP_042771858.1	R.GP(+15.99)PGPP(+15.99)GKN(+.98)GDDGEAGKP(+15.99)GRP(+15.99)GER.G	N	41.16	2363.07	24	1.8	473.623	5	26.44	23405000	137	F137:4438	1D.raw	1	1	218	241	Oxidation or Hydroxylation; Deamidation (NQ)	P2:Oxidation or Hydroxylation:0.00;P6:Oxidation or Hydroxylation:0.00;N9:Deamidation (NQ):1000.00;P18:Oxidation or Hydroxylation:5.47;P21:Oxidation or Hydroxylation:5.08	PEAKS DB
5	35	XP_042771858.1	R.GPP(+15.99)GP(+15.99)MGPP(+15.99)GLAGPPGESGR.E	N	40.99	1831.85	20	0.3	916.934	2	73.66	2163000	137	F137:19760	1D.raw	1	1	992	1011	Oxidation or Hydroxylation	P3:Oxidation or Hydroxylation:33.98;P5:Oxidation or Hydroxylation:49.37;P9:Oxidation or Hydroxylation:12.28	PEAKS DB
5	35	XP_042771858.1	R.GP(+15.99)P(+15.99)GP(+15.99)MGPP(+15.99)GLAGPP(+15.99)GESGR.E	N	40.86	1863.84	20	0.4	622.288	3	69.99	10481000	137	F137:18698	1D.raw	2	2	992	1011	Oxidation or Hydroxylation	P2:Oxidation or Hydroxylation:13.11;P3:Oxidation or Hydroxylation:29.24;P5:Oxidation or Hydroxylation:56.34;P9:Oxidation or Hydroxylation:30.46;P15:Oxidation or Hydroxylation:10.11	PEAKS DB
5	35	XP_042771858.1	R.GETGPAGPP(+15.99)GAP(+15.99)GAPGAP(+15.99)GPVGPAGK.N	N	40.6	2168.05	26	-1.3	1085.03	2	68.55	0	137	F137:18239	1D.raw	0	0	1034	1059	Oxidation or Hydroxylation	P9:Oxidation or Hydroxylation:24.44;P12:Oxidation or Hydroxylation:28.36;P18:Oxidation or Hydroxylation:12.81	PEAKS DB
5	35	XP_042771858.1	K.GAN(+.98)GAP(+15.99)GIAGAP(+15.99)GFP(+15.99)GAR.G	N	40.5	1585.75	18	-1.4	793.88	2	78.2	205720000	138	F138:16124	1O.raw	11	11	395	412	Deamidation (NQ); Oxidation or Hydroxylation	N3:Deamidation (NQ):1000.00;P6:Oxidation or Hydroxylation:166.34;P12:Oxidation or Hydroxylation:41.94;P15:Oxidation or Hydroxylation:12.33	PEAKS DB
5	35	XP_042771858.1	K.GDAGPP(+15.99)GPAGPTGP(+15.99)PGPIGN(+.98)VGAP(+15.99)GPK.G	N	40.44	2337.12	27	2.8	1169.57	2	90.78	795280	138	F138:19494	1O.raw	1	1	833	859	Oxidation or Hydroxylation; Deamidation (NQ)	P6:Oxidation or Hydroxylation:14.02;P14:Oxidation or Hydroxylation:0.00;N20:Deamidation (NQ):1000.00;P24:Oxidation or Hydroxylation:14.04	PEAKS DB
5	35	XP_042771858.1	A.GPP(+15.99)GPAGPTGPP(+15.99)GPIGN(+.98)VGAP(+15.99)GPK.G	N	40.24	2094.04	24	-2.8	699.018	3	82.85	0	137	F137:22537	1D.raw	0	0	836	859	Oxidation or Hydroxylation; Deamidation (NQ)	P3:Oxidation or Hydroxylation:17.01;P12:Oxidation or Hydroxylation:8.69;N17:Deamidation (NQ):1000.00;P21:Oxidation or Hydroxylation:5.99	PEAKS DB
5	35	XP_042771858.1	K.DGEAGAQ(+.98)GPPGPAGPAGER.G	N	40.21	1690.75	19	-0.5	846.384	2	61.54	25246000	137	F137:15884	1D.raw	2	2	610	628	Deamidation (NQ)	Q7:Deamidation (NQ):1000.00	PEAKS DB
5	35	XP_042771858.1	R.GETGPAGPP(+15.99)GAPGAP(+15.99)GAPGPVGPAGK.N	N	39.86	2152.05	26	0.3	1077.03	2	73.6	2365500	137	F137:19807	1D.raw	2	2	1034	1059	Oxidation or Hydroxylation	P9:Oxidation or Hydroxylation:20.00;P15:Oxidation or Hydroxylation:28.36	PEAKS DB
5	35	XP_042771858.1	R.GLTGPIGPP(+15.99)GPAGAPGDK.G	N	39.69	1573.81	18	-0.4	787.912	2	81.54	1686900	137	F137:22140	1D.raw	1	1	761	778	Oxidation or Hydroxylation	P9:Oxidation or Hydroxylation:17.01	PEAKS DB
5	35	XP_042771858.1	R.GP(+15.99)PGPP(+15.99)GKN(+.98)GDDGEAGKPGR(+15.99)P(+15.99)GER.G	N	39.67	2363.07	24	1.8	473.623	5	26.44	73744000	137	F137:4325	1D.raw	2	2	218	241	Oxidation or Hydroxylation; Deamidation (NQ)	P2:Oxidation or Hydroxylation:0.00;P6:Oxidation or Hydroxylation:17.01;N9:Deamidation (NQ):1000.00;R20:Oxidation or Hydroxylation:0.00;P21:Oxidation or Hydroxylation:5.77	PEAKS DB
5	35	XP_042771858.1	R.TGDAGPVGPP(+15.99)GPP(+15.99)GPP(+15.99)GPP(+15.99)GPP(+15.99).S	N	39.66	1950.9	22	-2	976.453	2	82.48	0	138	F138:17132	1O.raw	0	0	1168	1189	Oxidation or Hydroxylation	P10:Oxidation or Hydroxylation:8.69;P13:Oxidation or Hydroxylation:12.28;P16:Oxidation or Hydroxylation:12.28;P19:Oxidation or Hydroxylation:8.69;P22:Oxidation or Hydroxylation:8.69	PEAKS DB
5	35	XP_042771858.1	R.GPP(+15.99)GPP(+15.99)GKN(+.98)GDDGEAGKPGR(+15.99)P(+15.99)GER.G	N	39.63	2363.07	24	0.1	788.699	3	26.47	83546000	137	F137:4414	1D.raw	2	2	218	241	Oxidation or Hydroxylation; Deamidation (NQ)	P3:Oxidation or Hydroxylation:33.98;P6:Oxidation or Hydroxylation:30.46;N9:Deamidation (NQ):1000.00;R20:Oxidation or Hydroxylation:0.00;P21:Oxidation or Hydroxylation:7.77	PEAKS DB
5	35	XP_042771858.1	K.GDAGPP(+15.99)GPAGPTGPPGPIGNVGAP(+15.99)GPK.G	N	39.49	2320.14	27	5.6	774.393	3	89.8	2141200	137	F137:24396	1D.raw	1	1	833	859	Oxidation or Hydroxylation	P6:Oxidation or Hydroxylation:5.99;P24:Oxidation or Hydroxylation:5.99	PEAKS DB
5	35	XP_042771858.1	Q.GPP(+15.99)GPP(+15.99)GSP(+15.99)GEQGPSGASGPAGPR.G	N	39.44	2114.96	24	-0.5	705.994	3	52.45	2291500	137	F137:12868	1D.raw	2	2	1115	1138	Oxidation or Hydroxylation	P3:Oxidation or Hydroxylation:14.02;P6:Oxidation or Hydroxylation:10.11;P9:Oxidation or Hydroxylation:42.68	PEAKS DB
5	35	XP_042771858.1	R.GETGPAGPP(+15.99)GAP(+15.99)GAP(+15.99)GAP(+15.99)GPVGPAGK.N	N	39.24	2184.04	26	-0.5	1093.03	2	63.42	9735500	137	F137:16662	1D.raw	2	2	1034	1059	Oxidation or Hydroxylation	P9:Oxidation or Hydroxylation:23.10;P12:Oxidation or Hydroxylation:61.69;P15:Oxidation or Hydroxylation:61.30;P18:Oxidation or Hydroxylation:26.31	PEAKS DB
5	35	XP_042771858.1	P.GPTGPAGPP(+15.99)GFP(+15.99)GAVGAK.G	N	39.19	1565.78	18	0.7	783.9	2	76.52	841140	137	F137:20654	1D.raw	1	1	332	349	Oxidation or Hydroxylation	P9:Oxidation or Hydroxylation:11.06;P12:Oxidation or Hydroxylation:19.20	PEAKS DB
5	35	XP_042771858.1	R.GLTGPIGPP(+15.99)GPAGAPGD(+15.99)K(+57.02)GEAGPSGPAGPTGAR.G	N	39.18	2909.43	33	-2.3	970.814	3	80.2	6897300	137	F137:21767	1D.raw	1	1	761	793	Oxidation or Hydroxylation; Carbamidomethylation (DHKE X@N-term)	P9:Oxidation or Hydroxylation:26.02;D17:Oxidation or Hydroxylation:0.00;K18:Carbamidomethylation (DHKE X@N-term):13.45	PEAKS PTM
5	35	XP_042771858.1	R.G(+57.02)SAGPP(+15.99)GATGFP(+15.99)GAAGR.V	N	39.13	1515.71	17	-0.6	758.86	2	59.95	6225400	137	F137:15347	1D.raw	1	1	863	879	Carbamidomethylation (DHKE X@N-term); Oxidation or Hydroxylation	G1:Carbamidomethylation (DHKE X@N-term):1000.00;P6:Oxidation or Hydroxylation:40.00;P12:Oxidation or Hydroxylation:20.54	PEAKS PTM
5	35	XP_042771858.1	R.GPP(+15.99)GAAGSPGKDGLN(+.98)GLP(+15.99)GPIGP(+15.99)PGP(+15.99)R.G	N	39.12	2454.21	27	-5.6	819.074	3	82.22	1782000	137	F137:22410	1D.raw	1	1	1139	1165	Oxidation or Hydroxylation; Deamidation (NQ)	P3:Oxidation or Hydroxylation:33.98;N15:Deamidation (NQ):1000.00;P18:Oxidation or Hydroxylation:26.31;P23:Oxidation or Hydroxylation:0.00;P26:Oxidation or Hydroxylation:7.65	PEAKS DB
5	35	XP_042771858.1	R.GP(+15.99)SGPQ(+.98)GPSGPP(+15.99)GPK.G	N	38.97	1348.63	15	-0.9	675.32	2	39.52	172360000	138	F138:7499	1O.raw	4	4	413	427	Oxidation or Hydroxylation; Deamidation (NQ)	P2:Oxidation or Hydroxylation:101.94;Q6:Deamidation (NQ):1000.00;P12:Oxidation or Hydroxylation:23.10	PEAKS DB
5	35	XP_042771858.1	R.GEP(+15.99)GPP(+15.99)GPAGAAGPAGNP(+15.99)GADGQP(+15.99)GAK.G	N	38.91	2315.04	27	0.1	772.688	3	51.83	7997000	137	F137:12763	1D.raw	2	2	368	394	Oxidation or Hydroxylation	P3:Oxidation or Hydroxylation:15.10;P6:Oxidation or Hydroxylation:5.47;P18:Oxidation or Hydroxylation:40.00;P24:Oxidation or Hydroxylation:16.66	PEAKS DB
5	35	XP_042771858.1	K.D(-18.01)GEAGAQGPPGPAGPAGER.G	N	38.9	1671.76	19	-0.9	836.886	2	53.68	733690	137	F137:13278	1D.raw	1	1	610	628	Dehydration	D1:Dehydration:1000.00	PEAKS PTM
5	35	XP_042771858.1	R.GEP(+15.99)GPTGLP(+15.99)GPP(+15.99)GER.G	N	38.83	1464.68	15	-1.7	733.348	2	60.31	1435600000	138	F138:11596	1O.raw	9	9	470	484	Oxidation or Hydroxylation	P3:Oxidation or Hydroxylation:1000.00;P9:Oxidation or Hydroxylation:1000.00;P12:Oxidation or Hydroxylation:1000.00	PEAKS DB
5	35	XP_042771858.1	R.GP(+15.99)P(+15.99)GP(+15.99)MGPPGLAGPP(+15.99)GESGR.E	N	38.78	1847.85	20	0.4	924.931	2	74.74	0	137	F137:20089	1D.raw	0	0	992	1011	Oxidation or Hydroxylation	P2:Oxidation or Hydroxylation:25.03;P3:Oxidation or Hydroxylation:24.55;P5:Oxidation or Hydroxylation:56.34;P15:Oxidation or Hydroxylation:14.02	PEAKS DB
5	35	XP_042771858.1	R.GLTGPIGP(+15.99)PGPAGAP(+15.99)GD(+15.99)K(+15.99)GEAGPSGPAGPTGAR.G	N	38.74	2884.39	33	1	962.473	3	95.54	323950	137	F137:25957	1D.raw	1	1	761	793	Oxidation or Hydroxylation	P8:Oxidation or Hydroxylation:0.00;P15:Oxidation or Hydroxylation:6.04;D17:Oxidation or Hydroxylation:4.32;K18:Oxidation or Hydroxylation:3.68	PEAKS DB
5	35	XP_042771858.1	R.P(+15.99)GEVGPP(+15.99)GPP(+15.99)GPAGEK(+15.99).G	N	38.68	1505.7	16	-0.4	753.857	2	48.4	94585000	137	F137:11524	1D.raw	1	1	916	931	Oxidation or Hydroxylation	P1:Oxidation or Hydroxylation:127.18;P7:Oxidation or Hydroxylation:33.98;P10:Oxidation or Hydroxylation:26.02;K16:Oxidation or Hydroxylation:72.09	PEAKS DB
5	35	XP_042771858.1	R.GETGPAGP(+15.99)PGAP(+15.99)GAP(+15.99)GAPGPVGPAGK.N	N	38.61	2168.05	26	0.9	723.691	3	68.75	2457500	137	F137:18278	1D.raw	1	1	1034	1059	Oxidation or Hydroxylation	P8:Oxidation or Hydroxylation:7.65;P12:Oxidation or Hydroxylation:53.33;P15:Oxidation or Hydroxylation:25.58	PEAKS DB
5	35	XP_042771858.1	R.GLTGPIGPP(+15.99)GPAGAPGD(+15.99)KGEAGPSGPAGPTGAR.G	N	38.45	2852.41	33	-0.7	951.808	3	81.05	0	137	F137:22047	1D.raw	0	0	761	793	Oxidation or Hydroxylation	P9:Oxidation or Hydroxylation:8.22;D17:Oxidation or Hydroxylation:0.00	PEAKS DB
5	35	XP_042771858.1	K.GEPGP(+15.99)TGIQ(+.98)GPP(+15.99)GPAGEEGK.R	N	38.25	1863.85	20	0.5	932.932	2	70.78	13178000	138	F138:13891	1O.raw	6	6	446	465	Oxidation or Hydroxylation; Deamidation (NQ)	P5:Oxidation or Hydroxylation:15.73;Q9:Deamidation (NQ):1000.00;P12:Oxidation or Hydroxylation:17.01	PEAKS DB
5	35	XP_042771858.1	R.GSEGPQGVRGEP(+15.99)GPP(+15.99)GPAGAAGPAGNP(+15.99)GADGQ(+.98)P(+15.99)GAK.G	N	38.17	3183.45	36	-0.3	1062.16	3	57.63	4811800	137	F137:14573	1D.raw	1	1	359	394	Oxidation or Hydroxylation; Deamidation (NQ)	P12:Oxidation or Hydroxylation:8.82;P15:Oxidation or Hydroxylation:0.00;P27:Oxidation or Hydroxylation:17.01;Q32:Deamidation (NQ):53.33;P33:Oxidation or Hydroxylation:7.77	PEAKS DB
5	35	XP_042771858.1	R.GPSGPQ(+.98)GPSGPP(+15.99)GPK.G	N	38.14	1332.63	15	-1.7	667.322	2	44.31	524450000	138	F138:8222	1O.raw	12	12	413	427	Deamidation (NQ); Oxidation or Hydroxylation	Q6:Deamidation (NQ):1000.00;P12:Oxidation or Hydroxylation:22.85	PEAKS DB
5	35	XP_042771858.1	K.TGPP(+15.99)GPAGQDGRP(+15.99)GPP(+15.99)GPP(+15.99)GAR.G	N	38.13	2055.97	22	-1.2	686.331	3	43.82	99277000	137	F137:9999	1D.raw	1	1	550	571	Oxidation or Hydroxylation	P4:Oxidation or Hydroxylation:33.98;P13:Oxidation or Hydroxylation:10.11;P16:Oxidation or Hydroxylation:10.11;P19:Oxidation or Hydroxylation:7.65	PEAKS DB
5	35	XP_042771858.1	K.GDAGPP(+15.99)GPAGPTGPP(+15.99)GPIGN(+.98).V	N	38.12	1714.78	20	-1.4	858.396	2	89.89	1013400	138	F138:19208	1O.raw	1	1	833	852	Oxidation or Hydroxylation; Deamidation (NQ)	P6:Oxidation or Hydroxylation:20.92;P15:Oxidation or Hydroxylation:20.92;N20:Deamidation (NQ):1000.00	PEAKS DB
5	35	XP_042771858.1	K.GDAGPP(+15.99)GPAGPTGPP(+15.99)GPIG.N	N	38.1	1599.75	19	-1.2	800.883	2	88.56	4983100	138	F138:18966	1O.raw	2	2	833	851	Oxidation or Hydroxylation	P6:Oxidation or Hydroxylation:27.96;P15:Oxidation or Hydroxylation:26.02	PEAKS DB
5	35	XP_042771858.1	R.TGDAGPVGPP(+15.99)GPP(+15.99)GPP(+15.99)GPP(+15.99)G.P	N	38.08	1740.8	20	0	871.405	2	75.91	0	138	F138:15120	1O.raw	0	0	1168	1187	Oxidation or Hydroxylation	P10:Oxidation or Hydroxylation:27.96;P13:Oxidation or Hydroxylation:27.96;P16:Oxidation or Hydroxylation:27.96;P19:Oxidation or Hydroxylation:0.00	PEAKS DB
5	35	XP_042771858.1	R.GFP(+15.99)GLP(+15.99)GPSGEPGKQ(+.98)GPSGSSGER.G	N	38.04	2271.04	24	-1.3	758.02	3	71.99	17342000	137	F137:19427	1D.raw	1	1	968	991	Oxidation or Hydroxylation; Deamidation (NQ)	P3:Oxidation or Hydroxylation:79.02;P6:Oxidation or Hydroxylation:17.01;Q15:Deamidation (NQ):1000.00	PEAKS DB
5	35	XP_042771858.1	R.GPSGPQ(+.98)GP(+15.99)SGPP(+15.99)GPK.G	N	37.9	1348.63	15	-2.3	675.319	2	37.75	142280000	138	F138:6853	1O.raw	3	3	413	427	Deamidation (NQ); Oxidation or Hydroxylation	Q6:Deamidation (NQ):1000.00;P8:Oxidation or Hydroxylation:57.45;P12:Oxidation or Hydroxylation:14.04	PEAKS DB
5	35	XP_042771858.1	R.GP(+15.99)SGPQGPSGPP(+15.99)GPK.G	N	37.89	1347.64	15	-0.7	674.828	2	38.93	16708000	137	F137:8341	1D.raw	1	1	413	427	Oxidation or Hydroxylation	P2:Oxidation or Hydroxylation:101.94;P12:Oxidation or Hydroxylation:24.44	PEAKS DB
5	35	XP_042771858.1	R.GFSGLDGAK(+15.99)GDAGPAGPK.G	N	37.86	1616.78	18	1	809.398	2	62.54	197110	137	F137:16283	1D.raw	1	1	266	283	Oxidation or Hydroxylation	K9:Oxidation or Hydroxylation:26.31	PEAKS DB
5	35	XP_042771858.1	R.GN(+.98)DGATGAAGP(+15.99)PGPTGPAGPP(+15.99)GFP(+15.99)GAVGAK.G	N	37.63	2548.18	30	0.3	850.402	3	92.49	8963100	137	F137:25084	1D.raw	3	3	320	349	Deamidation (NQ); Oxidation or Hydroxylation	N2:Deamidation (NQ):1000.00;P11:Oxidation or Hydroxylation:0.00;P21:Oxidation or Hydroxylation:17.01;P24:Oxidation or Hydroxylation:23.15	PEAKS DB
5	35	XP_042771858.1	K.P(+15.99)GEQ(+.98)GVP(+15.99)GDLGAP(+15.99)GPSGAR.G	N	37.53	1766.81	19	-0.4	884.41	2	63.93	3516200	137	F137:16807	1D.raw	1	1	655	673	Oxidation or Hydroxylation; Deamidation (NQ)	P1:Oxidation or Hydroxylation:131.34;Q4:Deamidation (NQ):1000.00;P7:Oxidation or Hydroxylation:26.31;P13:Oxidation or Hydroxylation:0.00	PEAKS DB
5	35	XP_042771858.1	K.GLTGSP(+15.99)GSP(+15.99)GPDGK.T	N	37.46	1257.58	14	-0.6	629.799	2	36.21	176450000	138	F138:6479	1O.raw	4	4	536	549	Oxidation or Hydroxylation	P6:Oxidation or Hydroxylation:119.54;P9:Oxidation or Hydroxylation:45.01	PEAKS DB
5	35	XP_042771858.1	K.GDTGAK(+15.99)GEP(+15.99)GPTGIQ(+.98)GPP(+15.99)GPAGEEGK.R	N	37.36	2409.09	26	-1	804.038	3	58.44	7303900	137	F137:14849	1D.raw	1	1	440	465	Oxidation or Hydroxylation; Deamidation (NQ)	K6:Oxidation or Hydroxylation:22.37;P9:Oxidation or Hydroxylation:11.10;Q15:Deamidation (NQ):1000.00;P18:Oxidation or Hydroxylation:17.01	PEAKS DB
5	35	XP_042771858.1	P.GPP(+15.99)GSP(+15.99)GEQGPSGASGPAGPR.G	N	37.33	1847.84	21	-1.5	924.926	2	45.36	3996000	137	F137:10483	1D.raw	1	1	1118	1138	Oxidation or Hydroxylation	P3:Oxidation or Hydroxylation:17.01;P6:Oxidation or Hydroxylation:61.69	PEAKS DB
5	35	XP_042771858.1	K.GDAGPP(+15.99)GPAGPTGPP(+15.99)GP(+15.99)IGNVGAP(+15.99)GPK.G	N	37.29	2352.13	27	-4	785.049	3	93.24	9366.6	138	F138:20209	1O.raw	1	1	833	859	Oxidation or Hydroxylation	P6:Oxidation or Hydroxylation:14.02;P15:Oxidation or Hydroxylation:0.00;P17:Oxidation or Hydroxylation:0.00;P24:Oxidation or Hydroxylation:9.40	PEAKS DB
5	35	XP_042771858.1	K.GSP(+15.99)GEAGRP(+15.99)GEAGLP(+15.99)GAK.G	N	37.25	1654.79	18	-0.2	828.403	2	36.22	28700000	137	F137:7429	1D.raw	2	2	518	535	Oxidation or Hydroxylation	P3:Oxidation or Hydroxylation:78.02;P9:Oxidation or Hydroxylation:30.46;P15:Oxidation or Hydroxylation:60.70	PEAKS DB
5	35	XP_042771858.1	K.GEP(+15.99)GDAGAKGDAGP(+15.99)PGPAGPTGPP(+15.99)GPIGN(+.98)VGAP(+15.99)GPK.G	N	36.79	3135.47	36	-1.5	1046.16	3	78.65	47049	137	F137:21344	1D.raw	1	1	824	859	Oxidation or Hydroxylation; Deamidation (NQ)	P3:Oxidation or Hydroxylation:14.04;P14:Oxidation or Hydroxylation:0.00;P24:Oxidation or Hydroxylation:17.01;N29:Deamidation (NQ):1000.00;P33:Oxidation or Hydroxylation:9.40	PEAKS DB
5	35	XP_042771858.1	R.GPP(+15.99)GP(+15.99)MGP(+15.99)PGLAGPP(+15.99)GESGR.E	N	36.64	1847.85	20	0.3	924.931	2	67.27	44423000	137	F137:17820	1D.raw	1	1	992	1011	Oxidation or Hydroxylation	P3:Oxidation or Hydroxylation:14.02;P5:Oxidation or Hydroxylation:38.16;P8:Oxidation or Hydroxylation:0.00;P15:Oxidation or Hydroxylation:17.01	PEAKS DB
5	35	XP_042771858.1	K.D(-18.01)GEAGAQGPP(+15.99)GPAGPAGER.G	N	36.61	1687.75	19	-1.6	844.883	2	48.68	12386000	137	F137:11668	1D.raw	2	2	610	628	Dehydration; Oxidation or Hydroxylation	D1:Dehydration:1000.00;P10:Oxidation or Hydroxylation:12.28	PEAKS PTM
5	35	XP_042771858.1	K.GDRGETGPAGP(+15.99)PGAP(+15.99)GAP(+15.99)GAP(+15.99)GPVGPAGK.N	N	36.39	2512.19	29	0.5	838.406	3	57.12	128290000	137	F137:14706	1D.raw	5	5	1031	1059	Oxidation or Hydroxylation	P11:Oxidation or Hydroxylation:0.00;P15:Oxidation or Hydroxylation:22.45;P18:Oxidation or Hydroxylation:41.57;P21:Oxidation or Hydroxylation:26.31	PEAKS DB
5	35	XP_042771858.1	R.GEP(+15.99)GPPGP(+15.99)AGAAGPAGN(+.98)P(+15.99)GADGQ(+.98)PGAK.G	N	36.18	2301.01	27	-0.1	768.012	3	60.64	17595000	137	F137:15795	1D.raw	1	1	368	394	Oxidation or Hydroxylation; Deamidation (NQ)	P3:Oxidation or Hydroxylation:0.00;P8:Oxidation or Hydroxylation:4.64;N17:Deamidation (NQ):1000.00;P18:Oxidation or Hydroxylation:38.16;Q23:Deamidation (NQ):1000.00	PEAKS DB
5	35	XP_042771858.1	R.GPSGPQGPSGPP(+15.99)GP(+15.99)K.G	N	36.08	1347.64	15	-0.5	674.828	2	41.33	24831000	137	F137:9110	1D.raw	1	1	413	427	Oxidation or Hydroxylation	P12:Oxidation or Hydroxylation:14.02;P14:Oxidation or Hydroxylation:0.00	PEAKS DB
5	35	XP_042771858.1	K.D(-18.01)GEAGAQ(+.98)GPPGPAGPAGER.G	N	36.01	1672.74	19	0.6	837.38	2	56.3	1105200	137	F137:14169	1D.raw	1	1	610	628	Dehydration; Deamidation (NQ)	D1:Dehydration:1000.00;Q7:Deamidation (NQ):1000.00	PEAKS PTM
5	35	XP_042771858.1	R.TGDAGPVGP(+15.99)PGPP(+15.99)GPP(+15.99)GPP(+15.99)GPP(+15.99).S	N	35.93	1950.9	22	-3.1	976.452	2	81.96	0	138	F138:16973	1O.raw	0	0	1168	1189	Oxidation or Hydroxylation	P9:Oxidation or Hydroxylation:0.00;P13:Oxidation or Hydroxylation:14.02;P16:Oxidation or Hydroxylation:14.02;P19:Oxidation or Hydroxylation:14.02;P22:Oxidation or Hydroxylation:8.14	PEAKS DB
5	35	XP_042771858.1	L.TGPIGPP(+15.99)GPAGAP(+15.99)GDK.G	N	35.91	1419.7	16	-0.6	710.856	2	54.28	1633400	137	F137:13480	1D.raw	1	1	763	778	Oxidation or Hydroxylation	P7:Oxidation or Hydroxylation:20.00;P13:Oxidation or Hydroxylation:5.03	PEAKS DB
5	35	XP_042771858.1	R.GPSGPQ(+.98)GPSGPP(+15.99)GPK(+15.99).G	N	35.86	1348.63	15	-0.2	675.32	2	42.99	93447000	137	F137:9663	1D.raw	1	1	413	427	Deamidation (NQ); Oxidation or Hydroxylation	Q6:Deamidation (NQ):1000.00;P12:Oxidation or Hydroxylation:17.01;K15:Oxidation or Hydroxylation:8.69	PEAKS DB
5	35	XP_042771858.1	K.GSP(+15.99)GADGPAGAP(+15.99)GTPGPQ(+.98)GIAGQR.G	N	35.81	2104.98	24	0.7	1053.5	2	70.06	1315300	137	F137:18720	1D.raw	1	1	932	955	Oxidation or Hydroxylation; Deamidation (NQ)	P3:Oxidation or Hydroxylation:0.00;P12:Oxidation or Hydroxylation:40.63;Q18:Deamidation (NQ):17.25	PEAKS DB
5	35	XP_042771858.1	K.D(+57.02)GEAGAQ(+.98)GPP(+15.99)GPAGPAGER.G	N	35.76	1763.77	19	-0.9	882.892	2	57.91	625050	137	F137:14737	1D.raw	1	1	610	628	Carbamidomethylation (DHKE X@N-term); Deamidation (NQ); Oxidation or Hydroxylation	D1:Carbamidomethylation (DHKE X@N-term):9.40;Q7:Deamidation (NQ):1000.00;P10:Oxidation or Hydroxylation:12.28	PEAKS PTM
5	35	XP_042771858.1	K.GDAGPP(+15.99)GPAGPTGPPGPIGN(+.98)VGAP(+15.99)GPK.G	N	35.6	2321.13	27	-0.4	774.717	3	92.89	1396100	137	F137:25213	1D.raw	1	1	833	859	Oxidation or Hydroxylation; Deamidation (NQ)	P6:Oxidation or Hydroxylation:8.14;N20:Deamidation (NQ):1000.00;P24:Oxidation or Hydroxylation:7.32	PEAKS DB
5	35	XP_042771858.1	R.GPP(+15.99)GP(+15.99)MGP(+15.99)P(+15.99)GLAGP(+15.99)PGESGR.E	N	35.57	1863.84	20	2.4	932.931	2	54.42	529660	137	F137:13554	1D.raw	1	1	992	1011	Oxidation or Hydroxylation	P3:Oxidation or Hydroxylation:12.28;P5:Oxidation or Hydroxylation:38.16;P8:Oxidation or Hydroxylation:26.08;P9:Oxidation or Hydroxylation:28.13;P14:Oxidation or Hydroxylation:0.00	PEAKS DB
5	35	XP_042771858.1	K.GDAGPP(+15.99)GPAGPTGP(+15.99)P(+15.99)GPIGNVGAP(+15.99)GPK.G	N	35.45	2352.13	27	-3.3	785.05	3	84.56	16267	138	F138:17748	1O.raw	1	1	833	859	Oxidation or Hydroxylation	P6:Oxidation or Hydroxylation:0.00;P14:Oxidation or Hydroxylation:5.77;P15:Oxidation or Hydroxylation:7.32;P24:Oxidation or Hydroxylation:7.32	PEAKS DB
5	35	XP_042771858.1	R.GAP(+15.99)GDRGEP(+15.99)GPP(+15.99)GPAGF.A	N	35.41	1582.7	17	-0.1	792.358	2	68.39	7230000	137	F137:18190	1D.raw	1	1	794	810	Oxidation or Hydroxylation	P3:Oxidation or Hydroxylation:27.19;P9:Oxidation or Hydroxylation:48.87;P12:Oxidation or Hydroxylation:27.96	PEAKS DB
5	35	XP_042771858.1	R.GPP(+15.99)GP(+15.99)MGP(+15.99)PGLAGPPGESGR.E	N	35.37	1831.85	20	1.9	611.626	3	72.39	32304000	137	F137:19766	1D.raw	1	1	992	1011	Oxidation or Hydroxylation	P3:Oxidation or Hydroxylation:14.02;P5:Oxidation or Hydroxylation:14.19;P8:Oxidation or Hydroxylation:0.00	PEAKS DB
5	35	XP_042771858.1	G.SAGPP(+15.99)GATGFP(+15.99)GAAGR.V	N	35.34	1401.66	16	-0.8	701.838	2	59.85	6480900	137	F137:15376	1D.raw	2	2	864	879	Oxidation or Hydroxylation	P5:Oxidation or Hydroxylation:24.44;P11:Oxidation or Hydroxylation:32.32	PEAKS DB
5	35	XP_042771858.1	R.GETGPAGRP(+15.99)GEVGPP(+15.99)GPP(+15.99)G.P	N	35.3	1732.8	19	-0.7	867.407	2	51.4	11969000	137	F137:12491	1D.raw	1	1	908	926	Oxidation or Hydroxylation	P9:Oxidation or Hydroxylation:26.02;P15:Oxidation or Hydroxylation:26.02;P18:Oxidation or Hydroxylation:0.00	PEAKS DB
5	35	XP_042771858.1	K.EGGKGPR(+15.99)GETGPAGRPGEVGPP(+15.99)GPP(+15.99)GPAGEK.G	N	35.21	2896.41	31	-1.1	725.108	4	50.32	5036800	137	F137:12275	1D.raw	1	1	901	931	Oxidation or Hydroxylation	R7:Oxidation or Hydroxylation:0.00;P22:Oxidation or Hydroxylation:17.01;P25:Oxidation or Hydroxylation:14.02	PEAKS DB
5	35	XP_042771858.1	K.GDRGETGPAGP(+15.99)PGAP(+15.99)GAPGAP(+15.99)GPVGPAGK.N	N	35.08	2496.2	29	-0.5	833.073	3	61.17	42841000	137	F137:15732	1D.raw	2	2	1031	1059	Oxidation or Hydroxylation	P11:Oxidation or Hydroxylation:0.00;P15:Oxidation or Hydroxylation:22.45;P21:Oxidation or Hydroxylation:20.41	PEAKS DB
5	35	XP_042771858.1	A.GPP(+15.99)GPTGPAGPP(+15.99)GFP(+15.99)GAVGAK.G	N	35.01	1832.91	21	-0.7	917.459	2	80.73	0	137	F137:21943	1D.raw	0	0	329	349	Oxidation or Hydroxylation	P3:Oxidation or Hydroxylation:14.02;P12:Oxidation or Hydroxylation:14.02;P15:Oxidation or Hydroxylation:23.15	PEAKS DB
5	35	XP_042771858.1	N.G(+57.02)DR(+15.99)GETGPAGPAGPIGPVGAR.G	N	34.97	1960.97	21	-1.7	981.491	2	76.72	211740	137	F137:20725	1D.raw	1	1	1061	1081	Carbamidomethylation (DHKE X@N-term); Oxidation or Hydroxylation	G1:Carbamidomethylation (DHKE X@N-term):17.01;R3:Oxidation or Hydroxylation:17.01	PEAKS PTM
5	35	XP_042771858.1	P.GSP(+15.99)GEQ(+.98)GPSGASGPAGPR.G	N	34.89	1581.7	18	-0.2	791.858	2	42.59	1975700	137	F137:9561	1D.raw	1	1	1121	1138	Oxidation or Hydroxylation; Deamidation (NQ)	P3:Oxidation or Hydroxylation:56.99;Q6:Deamidation (NQ):1000.00	PEAKS DB
5	35	XP_042771858.1	R.GETGPAGRP(+15.99)GEVGPP(+15.99)GPP(+15.99)GPAGEKG.S	N	34.88	2272.07	25	-0.8	758.364	3	50.94	39469000	137	F137:12368	1D.raw	1	1	908	932	Oxidation or Hydroxylation	P9:Oxidation or Hydroxylation:8.14;P15:Oxidation or Hydroxylation:27.96;P18:Oxidation or Hydroxylation:14.02	PEAKS DB
5	35	XP_042771858.1	K.DGEAGAQGPPGPAGPAGER.G	N	34.76	1689.77	19	0.2	564.264	3	58.74	29546000	137	F137:14963	1D.raw	4	4	610	628			PEAKS DB
5	35	XP_042771858.1	R.GNDGATGAAGP(+15.99)PGPTGPAGPP(+15.99)GFP(+15.99)GAVGAK.G	N	34.7	2547.2	30	5.8	850.078	3	90.25	3644000	137	F137:24526	1D.raw	1	1	320	349	Oxidation or Hydroxylation	P11:Oxidation or Hydroxylation:0.00;P21:Oxidation or Hydroxylation:17.01;P24:Oxidation or Hydroxylation:33.81	PEAKS DB
5	35	XP_042771858.1	R.GPSGPQGPSGPP(+15.99)GPK.G	N	34.68	1331.65	15	1.4	666.832	2	42.18	477920000	137	F137:9471	1D.raw	5	5	413	427	Oxidation or Hydroxylation	P12:Oxidation or Hydroxylation:26.02	PEAKS DB
5	35	XP_042771858.1	R.GEP(+15.99)GPP(+15.99)GPAGFAGPP(+15.99)GADGQP(+15.99)GAK.G	N	34.62	2148.97	24	-0.4	717.331	3	72.39	2833100	137	F137:19445	1D.raw	1	1	800	823	Oxidation or Hydroxylation	P3:Oxidation or Hydroxylation:0.00;P6:Oxidation or Hydroxylation:0.00;P15:Oxidation or Hydroxylation:17.01;P21:Oxidation or Hydroxylation:18.00	PEAKS DB
5	35	XP_042771858.1	K.GLTGSP(+15.99)GSPGPDGK.T	N	34.62	1241.59	14	0	621.802	2	42.37	73722000	137	F137:9505	1D.raw	5	5	536	549	Oxidation or Hydroxylation	P6:Oxidation or Hydroxylation:16.03	PEAKS DB
5	35	XP_042771858.1	R.GPSGPQ(+.98)GPSGP(+15.99)P(+15.99)GPK.G	N	34.6	1348.63	15	-0.9	675.32	2	39.52	5131300	138	F138:8012	1O.raw	4	4	413	427	Deamidation (NQ); Oxidation or Hydroxylation	Q6:Deamidation (NQ):1000.00;P11:Oxidation or Hydroxylation:38.16;P12:Oxidation or Hydroxylation:26.31	PEAKS DB
5	35	XP_042771858.1	R.GN(+.98)DGATGAAGPP(+15.99)GPTGPAGPP(+15.99)GFPGAVGAK.G	N	34.54	2532.19	30	-1.7	845.068	3	97.72	0	137	F137:26539	1D.raw	0	0	320	349	Deamidation (NQ); Oxidation or Hydroxylation	N2:Deamidation (NQ):1000.00;P12:Oxidation or Hydroxylation:0.00;P21:Oxidation or Hydroxylation:17.01	PEAKS DB
5	35	XP_042771858.1	R.TGDAGPVGPP(+15.99)GPP(+15.99)GPP(+15.99)GPP(+15.99)GPPS.G	N	34.53	2021.93	23	-1.6	674.984	3	85.73	1706400	138	F138:18107	1O.raw	3	3	1168	1190	Oxidation or Hydroxylation	P10:Oxidation or Hydroxylation:14.02;P13:Oxidation or Hydroxylation:14.02;P16:Oxidation or Hydroxylation:14.02;P19:Oxidation or Hydroxylation:14.02	PEAKS DB
5	35	XP_042771858.1	P.GPP(+15.99)GSP(+15.99)GEQ(+.98)GPSGASGPAGPR.G	N	34.47	1848.82	21	0.2	925.419	2	47.31	5602600	137	F137:11116	1D.raw	1	1	1118	1138	Oxidation or Hydroxylation; Deamidation (NQ)	P3:Oxidation or Hydroxylation:13.80;P6:Oxidation or Hydroxylation:109.97;Q9:Deamidation (NQ):1000.00	PEAKS DB
5	35	XP_042771858.1	R.GFP(+15.99)GLP(+15.99)GPSGEP(+15.99)GKQ(+.98)GPSGSSGER.G	N	34.47	2287.04	24	-0.4	763.352	3	68.12	11847000	137	F137:18004	1D.raw	1	1	968	991	Oxidation or Hydroxylation; Deamidation (NQ)	P3:Oxidation or Hydroxylation:61.30;P6:Oxidation or Hydroxylation:33.18;P12:Oxidation or Hydroxylation:15.73;Q15:Deamidation (NQ):1000.00	PEAKS DB
5	35	XP_042771858.1	A.GPP(+15.99)GPTGPAGP(+15.99)PGFP(+15.99)GAVGAK(+15.99).G	N	34.39	1848.9	21	-4.2	925.454	2	80.26	606750	137	F137:21779	1D.raw	1	1	329	349	Oxidation or Hydroxylation	P3:Oxidation or Hydroxylation:11.06;P11:Oxidation or Hydroxylation:0.00;P15:Oxidation or Hydroxylation:16.66;K21:Oxidation or Hydroxylation:32.47	PEAKS DB
5	35	XP_042771858.1	R.GAP(+15.99)GDRGEP(+15.99)GP(+15.99)PGPAGFAGPP(+15.99)GADGQP(+15.99)GAK.G	N	34.29	2718.23	30	0.4	907.083	3	64.61	10008000	137	F137:17175	1D.raw	1	1	794	823	Oxidation or Hydroxylation	P3:Oxidation or Hydroxylation:14.04;P9:Oxidation or Hydroxylation:9.42;P11:Oxidation or Hydroxylation:0.00;P21:Oxidation or Hydroxylation:17.01;P27:Oxidation or Hydroxylation:0.00	PEAKS DB
5	35	XP_042771858.1	K.GEAGPSGPAGPTGAR.G	N	34.25	1280.61	15	-1.5	641.312	2	42.21	1544000000	138	F138:7776	1O.raw	14	14	779	793			PEAKS DB
5	35	XP_042771858.1	R.GETGPAGPP(+15.99)GAPGAPGAP(+15.99)GPVGPAGK.N	N	34.06	2152.05	26	0.3	1077.03	2	73.6	678450	137	F137:19679	1D.raw	1	1	1034	1059	Oxidation or Hydroxylation	P9:Oxidation or Hydroxylation:17.01;P18:Oxidation or Hydroxylation:12.33	PEAKS DB
5	35	XP_042771858.1	R.P(+15.99)GEVGPP(+15.99)GPP(+15.99)GPAGEK.G	N	34.02	1489.7	16	1.1	745.861	2	49.51	503560000	137	F137:11885	1D.raw	3	3	916	931	Oxidation or Hydroxylation	P1:Oxidation or Hydroxylation:115.97;P7:Oxidation or Hydroxylation:30.46;P10:Oxidation or Hydroxylation:30.46	PEAKS DB
5	35	XP_042771858.1	R.TGDAGPVGP(+15.99)PGPP(+15.99)GPP(+15.99)GPPGPP.S	N	33.88	1918.91	22	0.3	960.461	2	95.28	373230	138	F138:20770	1O.raw	1	1	1168	1189	Oxidation or Hydroxylation	P9:Oxidation or Hydroxylation:0.00;P13:Oxidation or Hydroxylation:12.28;P16:Oxidation or Hydroxylation:17.01	PEAKS DB
5	35	XP_042771858.1	R.GPSGPQ(+.98)GPSGPPGP(+15.99)K.G	N	33.72	1332.63	15	-1	667.322	2	49.73	0	138	F138:9357	1O.raw	0	0	413	427	Deamidation (NQ); Oxidation or Hydroxylation	Q6:Deamidation (NQ):1000.00;P14:Oxidation or Hydroxylation:0.00	PEAKS DB
5	35	XP_042771858.1	K.TGPP(+15.99)GPAGQ(+.98)DGR.P	N	33.67	1125.51	12	0.6	563.76	2	32.77	709990	137	F137:6278	1D.raw	1	1	550	561	Oxidation or Hydroxylation; Deamidation (NQ)	P4:Oxidation or Hydroxylation:30.46;Q9:Deamidation (NQ):1000.00	PEAKS DB
5	35	XP_042771858.1	K.NGDRGETGPAGPAGPIGPVGAR.G	N	33.66	2002	22	2	668.341	3	70.36	0	137	F137:18792	1D.raw	0	0	1060	1081			PEAKS DB
5	35	XP_042771858.1	R.GSEGPQGVRGEP(+15.99)GPP(+15.99)GPAGAAGPAGNP(+15.99)GADGQ(+.98)PGAK.G	N	33.36	3167.45	36	1.2	1056.83	3	60.93	889390	137	F137:15733	1D.raw	1	1	359	394	Oxidation or Hydroxylation; Deamidation (NQ)	P12:Oxidation or Hydroxylation:11.10;P15:Oxidation or Hydroxylation:12.28;P27:Oxidation or Hydroxylation:0.00;Q32:Deamidation (NQ):22.09	PEAKS DB
5	35	XP_042771858.1	K.GEP(+15.99)GPTGIQGP(+15.99)P(+15.99)GPAGEEGK.R	N	33.21	1878.86	20	-0.7	940.436	2	61.11	1329200	138	F138:11829	1O.raw	3	3	446	465	Oxidation or Hydroxylation	P3:Oxidation or Hydroxylation:15.73;P11:Oxidation or Hydroxylation:31.02;P12:Oxidation or Hydroxylation:26.31	PEAKS DB
5	35	XP_042771858.1	R.VGP(+15.99)P(+15.99)GPSGNAGPP(+15.99)GPP(+15.99)GPVGK.E	N	33.2	1855.91	21	-0.5	928.96	2	57.92	923160	137	F137:14728	1D.raw	1	1	880	900	Oxidation or Hydroxylation	P3:Oxidation or Hydroxylation:14.84;P4:Oxidation or Hydroxylation:18.53;P13:Oxidation or Hydroxylation:10.11;P16:Oxidation or Hydroxylation:10.11	PEAKS DB
5	35	XP_042771858.1	R.GFP(+15.99)GLP(+15.99)GPSGEPGK.Q	N	33.18	1327.64	14	-1.9	664.826	2	80.52	17149000	137	F137:21882	1D.raw	4	4	968	981	Oxidation or Hydroxylation	P3:Oxidation or Hydroxylation:98.37;P6:Oxidation or Hydroxylation:32.28	PEAKS DB
5	35	XP_042771858.1	R.GPSGPQ(+.98)GP(+15.99)SGPP(+15.99)GP(+15.99)K.G	N	33.12	1364.62	15	1.4	683.319	2	36.36	546780	137	F137:7503	1D.raw	1	1	413	427	Deamidation (NQ); Oxidation or Hydroxylation	Q6:Deamidation (NQ):1000.00;P8:Oxidation or Hydroxylation:38.16;P12:Oxidation or Hydroxylation:17.01;P14:Oxidation or Hydroxylation:0.00	PEAKS DB
5	35	XP_042771858.1	A.GPTGPP(+15.99)GPIGN(+.98)VGAP(+15.99)GPK.G	N	33.11	1601.8	18	-0.3	801.909	2	72.99	55784	137	F137:19608	1D.raw	1	1	842	859	Oxidation or Hydroxylation; Deamidation (NQ)	P6:Oxidation or Hydroxylation:11.06;N11:Deamidation (NQ):1000.00;P15:Oxidation or Hydroxylation:22.85	PEAKS DB
5	35	XP_042771858.1	R.GVP(+15.99)GPP(+15.99)GAVGPAGKDGEAGAQGPP(+15.99)GPAGPAGER.G	N	33.1	2879.38	33	0.4	960.801	3	68.23	0	137	F137:18135	1D.raw	0	0	596	628	Oxidation or Hydroxylation	P3:Oxidation or Hydroxylation:7.32;P6:Oxidation or Hydroxylation:26.02;P24:Oxidation or Hydroxylation:17.01	PEAKS DB
5	35	XP_042771858.1	K.GDRGETGPAGP(+15.99)PGAPGAP(+15.99)GAPGPVGPAGK.N	N	33.08	2480.2	29	-0.1	827.742	3	67.04	0	137	F137:17743	1D.raw	0	0	1031	1059	Oxidation or Hydroxylation	P11:Oxidation or Hydroxylation:7.21;P18:Oxidation or Hydroxylation:28.36	PEAKS DB
5	35	XP_042771858.1	R.GEP(+15.99)GP(+15.99)PGPAGAAGPAGN(+.98)P(+15.99)GADGQ(+.98)PGAK.G	N	33.01	2301.01	27	-0.2	1151.51	2	60.64	3137100	137	F137:15559	1D.raw	1	1	368	394	Oxidation or Hydroxylation; Deamidation (NQ)	P3:Oxidation or Hydroxylation:5.08;P5:Oxidation or Hydroxylation:0.00;N17:Deamidation (NQ):1000.00;P18:Oxidation or Hydroxylation:8.26;Q23:Deamidation (NQ):1000.00	PEAKS DB
5	35	XP_042771858.1	R.G(+57.02)LTGPIGPP(+15.99)GPAGAP(+15.99)GDK.G	N	33	1646.83	18	2	824.422	2	77.53	640130	137	F137:20999	1D.raw	1	1	761	778	Carbamidomethylation (DHKE X@N-term); Oxidation or Hydroxylation	G1:Carbamidomethylation (DHKE X@N-term):94.97;P9:Oxidation or Hydroxylation:7.65;P15:Oxidation or Hydroxylation:0.00	PEAKS PTM
5	35	XP_042771858.1	A.GPP(+15.99)GAP(+15.99)GAP(+15.99)GAPGPVGPAGK.N	N	32.94	1655.83	20	1.4	828.922	2	57.3	1031000	137	F137:14498	1D.raw	1	1	1040	1059	Oxidation or Hydroxylation	P3:Oxidation or Hydroxylation:33.98;P6:Oxidation or Hydroxylation:51.55;P9:Oxidation or Hydroxylation:40.63	PEAKS DB
5	35	XP_042771858.1	K.RGARGEP(+15.99)GPTGLP(+15.99)GPP(+15.99)GER.G	N	32.8	1904.95	19	1.2	477.244	4	49.23	32492000	137	F137:11746	1D.raw	2	2	466	484	Oxidation or Hydroxylation	P7:Oxidation or Hydroxylation:13.67;P13:Oxidation or Hydroxylation:60.92;P16:Oxidation or Hydroxylation:17.01	PEAKS DB
5	35	XP_042771858.1	R.GAPGD(+15.99)RGEP(+15.99)GPP(+15.99)GPAGFA.G	N	32.74	1653.74	18	-0.2	827.876	2	68.79	0	137	F137:18310	1D.raw	0	0	794	811	Oxidation or Hydroxylation	D5:Oxidation or Hydroxylation:0.00;P9:Oxidation or Hydroxylation:28.36;P12:Oxidation or Hydroxylation:30.46	PEAKS DB
5	35	XP_042771858.1	R.GPSGPQ(+.98)GPSGPP(+15.99)GP(+15.99)K.G	N	32.73	1348.63	15	-0.2	675.32	2	42.99	93447000	137	F137:9838	1D.raw	1	1	413	427	Deamidation (NQ); Oxidation or Hydroxylation	Q6:Deamidation (NQ):1000.00;P12:Oxidation or Hydroxylation:17.01;P14:Oxidation or Hydroxylation:0.00	PEAKS DB
5	35	XP_042771858.1	R.TGDAGPVGP(+15.99)PGPP(+15.99)GPP(+15.99)GPP(+15.99)GPPSG.G	N	32.71	2078.95	24	-1.6	1040.48	2	84.91	2902200	137	F137:23059	1D.raw	2	2	1168	1191	Oxidation or Hydroxylation	P9:Oxidation or Hydroxylation:0.00;P13:Oxidation or Hydroxylation:17.01;P16:Oxidation or Hydroxylation:17.01;P19:Oxidation or Hydroxylation:17.01	PEAKS DB
5	35	XP_042771858.1	R.GVP(+15.99)GPP(+15.99)GAVGPAGK.D	N	32.49	1191.62	14	-0.7	596.819	2	51.53	294420000	138	F138:9704	1O.raw	8	8	596	609	Oxidation or Hydroxylation	P3:Oxidation or Hydroxylation:46.20;P6:Oxidation or Hydroxylation:33.98	PEAKS DB
5	35	XP_042771858.1	R.TGDAGPVGPP(+15.99)GPP(+15.99)GPP(+15.99)GPPGPP.S	N	32.47	1918.91	22	0.4	960.461	2	94.97	2146100	137	F137:25812	1D.raw	2	2	1168	1189	Oxidation or Hydroxylation	P10:Oxidation or Hydroxylation:10.11;P13:Oxidation or Hydroxylation:27.96;P16:Oxidation or Hydroxylation:10.11	PEAKS DB
5	35	XP_042771858.1	R.GPP(+15.99)GP(+15.99)MGP(+15.99)P(+15.99)GLAGPP(+15.99)GESGR.E	N	32.44	1863.84	20	-1	932.927	2	69.91	5148500	137	F137:18662	1D.raw	1	1	992	1011	Oxidation or Hydroxylation	P3:Oxidation or Hydroxylation:30.46;P5:Oxidation or Hydroxylation:77.25;P8:Oxidation or Hydroxylation:27.58;P9:Oxidation or Hydroxylation:49.88;P15:Oxidation or Hydroxylation:11.06	PEAKS DB
5	35	XP_042771858.1	R.GEPGP(+15.99)P(+15.99)GPAGFAGPP(+15.99)GADGQ(+.98)PGAK.G	N	32.43	2133.96	24	0.6	712.328	3	78.98	0	137	F137:21434	1D.raw	0	0	800	823	Oxidation or Hydroxylation; Deamidation (NQ)	P5:Oxidation or Hydroxylation:0.00;P6:Oxidation or Hydroxylation:5.99;P15:Oxidation or Hydroxylation:17.01;Q20:Deamidation (NQ):1000.00	PEAKS DB
5	35	XP_042771858.1	K.GEPGPTGIQGPP(+15.99)GPAGEEGK.R	N	32.36	1846.87	20	0.1	924.442	2	69.89	419780	138	F138:13724	1O.raw	3	3	446	465	Oxidation or Hydroxylation	P12:Oxidation or Hydroxylation:17.01	PEAKS DB
5	35	XP_042771858.1	K.GEPGP(+15.99)TGIQ(+.98)GPP(+15.99)GPAGEEGKR.G	N	32.26	2019.95	21	0.1	674.324	3	57.16	48054000	137	F137:14624	1D.raw	1	1	446	466	Oxidation or Hydroxylation; Deamidation (NQ)	P5:Oxidation or Hydroxylation:14.04;Q9:Deamidation (NQ):1000.00;P12:Oxidation or Hydroxylation:17.01	PEAKS DB
5	35	XP_042771858.1	A.GPTGP(+15.99)P(+15.99)GPIGN(+.98)VGAP(+15.99)GPK.G	N	32.23	1617.8	18	-1	809.906	2	103.78	502220	138	F138:22823	1O.raw	1	1	842	859	Oxidation or Hydroxylation; Deamidation (NQ)	P5:Oxidation or Hydroxylation:0.00;P6:Oxidation or Hydroxylation:9.86;N11:Deamidation (NQ):1000.00;P15:Oxidation or Hydroxylation:14.04	PEAKS DB
5	35	XP_042771858.1	Q.GPP(+15.99)GPP(+15.99)GSP(+15.99)GEQ(+.98)GPSGASGPAGPR.G	N	32.2	2115.95	24	-3.2	706.32	3	54.38	1904900	137	F137:13461	1D.raw	1	1	1115	1138	Oxidation or Hydroxylation; Deamidation (NQ)	P3:Oxidation or Hydroxylation:12.28;P6:Oxidation or Hydroxylation:11.06;P9:Oxidation or Hydroxylation:28.74;Q12:Deamidation (NQ):1000.00	PEAKS DB
5	35	XP_042771858.1	R.GEPGPTGLP(+15.99)GPP(+15.99)GER.G	N	32.15	1448.69	15	-0.1	725.352	2	63.1	2308700	137	F137:16441	1D.raw	1	1	470	484	Oxidation or Hydroxylation	P9:Oxidation or Hydroxylation:20.41;P12:Oxidation or Hydroxylation:10.11	PEAKS DB
5	35	XP_042771858.1	K.N(+.98)GDRGETGPAGP(+15.99)AGPIGPVGAR.G	N	32.15	2018.98	22	-0.6	673.999	3	70.89	1684600	137	F137:19031	1D.raw	2	2	1060	1081	Deamidation (NQ); Oxidation or Hydroxylation	N1:Deamidation (NQ):1000.00;P12:Oxidation or Hydroxylation:49.37	PEAKS DB
5	35	XP_042771858.1	R.GVQ(+.98)GPP(+15.99)GPAGPR.G	N	32.11	1105.55	12	-1.9	553.782	2	46.08	126140000	138	F138:9285	1O.raw	5	5	683	694	Deamidation (NQ); Oxidation or Hydroxylation	Q3:Deamidation (NQ):1000.00;P6:Oxidation or Hydroxylation:17.01	PEAKS DB
5	35	XP_042771858.1	K.GDRGETGPAGP(+15.99)PGAP(+15.99)GAP(+15.99)GAPGPVGPAGK.N	N	32.09	2496.2	29	0.1	833.074	3	62.97	0	137	F137:16439	1D.raw	0	0	1031	1059	Oxidation or Hydroxylation	P11:Oxidation or Hydroxylation:0.00;P15:Oxidation or Hydroxylation:36.87;P18:Oxidation or Hydroxylation:28.36	PEAKS DB
5	35	XP_042771858.1	R.GETGPAGRP(+15.99)GEVGPP(+15.99)GPP(+15.99)GPAG.E	N	32.09	1957.91	22	-0.3	979.963	2	60.18	7175600	137	F137:15580	1D.raw	2	2	908	929	Oxidation or Hydroxylation	P9:Oxidation or Hydroxylation:19.86;P15:Oxidation or Hydroxylation:40.00;P18:Oxidation or Hydroxylation:17.01	PEAKS DB
5	35	XP_042771858.1	R.GETGPAGRP(+15.99)GEVGPP(+15.99)GPP(+15.99)GPAGE.K	N	32.07	2086.96	23	2.9	1044.49	2	62.63	442020	137	F137:16284	1D.raw	1	1	908	930	Oxidation or Hydroxylation	P9:Oxidation or Hydroxylation:8.26;P15:Oxidation or Hydroxylation:33.98;P18:Oxidation or Hydroxylation:14.02	PEAKS DB
5	35	XP_042771858.1	G.PAGRP(+15.99)GEVGPP(+15.99)GPP(+15.99)GPAGEK.G	N	32.04	1870.92	20	0.4	624.647	3	44.09	2450000	137	F137:10048	1D.raw	1	1	912	931	Oxidation or Hydroxylation	P5:Oxidation or Hydroxylation:11.06;P11:Oxidation or Hydroxylation:33.98;P14:Oxidation or Hydroxylation:14.02	PEAKS DB
5	35	XP_042771858.1	K.GANGAP(+15.99)GIAGAP(+15.99)GFP(+15.99)GAR.G	N	32.01	1584.76	18	-0.2	793.389	2	73.05	0	137	F137:19624	1D.raw	0	0	395	412	Oxidation or Hydroxylation	P6:Oxidation or Hydroxylation:49.37;P12:Oxidation or Hydroxylation:14.47;P15:Oxidation or Hydroxylation:3.29	PEAKS DB
5	35	XP_042771858.1	R.GPP(+15.99)GPP(+15.99)GKN(+.98)GDDGEAGKP(+15.99)GRPGER.G	N	31.91	2347.08	24	-1	783.366	3	28.64	38486000	137	F137:4823	1D.raw	1	1	218	241	Oxidation or Hydroxylation; Deamidation (NQ)	P3:Oxidation or Hydroxylation:33.98;P6:Oxidation or Hydroxylation:8.22;N9:Deamidation (NQ):1000.00;P18:Oxidation or Hydroxylation:0.00	PEAKS DB
5	35	XP_042771858.1	R.GN(+15.99)DGATGAAGPPGPTGPAGPP(+15.99)GFP(+15.99)GAVGAK.G	N	31.86	2547.2	30	0.2	850.074	3	90.26	979490	137	F137:24530	1D.raw	1	1	320	349	Oxidation or Hydroxylation	N2:Oxidation or Hydroxylation:8.69;P21:Oxidation or Hydroxylation:17.01;P24:Oxidation or Hydroxylation:23.15	PEAKS DB
5	35	XP_042771858.1	R.GETGPAGRP(+15.99)GEVGPP(+15.99)GPP(+15.99)GPA.G	N	31.82	1900.89	21	-0.3	951.453	2	60.15	10178000	137	F137:15564	1D.raw	2	2	908	928	Oxidation or Hydroxylation	P9:Oxidation or Hydroxylation:27.96;P15:Oxidation or Hydroxylation:33.98;P18:Oxidation or Hydroxylation:12.28	PEAKS DB
5	35	XP_042771858.1	R.GPPGP(+15.99)MGPPGLAGPP(+15.99)GESGR.E	N	31.8	1815.86	20	0.1	908.936	2	76.36	94481	137	F137:20607	1D.raw	1	1	992	1011	Oxidation or Hydroxylation	P5:Oxidation or Hydroxylation:20.41;P15:Oxidation or Hydroxylation:5.94	PEAKS DB
5	35	XP_042771858.1	R.TGDAGPVGPP(+15.99)GP(+15.99)PGPP(+15.99)GPPGPP.S	N	31.76	1918.91	22	0.4	960.461	2	94.97	1582200	137	F137:25694	1D.raw	2	2	1168	1189	Oxidation or Hydroxylation	P10:Oxidation or Hydroxylation:17.01;P12:Oxidation or Hydroxylation:0.00;P16:Oxidation or Hydroxylation:12.28	PEAKS DB
5	35	XP_042771858.1	R.GARGEP(+15.99)GPTGLP(+15.99)GPP(+15.99)GER.G	N	31.75	1748.84	18	-0.1	583.955	3	49.18	28618000	137	F137:11821	1D.raw	2	2	467	484	Oxidation or Hydroxylation	P6:Oxidation or Hydroxylation:9.42;P12:Oxidation or Hydroxylation:26.31;P15:Oxidation or Hydroxylation:14.02	PEAKS DB
5	35	XP_042771858.1	R.GFP(+15.99)GLP(+15.99)GPSGEP(+15.99)GK.Q	N	31.74	1343.64	14	-2.8	672.823	2	81.2	92213000	138	F138:16737	1O.raw	2	2	968	981	Oxidation or Hydroxylation	P3:Oxidation or Hydroxylation:98.37;P6:Oxidation or Hydroxylation:32.28;P12:Oxidation or Hydroxylation:17.01	PEAKS DB
5	35	XP_042771858.1	K.TGPP(+15.99)GPAGQDGR(+15.99)P(+15.99)GPP(+15.99)GPP(+15.99)GAR.G	N	31.73	2071.97	22	-5.1	691.659	3	41.89	34396000	137	F137:9343	1D.raw	1	1	550	571	Oxidation or Hydroxylation	P4:Oxidation or Hydroxylation:14.63;R12:Oxidation or Hydroxylation:8.22;P13:Oxidation or Hydroxylation:22.45;P16:Oxidation or Hydroxylation:17.01;P19:Oxidation or Hydroxylation:8.14	PEAKS DB
5	35	XP_042771858.1	K.P(+15.99)GEQ(+.98)GVPGDLGAPGP(+15.99)SGAR.G	N	31.72	1750.81	19	0.7	876.414	2	72.66	442910	137	F137:19497	1D.raw	1	1	655	673	Oxidation or Hydroxylation; Deamidation (NQ)	P1:Oxidation or Hydroxylation:90.32;Q4:Deamidation (NQ):1000.00;P15:Oxidation or Hydroxylation:0.00	PEAKS DB
5	35	XP_042771858.1	P.P(+15.99)GPSGN(+.98)AGPP(+15.99)GPP(+15.99)GPVGK.E	N	31.53	1587.75	18	1.5	794.885	2	53.11	444780	137	F137:13063	1D.raw	1	1	883	900	Oxidation or Hydroxylation; Deamidation (NQ)	P1:Oxidation or Hydroxylation:14.04;N6:Deamidation (NQ):1000.00;P10:Oxidation or Hydroxylation:17.01;P13:Oxidation or Hydroxylation:11.06	PEAKS DB
5	35	XP_042771858.1	R.GFSGLQ(+.98)GPPGP(+15.99)PGSP(+15.99)GEQ(+.98)GPSGASGPAGPR.G	N	31.48	2690.22	30	0.5	897.748	3	93.65	246460	137	F137:25466	1D.raw	1	1	1109	1138	Deamidation (NQ); Oxidation or Hydroxylation	Q6:Deamidation (NQ):1000.00;P11:Oxidation or Hydroxylation:0.00;P15:Oxidation or Hydroxylation:6.08;Q18:Deamidation (NQ):1000.00	PEAKS DB
5	35	XP_042771858.1	E.TGPAGRP(+15.99)GEVGPP(+15.99)GPP(+15.99)GPAGEK.G	N	31.44	2028.99	22	0.9	677.337	3	47.69	5507700	137	F137:11213	1D.raw	1	1	910	931	Oxidation or Hydroxylation	P7:Oxidation or Hydroxylation:8.69;P13:Oxidation or Hydroxylation:33.98;P16:Oxidation or Hydroxylation:14.02	PEAKS DB
5	35	XP_042771858.1	K.TGPP(+15.99)GPAGQ(+.98)DGRP(+15.99)GPPG(+15.99).P	N	31.31	1562.7	17	-0.7	782.355	2	41.62	2352800	137	F137:9266	1D.raw	2	2	550	566	Oxidation or Hydroxylation; Deamidation (NQ)	P4:Oxidation or Hydroxylation:30.46;Q9:Deamidation (NQ):1000.00;P13:Oxidation or Hydroxylation:7.32;G17:Oxidation or Hydroxylation:0.00	PEAKS DB
5	35	XP_042771858.1	T.GPIGPP(+15.99)GPAGAP(+15.99)GDK.G	N	31.29	1318.65	15	0.1	660.333	2	52.07	5163100	137	F137:12748	1D.raw	1	1	764	778	Oxidation or Hydroxylation	P6:Oxidation or Hydroxylation:23.10;P12:Oxidation or Hydroxylation:12.81	PEAKS DB
5	35	XP_042771858.1	K.DGEAGAQ(+.98)GPP(+15.99)GPAGPAGERG.E	N	31.24	1763.77	20	0	882.893	2	55.63	3030800	137	F137:13924	1D.raw	1	1	610	629	Deamidation (NQ); Oxidation or Hydroxylation	Q7:Deamidation (NQ):1000.00;P10:Oxidation or Hydroxylation:11.06	PEAKS DB
5	35	XP_042771858.1	R.TGDAGPVGPP(+15.99)GPP(+15.99)GPP(+15.99)GPPG(+15.99).P	N	31.21	1740.8	20	4.1	871.409	2	75.4	3674500	138	F138:14967	1O.raw	1	1	1168	1187	Oxidation or Hydroxylation	P10:Oxidation or Hydroxylation:26.02;P13:Oxidation or Hydroxylation:26.02;P16:Oxidation or Hydroxylation:26.02;G20:Oxidation or Hydroxylation:0.00	PEAKS DB
5	35	XP_042771858.1	R.GPSGPQ(+.98)GP(+15.99)SGP(+15.99)PGP(+15.99)K.G	N	31.13	1364.62	15	-0.9	683.317	2	39.07	18338000	137	F137:8516	1D.raw	1	1	413	427	Deamidation (NQ); Oxidation or Hydroxylation	Q6:Deamidation (NQ):1000.00;P8:Oxidation or Hydroxylation:31.04;P11:Oxidation or Hydroxylation:13.27;P14:Oxidation or Hydroxylation:7.65	PEAKS DB
5	35	XP_042771858.1	K.GSPGADGPAGAP(+15.99)GTPGPQ(+.98)GIAGQ(+.98)R.G	N	31.1	2089.97	24	-0.1	1045.99	2	74.73	2324700	137	F137:20088	1D.raw	2	2	932	955	Oxidation or Hydroxylation; Deamidation (NQ)	P12:Oxidation or Hydroxylation:34.94;Q18:Deamidation (NQ):1000.00;Q23:Deamidation (NQ):1000.00	PEAKS DB
5	35	XP_042771858.1	R.GEPGPP(+15.99)GP(+15.99)AGFAGPP(+15.99)GADGQP(+15.99)GAK.G	N	31.06	2148.97	24	-1	1075.49	2	72.39	1039900	137	F137:19335	1D.raw	1	1	800	823	Oxidation or Hydroxylation	P6:Oxidation or Hydroxylation:17.01;P8:Oxidation or Hydroxylation:12.33;P15:Oxidation or Hydroxylation:14.02;P21:Oxidation or Hydroxylation:13.38	PEAKS DB
5	35	XP_042771858.1	P.GPTGIQ(+.98)GPP(+15.99)GPAGEEGK.R	N	31.04	1564.74	17	3.3	783.378	2	61.5	0	138	F138:11949	1O.raw	0	0	449	465	Deamidation (NQ); Oxidation or Hydroxylation	Q6:Deamidation (NQ):1000.00;P9:Oxidation or Hydroxylation:12.28	PEAKS DB
5	35	XP_042771858.1	R.GVP(+15.99)GPPGAVGPAGK.D	N	31.03	1175.63	14	0.5	588.822	2	58.34	84628000	137	F137:14928	1D.raw	3	3	596	609	Oxidation or Hydroxylation	P3:Oxidation or Hydroxylation:32.28	PEAKS DB
5	35	XP_042771858.1	R.GEPGPP(+15.99)GP(+15.99)AGAAGPAGNP(+15.99)GADGQPGAK.G	N	30.97	2299.05	27	-3.3	767.354	3	55.64	1679700	137	F137:13990	1D.raw	1	1	368	394	Oxidation or Hydroxylation	P6:Oxidation or Hydroxylation:12.33;P8:Oxidation or Hydroxylation:0.00;P18:Oxidation or Hydroxylation:17.01	PEAKS DB
5	35	XP_042771858.1	K.GDRGETGPAGPP(+15.99)GAP(+15.99)GAP(+15.99)GAPGPVGPAGK.N	N	30.96	2496.2	29	-0.1	833.074	3	61.98	72458000	137	F137:16267	1D.raw	1	1	1031	1059	Oxidation or Hydroxylation	P12:Oxidation or Hydroxylation:10.11;P15:Oxidation or Hydroxylation:36.87;P18:Oxidation or Hydroxylation:12.33	PEAKS DB
5	35	XP_042771858.1	R.GSEGPQ(+.98)GVRGEP(+15.99)GPP(+15.99)GPAGAAGPAGN(+.98).P	N	30.91	2274.01	26	1.7	1138.02	2	66.84	363690	137	F137:17657	1D.raw	1	1	359	384	Deamidation (NQ); Oxidation or Hydroxylation	Q6:Deamidation (NQ):1000.00;P12:Oxidation or Hydroxylation:45.01;P15:Oxidation or Hydroxylation:40.00;N26:Deamidation (NQ):1000.00	PEAKS DB
5	35	XP_042771858.1	R.GPP(+15.99)GP(+15.99)MGPPGLAGPPGESGR.E	N	30.9	1815.86	20	-0.9	908.935	2	78.38	0	137	F137:21244	1D.raw	0	0	992	1011	Oxidation or Hydroxylation	P3:Oxidation or Hydroxylation:14.02;P5:Oxidation or Hydroxylation:28.36	PEAKS DB
5	35	XP_042771858.1	P.GPSGN(+.98)AGPP(+15.99)GPP(+15.99)GPVGK.E	N	30.84	1474.71	17	-6.3	738.355	2	49.61	623110	137	F137:11937	1D.raw	1	1	884	900	Deamidation (NQ); Oxidation or Hydroxylation	N5:Deamidation (NQ):1000.00;P9:Oxidation or Hydroxylation:12.28;P12:Oxidation or Hydroxylation:12.28	PEAKS DB
5	35	XP_042771858.1	D.RGETGPAGP(+15.99)PGAP(+15.99)GAPGAP(+15.99)GPVGPAGK.N	N	30.73	2324.15	27	-0.9	775.723	3	58.84	1932500	137	F137:14996	1D.raw	1	1	1033	1059	Oxidation or Hydroxylation	P9:Oxidation or Hydroxylation:0.00;P13:Oxidation or Hydroxylation:22.45;P19:Oxidation or Hydroxylation:11.10	PEAKS DB
5	35	XP_042771858.1	K.GDAGAP(+15.99)GAP(+15.99)GSQGAP(+15.99)GLQGMP(+15.99)GER(+15.99).G	N	30.73	2213.96	24	-0.5	1107.99	2	51.74	22617000	137	F137:12764	1D.raw	4	4	707	730	Oxidation or Hydroxylation	P6:Oxidation or Hydroxylation:49.79;P9:Oxidation or Hydroxylation:72.34;P15:Oxidation or Hydroxylation:149.01;P21:Oxidation or Hydroxylation:143.65;R24:Oxidation or Hydroxylation:129.29	PEAKS DB
5	35	XP_042771858.1	A.GRP(+15.99)GEVGPP(+15.99)GPP(+15.99)GPAGEK.G	N	30.73	1702.83	18	-0.9	852.42	2	42.17	8300200	137	F137:9431	1D.raw	2	2	914	931	Oxidation or Hydroxylation	P3:Oxidation or Hydroxylation:14.02;P9:Oxidation or Hydroxylation:33.98;P12:Oxidation or Hydroxylation:14.02	PEAKS DB
5	35	XP_042771858.1	R.GPP(+15.99)GAAGSPGKDGLN(+15.99)GLP(+15.99)GPIGP(+15.99)P(+15.99)GPR.G	N	30.58	2469.22	27	-8.4	824.075	3	84.15	2577800	137	F137:22824	1D.raw	1	1	1139	1165	Oxidation or Hydroxylation	P3:Oxidation or Hydroxylation:14.02;N15:Oxidation or Hydroxylation:0.00;P18:Oxidation or Hydroxylation:20.41;P23:Oxidation or Hydroxylation:0.00;P24:Oxidation or Hydroxylation:0.00	PEAKS DB
5	35	XP_042771858.1	G.PTGPAGPP(+15.99)GFP(+15.99)GAVGAK.G	N	30.48	1508.76	17	-0.7	755.388	2	74.62	0	137	F137:20049	1D.raw	0	0	333	349	Oxidation or Hydroxylation	P8:Oxidation or Hydroxylation:17.01;P11:Oxidation or Hydroxylation:15.91	PEAKS DB
5	35	XP_042771858.1	K.GEPGP(+15.99)TGIQGPP(+15.99)GPAGEEGKR.G	N	30.47	2018.97	21	-1.8	673.995	3	65.25	58479	138	F138:12795	1O.raw	1	1	446	466	Oxidation or Hydroxylation	P5:Oxidation or Hydroxylation:5.47;P12:Oxidation or Hydroxylation:17.01	PEAKS DB
5	35	XP_042771858.1	K.GEPGP(+15.99)TGIQ(+.98)GP(+15.99)P(+15.99)GPAGEEGK.R	N	30.27	1879.84	20	3.6	940.932	2	62.23	359880	138	F138:12158	1O.raw	2	2	446	465	Oxidation or Hydroxylation; Deamidation (NQ)	P5:Oxidation or Hydroxylation:0.00;Q9:Deamidation (NQ):1000.00;P11:Oxidation or Hydroxylation:0.00;P12:Oxidation or Hydroxylation:15.01	PEAKS DB
5	35	XP_042771858.1	A.TGAAGPP(+15.99)GPTGPAGPP(+15.99)GFP(+15.99)GAVGAK.G	N	30.19	2133.05	25	-4.5	1067.53	2	84.29	139960	137	F137:22946	1D.raw	1	1	325	349	Oxidation or Hydroxylation	P7:Oxidation or Hydroxylation:9.34;P16:Oxidation or Hydroxylation:9.34;P19:Oxidation or Hydroxylation:25.70	PEAKS DB
5	35	XP_042771858.1	R.GEP(+15.99)GPP(+15.99)GPAGFAGP(+15.99)P(+15.99)GADGQ(+.98)PGAK.G	N	30.15	2149.96	24	-1.7	717.658	3	77.93	195840	137	F137:21205	1D.raw	1	1	800	823	Oxidation or Hydroxylation; Deamidation (NQ)	P3:Oxidation or Hydroxylation:11.10;P6:Oxidation or Hydroxylation:5.03;P14:Oxidation or Hydroxylation:9.52;P15:Oxidation or Hydroxylation:18.53;Q20:Deamidation (NQ):1000.00	PEAKS DB
5	35	XP_042771858.1	R.GNDGATGAAGP(+15.99)PGPTGPAGPP(+15.99)GFP(+15.99)GAVGAK(+15.99).G	N	30.12	2563.19	30	-0.2	855.405	3	87.18	1931800	137	F137:23793	1D.raw	1	1	320	349	Oxidation or Hydroxylation	P11:Oxidation or Hydroxylation:0.00;P21:Oxidation or Hydroxylation:17.01;P24:Oxidation or Hydroxylation:25.70;K30:Oxidation or Hydroxylation:43.70	PEAKS DB
5	35	XP_042771858.1	K.DGLN(+.98)GLP(+15.99)GPIGP(+15.99)P(+15.99)GPR.G	N	30.11	1561.77	16	0.3	521.599	3	100.81	9546600	137	F137:27286	1D.raw	1	1	1150	1165	Deamidation (NQ); Oxidation or Hydroxylation	N4:Deamidation (NQ):1000.00;P7:Oxidation or Hydroxylation:28.20;P12:Oxidation or Hydroxylation:12.33;P13:Oxidation or Hydroxylation:14.04	PEAKS DB
5	35	XP_042771858.1	K.GE(+57.02)PGP(+15.99)TGIQGPP(+15.99)GPAGEEGK.R	N	30.02	1919.89	20	-0.2	960.95	2	64.75	1613500	137	F137:17037	1D.raw	1	1	446	465	Carbamidomethylation (DHKE X@N-term); Oxidation or Hydroxylation	E2:Carbamidomethylation (DHKE X@N-term):0.00;P5:Oxidation or Hydroxylation:0.00;P12:Oxidation or Hydroxylation:17.01	PEAKS PTM
5	35	XP_042771858.1	K.GEP(+15.99)GP(+15.99)TGIQGPP(+15.99)GPAGEEGK.R	N	29.93	1878.86	20	-2.6	940.435	2	66.12	157680	138	F138:12969	1O.raw	1	1	446	465	Oxidation or Hydroxylation	P3:Oxidation or Hydroxylation:19.61;P5:Oxidation or Hydroxylation:22.09;P12:Oxidation or Hydroxylation:17.01	PEAKS DB
5	35	XP_042771858.1	K.DGEAGAQGPP(+15.99)GPAGPAGERGEQ(+.98)GPAG.S	N	29.87	2303	26	0	1152.51	2	65.43	581610	137	F137:17247	1D.raw	2	2	610	635	Oxidation or Hydroxylation; Deamidation (NQ)	P10:Oxidation or Hydroxylation:17.01;Q22:Deamidation (NQ):78.73	PEAKS DB
5	35	XP_042771858.1	R.GVQGPP(+15.99)GPAGPR.G	N	29.87	1104.57	12	-0.9	553.29	2	44.23	650690000	138	F138:8144	1O.raw	4	4	683	694	Oxidation or Hydroxylation	P6:Oxidation or Hydroxylation:21.94	PEAKS DB
5	35	XP_042771858.1	R.GLTGPIGPPGPAGAPGDK(+31.99)GEAGPSGPAGPTGAR.G	N	29.84	2852.41	33	-1.4	951.808	3	94.3	3622500	138	F138:20561	1O.raw	3	3	761	793	Dihydroxy	K18:Dihydroxy:0.00	PEAKS PTM
5	35	XP_042771858.1	R.GETGPAGP(+15.99)PGAPGAPGAP(+15.99)GPVGPAGK.N	N	29.8	2152.05	26	0.6	718.359	3	73.49	1687100	137	F137:19659	1D.raw	1	1	1034	1059	Oxidation or Hydroxylation	P8:Oxidation or Hydroxylation:0.00;P18:Oxidation or Hydroxylation:22.85	PEAKS DB
5	35	XP_042771858.1	K.GDAGPP(+15.99)GPAGPTGP(+15.99)P(+15.99)GPIGN(+.98)VGAPGP(+15.99)K.G	N	29.79	2353.12	27	7.2	785.386	3	91.22	0	137	F137:24796	1D.raw	0	0	833	859	Oxidation or Hydroxylation; Deamidation (NQ)	P6:Oxidation or Hydroxylation:0.00;P14:Oxidation or Hydroxylation:9.42;P15:Oxidation or Hydroxylation:22.85;N20:Deamidation (NQ):1000.00;P26:Oxidation or Hydroxylation:7.65	PEAKS DB
5	35	XP_042771858.1	R.GEP(+15.99)GPP(+15.99)GPAGAAGPAGN(+.98).P	N	29.76	1405.61	17	-0.1	703.813	2	61.12	9702000	137	F137:15803	1D.raw	1	1	368	384	Oxidation or Hydroxylation; Deamidation (NQ)	P3:Oxidation or Hydroxylation:15.64;P6:Oxidation or Hydroxylation:24.44;N17:Deamidation (NQ):1000.00	PEAKS DB
5	35	XP_042771858.1	K.GLTGSPGSP(+15.99)GPDGK.T	N	29.64	1241.59	14	-1.6	621.801	2	42.01	2524600	138	F138:7760	1O.raw	3	3	536	549	Oxidation or Hydroxylation	P9:Oxidation or Hydroxylation:0.00	PEAKS DB
5	35	XP_042771858.1	R.GPSGPQGP(+15.99)SGPP(+15.99)GPK.G	N	29.59	1347.64	15	-1	674.827	2	35.33	28169000	137	F137:7175	1D.raw	3	3	413	427	Oxidation or Hydroxylation	P8:Oxidation or Hydroxylation:62.26;P12:Oxidation or Hydroxylation:11.10	PEAKS DB
5	35	XP_042771858.1	D.RGETGPAGP(+15.99)PGAPGAP(+15.99)GAP(+15.99)GPVGPAGK.N	N	29.56	2324.15	27	-1.6	775.723	3	59.62	4512200	137	F137:15255	1D.raw	1	1	1033	1059	Oxidation or Hydroxylation	P9:Oxidation or Hydroxylation:0.00;P16:Oxidation or Hydroxylation:9.42;P19:Oxidation or Hydroxylation:9.40	PEAKS DB
5	35	XP_042771858.1	R.GEP(+15.99)GPP(+15.99)GPAGAAGPAGN.P	N	29.55	1404.63	17	-1.6	703.32	2	56.3	3996800	137	F137:14576	1D.raw	2	2	368	384	Oxidation or Hydroxylation	P3:Oxidation or Hydroxylation:11.50;P6:Oxidation or Hydroxylation:20.92	PEAKS DB
5	35	XP_042771858.1	K.GDTGAK(+15.99)GEP(+15.99)GPTGIQGPP(+15.99)GPAGEEGK.R	N	29.54	2408.11	26	-0.2	803.71	3	56.73	4811400	137	F137:14263	1D.raw	1	1	440	465	Oxidation or Hydroxylation	K6:Oxidation or Hydroxylation:12.42;P9:Oxidation or Hydroxylation:11.10;P18:Oxidation or Hydroxylation:14.02	PEAKS DB
5	35	XP_042771858.1	K.DGEAGAQ(+.98)GPP(+15.99)GPAGPAGERGEQ(+.98)GPAG.S	N	29.42	2303.99	26	-0.8	1153	2	67.46	221470	137	F137:17883	1D.raw	1	1	610	635	Deamidation (NQ); Oxidation or Hydroxylation	Q7:Deamidation (NQ):1000.00;P10:Oxidation or Hydroxylation:26.02;Q22:Deamidation (NQ):1000.00	PEAKS DB
5	35	XP_042771858.1	R.GN(+.98)DGATGAAGP(+15.99)P(+15.99)GPTGPAGPP(+15.99)GFP(+15.99)GAVGAK.G	N	29.36	2564.18	30	6.8	855.739	3	92.18	1212000	137	F137:25069	1D.raw	1	1	320	349	Deamidation (NQ); Oxidation or Hydroxylation	N2:Deamidation (NQ):1000.00;P11:Oxidation or Hydroxylation:0.00;P12:Oxidation or Hydroxylation:0.00;P21:Oxidation or Hydroxylation:17.01;P24:Oxidation or Hydroxylation:6.67	PEAKS DB
5	35	XP_042771858.1	R.GEP(+15.99)GPP(+15.99)GPAGFAGPP(+15.99)GADGQ(+.98)PGAK(+15.99).G	N	29.31	2149.96	24	-1.3	1075.98	2	77.93	205890	137	F137:21131	1D.raw	1	1	800	823	Oxidation or Hydroxylation; Deamidation (NQ)	P3:Oxidation or Hydroxylation:10.42;P6:Oxidation or Hydroxylation:7.32;P15:Oxidation or Hydroxylation:33.98;Q20:Deamidation (NQ):1000.00;K24:Oxidation or Hydroxylation:13.38	PEAKS DB
5	35	XP_042771858.1	R.GQAGVM(+15.99)GFP(+15.99)GPK.G	N	29.16	1176.56	12	1.2	589.288	2	59.12	149540000	137	F137:15204	1D.raw	4	4	572	583	Oxidation (M); Oxidation or Hydroxylation	M6:Oxidation (M):1000.00;P9:Oxidation or Hydroxylation:22.85	PEAKS PTM
5	35	XP_042771858.1	R.GETGPAGRP(+15.99)GEVGPP(+15.99)GPPGP(+15.99)AGEK.G	N	29.06	2215.05	24	-3.6	739.355	3	61.32	283320	138	F138:11879	1O.raw	3	3	908	931	Oxidation or Hydroxylation	P9:Oxidation or Hydroxylation:0.00;P15:Oxidation or Hydroxylation:17.01;P20:Oxidation or Hydroxylation:0.00	PEAKS DB
5	35	XP_042771858.1	R.TGDAGPVGPP(+15.99)GP(+15.99)PGP(+15.99)PGPPGPPSG.G	N	29.05	2062.96	24	-1.8	1032.49	2	90.86	121610	137	F137:24731	1D.raw	1	1	1168	1191	Oxidation or Hydroxylation	P10:Oxidation or Hydroxylation:7.77;P12:Oxidation or Hydroxylation:0.00;P15:Oxidation or Hydroxylation:0.00	PEAKS DB
5	35	XP_042771858.1	R.TGDAGPVGP(+15.99)PGPP(+15.99)GPP(+15.99)GPP(+15.99)GPP.S	N	28.97	1934.9	22	2.6	645.976	3	90.43	5399500	138	F138:19453	1O.raw	1	1	1168	1189	Oxidation or Hydroxylation	P9:Oxidation or Hydroxylation:0.00;P13:Oxidation or Hydroxylation:14.02;P16:Oxidation or Hydroxylation:10.11;P19:Oxidation or Hydroxylation:14.04	PEAKS DB
5	35	XP_042771858.1	K.GEP(+15.99)GPTGIQGP(+15.99)PGPAGEEGK.R	N	28.94	1862.86	20	-1.7	932.438	2	64.88	2097300	138	F138:12664	1O.raw	1	1	446	465	Oxidation or Hydroxylation	P3:Oxidation or Hydroxylation:0.00;P11:Oxidation or Hydroxylation:0.00	PEAKS DB
5	35	XP_042771858.1	F.QGPP(+15.99)GEP(+15.99)GEP(+15.99)GASGP(+15.99)MGPR.G	N	28.77	1837.79	19	1.9	613.605	3	43.86	364080	137	F137:10004	1D.raw	1	1	199	217	Oxidation or Hydroxylation	P4:Oxidation or Hydroxylation:8.69;P7:Oxidation or Hydroxylation:9.85;P10:Oxidation or Hydroxylation:20.01;P15:Oxidation or Hydroxylation:12.16	PEAKS DB
5	35	XP_042771858.1	R.GETGP(+15.99)AGRP(+15.99)GEVGPP(+15.99)GPP(+15.99)GPAGEK.G	N	28.77	2231.05	24	-0.6	744.689	3	46.58	2677500	137	F137:10896	1D.raw	1	1	908	931	Oxidation or Hydroxylation	P5:Oxidation or Hydroxylation:0.00;P9:Oxidation or Hydroxylation:0.00;P15:Oxidation or Hydroxylation:17.01;P18:Oxidation or Hydroxylation:17.01	PEAKS DB
5	35	XP_042771858.1	K.N(-17.03)GDRGETGPAGPAGPIGPVGAR.G	N	28.73	1984.97	22	-0.7	662.664	3	71.57	2901400	137	F137:19155	1D.raw	2	2	1060	1081	Ammonia-loss (N)	N1:Ammonia-loss (N):1000.00	PEAKS PTM
5	35	XP_042771858.1	R.GSAGPP(+15.99)GATGF(+31.99)PGAAGR.V	N	28.71	1474.68	17	-0.7	738.347	2	48.95	2001400	137	F137:11759	1D.raw	1	1	863	879	Oxidation or Hydroxylation; Dihydroxy	P6:Oxidation or Hydroxylation:21.94;F11:Dihydroxy:0.00	PEAKS PTM
5	35	XP_042771858.1	P.GEVGPP(+15.99)GPP(+15.99)GPAGEK.G	N	28.7	1376.66	15	0	689.336	2	48.35	8136800	137	F137:11478	1D.raw	1	1	917	931	Oxidation or Hydroxylation	P6:Oxidation or Hydroxylation:23.10;P9:Oxidation or Hydroxylation:12.28	PEAKS DB
5	35	XP_042771858.1	K.GDAGAP(+15.99)GAP(+15.99)GSQ(+.98)GAPGLQ(+.98)GMP(+15.99)GER.G	N	28.66	2183.94	24	-9.8	1092.97	2	57.49	202830	137	F137:14574	1D.raw	1	1	707	730	Oxidation or Hydroxylation; Deamidation (NQ)	P6:Oxidation or Hydroxylation:19.86;P9:Oxidation or Hydroxylation:36.87;Q12:Deamidation (NQ):1000.00;Q18:Deamidation (NQ):1000.00;P21:Oxidation or Hydroxylation:0.00	PEAKS DB
5	35	XP_042771858.1	T.GPAGRP(+15.99)GEVGPP(+15.99)GPP(+15.99)GPAGEK.G	N	28.57	1927.94	21	-0.7	643.653	3	45.79	1578300	137	F137:10642	1D.raw	1	1	911	931	Oxidation or Hydroxylation	P6:Oxidation or Hydroxylation:9.34;P12:Oxidation or Hydroxylation:14.02;P15:Oxidation or Hydroxylation:14.02	PEAKS DB
5	35	XP_042771858.1	R.GETGPAGRP(+15.99)GEVGPP(+15.99)GPPG(+15.99).P	N	28.55	1732.8	19	-0.7	867.407	2	51.4	11969000	137	F137:12668	1D.raw	1	1	908	926	Oxidation or Hydroxylation	P9:Oxidation or Hydroxylation:30.46;P15:Oxidation or Hydroxylation:30.46;G19:Oxidation or Hydroxylation:0.00	PEAKS DB
5	35	XP_042771858.1	K.GSPGADGPAGAP(+15.99)GTPGPQGIAGQ(+.98)R.G	N	28.54	2088.98	24	0.2	1045.5	2	72.03	3299000	137	F137:19263	1D.raw	1	1	932	955	Oxidation or Hydroxylation; Deamidation (NQ)	P12:Oxidation or Hydroxylation:30.72;Q23:Deamidation (NQ):20.54	PEAKS DB
5	35	XP_042771858.1	R.G(+57.02)PSGPQ(+.98)GPSGPP(+15.99)GPK.G	N	28.52	1389.65	15	-0.6	695.833	2	44	51613000	137	F137:10139	1D.raw	2	2	413	427	Carbamidomethylation (DHKE X@N-term); Deamidation (NQ); Oxidation or Hydroxylation	G1:Carbamidomethylation (DHKE X@N-term):115.71;Q6:Deamidation (NQ):1000.00;P12:Oxidation or Hydroxylation:20.63	PEAKS PTM
5	35	XP_042771858.1	K.DGLN(+.98)GLP(+15.99)GPIGPP(+15.99)GPR(+15.99).G	N	28.49	1561.77	16	-1.1	781.893	2	99.66	25294000	138	F138:21817	1O.raw	3	3	1150	1165	Deamidation (NQ); Oxidation or Hydroxylation	N4:Deamidation (NQ):1000.00;P7:Oxidation or Hydroxylation:22.85;P13:Oxidation or Hydroxylation:0.00;R16:Oxidation or Hydroxylation:0.00	PEAKS DB
5	35	XP_042771858.1	R.GLP(+15.99)GERGRP(+15.99)GAP(+15.99)GPAGAR.G	N	28.45	1719.88	18	-0.4	430.976	4	36.68	11013000	137	F137:7569	1D.raw	1	1	302	319	Oxidation or Hydroxylation	P3:Oxidation or Hydroxylation:12.33;P9:Oxidation or Hydroxylation:14.02;P12:Oxidation or Hydroxylation:34.30	PEAKS DB
5	35	XP_042771858.1	K.GEPGP(+15.99)TGIQGPP(+15.99)GPAGEEGK.R	N	28.43	1862.86	20	0.1	621.962	3	64.66	38352000	137	F137:16893	1D.raw	1	1	446	465	Oxidation or Hydroxylation	P5:Oxidation or Hydroxylation:0.00;P12:Oxidation or Hydroxylation:17.01	PEAKS DB
5	35	XP_042771858.1	D.RGEP(+15.99)GPP(+15.99)GPAGFAGPP(+15.99)GADGQ(+.98)P(+15.99)GAK.G	N	28.34	2306.06	25	1.2	769.694	3	63.64	359230	137	F137:16654	1D.raw	1	1	799	823	Oxidation or Hydroxylation; Deamidation (NQ)	P4:Oxidation or Hydroxylation:5.77;P7:Oxidation or Hydroxylation:9.34;P16:Oxidation or Hydroxylation:17.01;Q21:Deamidation (NQ):1000.00;P22:Oxidation or Hydroxylation:0.00	PEAKS DB
5	35	XP_042771858.1	K.DGLN(+.98)GLP(+15.99)GPIGPP(+15.99)GP(+15.99)R.G	N	28.32	1561.77	16	-1.9	781.893	2	103.37	417110000	138	F138:22857	1O.raw	9	9	1150	1165	Deamidation (NQ); Oxidation or Hydroxylation	N4:Deamidation (NQ):1000.00;P7:Oxidation or Hydroxylation:51.51;P13:Oxidation or Hydroxylation:4.52;P15:Oxidation or Hydroxylation:8.69	PEAKS DB
5	35	XP_042771858.1	P.P(+15.99)GPAGAPGD(+15.99)KGEAGPSGPAGPTGAR.G	N	28.28	2160.02	25	-2	721.012	3	45.85	825650	137	F137:10672	1D.raw	1	1	769	793	Oxidation or Hydroxylation	P1:Oxidation or Hydroxylation:14.04;D9:Oxidation or Hydroxylation:0.00	PEAKS DB
5	35	XP_042771858.1	G.PAGAP(+15.99)GDKGEAGPSGPAGPTGAR.G	N	28.18	1989.95	23	1.4	664.325	3	41.93	2351800	137	F137:9345	1D.raw	1	1	771	793	Oxidation or Hydroxylation	P5:Oxidation or Hydroxylation:8.22	PEAKS DB
5	35	XP_042771858.1	G.SP(+15.99)GEQGPSGASGPAGPR.G	N	28.14	1523.7	17	-0.3	762.855	2	40.15	1413700	137	F137:8728	1D.raw	1	1	1122	1138	Oxidation or Hydroxylation	P2:Oxidation or Hydroxylation:119.54	PEAKS DB
5	35	XP_042771858.1	K.P(+15.99)GEQGVP(+15.99)GDLGAP(+15.99)GPSGAR.G	N	28.14	1765.82	19	-0.6	883.918	2	61.12	1115500	137	F137:15764	1D.raw	1	1	655	673	Oxidation or Hydroxylation	P1:Oxidation or Hydroxylation:131.34;P7:Oxidation or Hydroxylation:26.31;P13:Oxidation or Hydroxylation:0.00	PEAKS DB
5	35	XP_042771858.1	K.GEP(+15.99)GPTGIQGPP(+15.99)GPAGEEG.K	N	28.11	1734.77	19	0	868.392	2	80.84	1183400	138	F138:16676	1O.raw	2	2	446	464	Oxidation or Hydroxylation	P3:Oxidation or Hydroxylation:14.04;P12:Oxidation or Hydroxylation:17.01	PEAKS DB
5	35	XP_042771858.1	P.GPM(+15.99)GPPGLAGPP(+15.99)GESGR.E	N	28.09	1564.73	17	-4.5	783.369	2	66.39	2022500	137	F137:17543	1D.raw	1	1	995	1011	Oxidation (M); Oxidation or Hydroxylation	M3:Oxidation (M):1000.00;P12:Oxidation or Hydroxylation:8.69	PEAKS PTM
5	35	XP_042771858.1	R.GFSGLDGAK.G	N	28.01	850.418	9	-1	426.216	2	58	105790000	138	F138:11030	1O.raw	4	4	266	274			PEAKS DB
5	35	XP_042771858.1	G.DAGP(+15.99)PGPAGPTGPP(+15.99)GPIGN(+.98)VGAP(+15.99)GPK.G	N	27.91	2280.1	26	0.4	761.042	3	97.27	120810	137	F137:26396	1D.raw	1	1	834	859	Oxidation or Hydroxylation; Deamidation (NQ)	P4:Oxidation or Hydroxylation:0.00;P14:Oxidation or Hydroxylation:17.01;N19:Deamidation (NQ):1000.00;P23:Oxidation or Hydroxylation:9.40	PEAKS DB
5	35	XP_042771858.1	R.GPSGPQ(+.98)GPSGPP(+15.99)GPKGN(+.98).S	N	27.89	1504.68	17	-0.7	753.346	2	47	1235700	137	F137:11062	1D.raw	3	3	413	429	Deamidation (NQ); Oxidation or Hydroxylation	Q6:Deamidation (NQ):1000.00;P12:Oxidation or Hydroxylation:32.28;N17:Deamidation (NQ):1000.00	PEAKS DB
5	35	XP_042771858.1	R.GFP(+15.99)GADGVAGPK.G	N	27.88	1087.53	12	1.2	544.773	2	62.63	166640000	137	F137:16326	1D.raw	12	11	491	502	Oxidation or Hydroxylation	P3:Oxidation or Hydroxylation:42.60	PEAKS DB
5	35	XP_042771858.1	P.P(+15.99)GAP(+15.99)GAP(+15.99)GAP(+15.99)GPVGPAGK.N	N	27.83	1517.75	18	0	759.881	2	46.11	460100	137	F137:10762	1D.raw	1	1	1042	1059	Oxidation or Hydroxylation	P1:Oxidation or Hydroxylation:122.88;P4:Oxidation or Hydroxylation:89.48;P7:Oxidation or Hydroxylation:61.30;P10:Oxidation or Hydroxylation:14.04	PEAKS DB
5	35	XP_042771858.1	K.GN(+.98)SGEP(+15.99)GAP(+15.99)GN(+.98)KGDTGAK.G	N	27.83	1646.7	18	-1.3	824.357	2	22.23	5335000	138	F138:3676	1O.raw	2	2	428	445	Deamidation (NQ); Oxidation or Hydroxylation	N2:Deamidation (NQ):1000.00;P6:Oxidation or Hydroxylation:62.39;P9:Oxidation or Hydroxylation:32.97;N11:Deamidation (NQ):1000.00	PEAKS DB
5	35	XP_042771858.1	R.GSEGPQ(+.98)GVRGEP(+15.99)GPP(+15.99)GPAGAAGPAG.N	N	27.82	2158.99	25	1.7	1080.5	2	65.18	924940	137	F137:17150	1D.raw	2	2	359	383	Deamidation (NQ); Oxidation or Hydroxylation	Q6:Deamidation (NQ):1000.00;P12:Oxidation or Hydroxylation:32.28;P15:Oxidation or Hydroxylation:40.00	PEAKS DB
5	35	XP_042771858.1	R.GVPGPP(+15.99)GAVGPAGK.D	N	27.81	1175.63	14	0.4	588.822	2	56.3	64940000	137	F137:14224	1D.raw	3	3	596	609	Oxidation or Hydroxylation	P6:Oxidation or Hydroxylation:17.01	PEAKS DB
5	35	XP_042771858.1	G.N(+.98)AGPP(+15.99)GPP(+15.99)GPVGK.E	N	27.78	1176.58	13	0.7	589.296	2	54.37	20084000	137	F137:13556	1D.raw	1	1	888	900	Deamidation (NQ); Oxidation or Hydroxylation	N1:Deamidation (NQ):1000.00;P5:Oxidation or Hydroxylation:32.28;P8:Oxidation or Hydroxylation:26.02	PEAKS DB
5	35	XP_042771858.1	R.GQ(+.98)AGVM(+15.99)GFP(+15.99)GPK.G	N	27.78	1177.54	12	-1.3	589.778	2	63.55	330450000	138	F138:12521	1O.raw	7	7	572	583	Deamidation (NQ); Oxidation (M); Oxidation or Hydroxylation	Q2:Deamidation (NQ):1000.00;M6:Oxidation (M):1000.00;P9:Oxidation or Hydroxylation:22.85	PEAKS PTM
5	35	XP_042771858.1	P.GP(+15.99)MGPP(+15.99)GLAGPP(+15.99)GESGR.E	N	27.7	1580.73	17	0.1	791.37	2	61.68	3074000	137	F137:15992	1D.raw	1	1	995	1011	Oxidation or Hydroxylation	P2:Oxidation or Hydroxylation:45.60;P6:Oxidation or Hydroxylation:23.10;P12:Oxidation or Hydroxylation:11.06	PEAKS DB
5	35	XP_042771858.1	R.GPSGP(+31.99)QGPSGPPGP(+15.99)K.G	N	27.68	1363.64	15	-1.5	682.825	2	42.72	104610	138	F138:7831	1O.raw	1	1	413	427	Dihydroxy; Oxidation or Hydroxylation	P5:Dihydroxy:22.45;P14:Oxidation or Hydroxylation:0.00	PEAKS PTM
5	35	XP_042771858.1	R.GSEGPQ(+.98)GVRGEP(+15.99)GPP(+15.99)GPAGAA.G	N	27.66	1876.86	21	-0.2	939.435	2	59.07	1508000	137	F137:15084	1D.raw	1	1	359	379	Deamidation (NQ); Oxidation or Hydroxylation	Q6:Deamidation (NQ):1000.00;P12:Oxidation or Hydroxylation:39.76;P15:Oxidation or Hydroxylation:30.46	PEAKS DB
5	35	XP_042771858.1	K.DGLNGLP(+15.99)GPIGP(+15.99)P(+15.99)GPR.G	N	27.53	1560.79	16	-0.3	781.402	2	94.32	4651900	137	F137:25701	1D.raw	1	1	1150	1165	Oxidation or Hydroxylation	P7:Oxidation or Hydroxylation:26.31;P12:Oxidation or Hydroxylation:0.00;P13:Oxidation or Hydroxylation:0.00	PEAKS DB
5	35	XP_042771858.1	K.RGARGEP(+15.99)GPTGLP(+15.99)GPP(+15.99)GERGGPGSR.G	N	27.53	2416.2	25	0	605.056	4	49.75	17094000	137	F137:12045	1D.raw	1	1	466	490	Oxidation or Hydroxylation	P7:Oxidation or Hydroxylation:9.40;P13:Oxidation or Hydroxylation:14.04;P16:Oxidation or Hydroxylation:0.00	PEAKS DB
5	35	XP_042771858.1	G.PSGN(+.98)AGPP(+15.99)GPP(+15.99)GPVGK.E	N	27.47	1417.68	16	1.7	709.85	2	47.88	1164100	137	F137:11307	1D.raw	1	1	885	900	Deamidation (NQ); Oxidation or Hydroxylation	N4:Deamidation (NQ):1000.00;P8:Oxidation or Hydroxylation:27.96;P11:Oxidation or Hydroxylation:9.40	PEAKS DB
5	35	XP_042771858.1	G.PTGPP(+15.99)GPIGN(+.98)VGAP(+15.99)GPK.G	N	27.47	1544.78	17	0.7	773.399	2	71.49	176520	137	F137:19103	1D.raw	1	1	843	859	Oxidation or Hydroxylation; Deamidation (NQ)	P5:Oxidation or Hydroxylation:17.01;N10:Deamidation (NQ):1000.00;P14:Oxidation or Hydroxylation:5.99	PEAKS DB
5	35	XP_042771858.1	T.GPAGPP(+15.99)GAP(+15.99)GAP(+15.99)GAP(+15.99)GPVGPAGK.N	N	27.45	1896.93	23	0.3	949.474	2	58.39	990000	137	F137:14854	1D.raw	1	1	1037	1059	Oxidation or Hydroxylation	P6:Oxidation or Hydroxylation:0.00;P9:Oxidation or Hydroxylation:42.68;P12:Oxidation or Hydroxylation:25.58;P15:Oxidation or Hydroxylation:9.40	PEAKS DB
5	35	XP_042771858.1	D.RGETGPAGPAGPIGPVGAR.G	N	27.36	1715.91	19	0.7	572.977	3	68.35	4542900	137	F137:18271	1D.raw	1	1	1063	1081			PEAKS DB
5	35	XP_042771858.1	R.G(+57.02)ETGPAGPAGPIGPVGAR.G	N	27.35	1616.83	18	-3.3	809.418	2	80.33	1414100	137	F137:21786	1D.raw	1	1	1064	1081	Carbamidomethylation (DHKE X@N-term)	G1:Carbamidomethylation (DHKE X@N-term):0.00	PEAKS PTM
5	35	XP_042771858.1	P.GAP(+15.99)GAP(+15.99)GAP(+15.99)GPVGPAGK.N	N	27.35	1404.7	17	-1.1	703.356	2	44.14	3339300	137	F137:10068	1D.raw	1	1	1043	1059	Oxidation or Hydroxylation	P3:Oxidation or Hydroxylation:150.63;P6:Oxidation or Hydroxylation:79.02;P9:Oxidation or Hydroxylation:20.41	PEAKS DB
5	35	XP_042771858.1	K.AGERGVP(+15.99)GPP(+15.99)GAVGPAGK.D	N	27.35	1604.83	18	3.2	535.951	3	46.54	1773400	137	F137:10885	1D.raw	1	1	592	609	Oxidation or Hydroxylation	P7:Oxidation or Hydroxylation:26.52;P10:Oxidation or Hydroxylation:12.28	PEAKS DB
5	35	XP_042771858.1	R.GSAGP(+15.99)P(+15.99)GATGFP(+15.99)GAAGR.V	N	27.3	1474.68	17	-0.1	738.347	2	51.17	9549500	137	F137:13137	1D.raw	2	2	863	879	Oxidation or Hydroxylation	P5:Oxidation or Hydroxylation:85.14;P6:Oxidation or Hydroxylation:67.73;P12:Oxidation or Hydroxylation:8.19	PEAKS DB
5	35	XP_042771858.1	P.P(+15.99)GSP(+15.99)GEQ(+.98)GPSGASGPAGPR.G	N	27.26	1694.75	19	-0.3	848.382	2	43.43	149950	137	F137:9865	1D.raw	1	1	1120	1138	Oxidation or Hydroxylation; Deamidation (NQ)	P1:Oxidation or Hydroxylation:81.34;P4:Oxidation or Hydroxylation:56.99;Q7:Deamidation (NQ):1000.00	PEAKS DB
5	35	XP_042771858.1	G.EAGAQGPP(+15.99)GPAGPAGER.G	N	27.23	1533.72	17	-1.4	767.865	2	66.17	230250	137	F137:17462	1D.raw	1	1	612	628	Oxidation or Hydroxylation	P8:Oxidation or Hydroxylation:17.01	PEAKS DB
5	35	XP_042771858.1	R.TGDAGPVGP(+15.99)PGP(+15.99)PGPP(+15.99)GPP(+15.99)GPPSG.G	N	27.22	2078.95	24	-2.8	693.99	3	84.89	0	138	F138:17864	1O.raw	0	0	1168	1191	Oxidation or Hydroxylation	P9:Oxidation or Hydroxylation:0.00;P12:Oxidation or Hydroxylation:0.00;P16:Oxidation or Hydroxylation:14.02;P19:Oxidation or Hydroxylation:9.34	PEAKS DB
5	35	XP_042771858.1	K.GEP(+15.99)GPTGIQ(+.98)GPP(+15.99)GPAG.E	N	27.18	1420.65	16	-0.4	711.33	2	79.85	0	138	F138:16314	1O.raw	0	0	446	461	Oxidation or Hydroxylation; Deamidation (NQ)	P3:Oxidation or Hydroxylation:24.32;Q9:Deamidation (NQ):1000.00;P12:Oxidation or Hydroxylation:24.24	PEAKS DB
5	35	XP_042771858.1	R.GPSGP(+15.99)Q(+.98)GPSGPPGP(+15.99)K.G	N	27.17	1348.63	15	-0.9	675.32	2	39.52	6204000	138	F138:7813	1O.raw	4	4	413	427	Oxidation or Hydroxylation; Deamidation (NQ)	P5:Oxidation or Hydroxylation:28.36;Q6:Deamidation (NQ):1000.00;P14:Oxidation or Hydroxylation:0.00	PEAKS DB
5	35	XP_042771858.1	R.GPSGPQGP(+31.99)SGPP(+15.99)GPK.G	N	27.17	1363.64	15	-0.3	682.825	2	36.96	2469300	137	F137:7665	1D.raw	1	1	413	427	Dihydroxy; Oxidation or Hydroxylation	P8:Dihydroxy:28.36;P12:Oxidation or Hydroxylation:12.28	PEAKS PTM
5	35	XP_042771858.1	K.GDAGPP(+15.99)GPAGPTGP(+15.99)P(+15.99)GPIGN(+15.99)VGAP(+15.99)GPK.G	N	27.09	2368.13	27	1	790.385	3	85.48	142200	138	F138:18042	1O.raw	1	1	833	859	Oxidation or Hydroxylation	P6:Oxidation or Hydroxylation:14.02;P14:Oxidation or Hydroxylation:5.08;P15:Oxidation or Hydroxylation:0.00;N20:Oxidation or Hydroxylation:9.42;P24:Oxidation or Hydroxylation:17.01	PEAKS DB
5	35	XP_042771858.1	K.GDTGAKGEP(+15.99)GPTGIQ(+.98)GPP(+15.99)GPAGEEGK.R	N	27	2393.1	26	0.3	798.707	3	58.98	898400	137	F137:15069	1D.raw	1	1	440	465	Oxidation or Hydroxylation; Deamidation (NQ)	P9:Oxidation or Hydroxylation:6.63;Q15:Deamidation (NQ):1000.00;P18:Oxidation or Hydroxylation:7.32	PEAKS DB
5	35	XP_042771858.1	K.GDRGETGPAGPP(+15.99)GAPGAPGAPGPVGPAGK.N	N	26.99	2464.21	29	-0.6	822.41	3	71.35	586260	137	F137:19068	1D.raw	1	1	1031	1059	Oxidation or Hydroxylation	P12:Oxidation or Hydroxylation:0.00	PEAKS DB
5	35	XP_042771858.1	R.GPSGPQ(+.98)GP(+15.99)SGPPGP(+15.99)K.G	N	26.95	1348.63	15	-0.2	675.32	2	42.99	95631000	137	F137:10019	1D.raw	2	2	413	427	Deamidation (NQ); Oxidation or Hydroxylation	Q6:Deamidation (NQ):1000.00;P8:Oxidation or Hydroxylation:12.33;P14:Oxidation or Hydroxylation:0.00	PEAKS DB
5	35	XP_042771858.1	K.GDAGPP(+15.99)GPAGPTGPP(+15.99)G.P	N	26.89	1332.59	16	-1.9	667.303	2	60.44	0	138	F138:11632	1O.raw	0	0	833	848	Oxidation or Hydroxylation	P6:Oxidation or Hydroxylation:24.44;P15:Oxidation or Hydroxylation:0.00	PEAKS DB
5	35	XP_042771858.1	R.GPP(+15.99)GAAGSPGK(+15.99)DGLNGLP(+15.99)GPIGP(+15.99)P(+15.99)GPR.G	N	26.85	2469.22	27	-1.5	824.081	3	82.84	527780	137	F137:22607	1D.raw	1	1	1139	1165	Oxidation or Hydroxylation	P3:Oxidation or Hydroxylation:14.02;K11:Oxidation or Hydroxylation:0.00;P18:Oxidation or Hydroxylation:22.85;P23:Oxidation or Hydroxylation:3.64;P24:Oxidation or Hydroxylation:0.00	PEAKS DB
5	35	XP_042771858.1	K.GEP(+15.99)GP(+15.99)TGIQGP(+15.99)PGPAGEEGK.R	N	26.85	1878.86	20	0.4	940.437	2	64.21	148890	138	F138:12627	1O.raw	1	1	446	465	Oxidation or Hydroxylation	P3:Oxidation or Hydroxylation:18.61;P5:Oxidation or Hydroxylation:20.76;P11:Oxidation or Hydroxylation:0.00	PEAKS DB
5	35	XP_042771858.1	K.GDAGP(+15.99)PGPAGPTGPP(+15.99)GPIGN(+.98)VGAP(+15.99)GPK.G	N	26.81	2337.12	27	6	780.053	3	91.33	673630	137	F137:24833	1D.raw	2	2	833	859	Oxidation or Hydroxylation; Deamidation (NQ)	P5:Oxidation or Hydroxylation:0.00;P15:Oxidation or Hydroxylation:17.01;N20:Deamidation (NQ):1000.00;P24:Oxidation or Hydroxylation:14.04	PEAKS DB
5	35	XP_042771858.1	R.VGPP(+15.99)GPSGN(+.98)AGPP(+15.99)GPP(+15.99)GPVGKEGGKG.P	N	26.76	2269.1	26	0	757.373	3	56.26	5965200	137	F137:14228	1D.raw	1	1	880	905	Oxidation or Hydroxylation; Deamidation (NQ)	P4:Oxidation or Hydroxylation:17.01;N9:Deamidation (NQ):1000.00;P13:Oxidation or Hydroxylation:17.01;P16:Oxidation or Hydroxylation:17.01	PEAKS DB
5	35	XP_042771858.1	R.GETGPAGRP(+15.99)GEVGP(+15.99)P(+15.99)GPP(+15.99)GPAGEK.G	N	26.69	2231.05	24	-0.6	744.689	3	47.84	0	137	F137:11334	1D.raw	0	0	908	931	Oxidation or Hydroxylation	P9:Oxidation or Hydroxylation:3.56;P14:Oxidation or Hydroxylation:22.45;P15:Oxidation or Hydroxylation:22.85;P18:Oxidation or Hydroxylation:17.01	PEAKS DB
5	35	XP_042771858.1	R.G(+57.02)LTGPIGPPGPAGAPGDK(+31.99)GEAGPSGPAGPTGAR.G	N	26.67	2909.43	33	-1.4	970.815	3	80.89	0	137	F137:21994	1D.raw	0	0	761	793	Carbamidomethylation (DHKE X@N-term); Dihydroxy	G1:Carbamidomethylation (DHKE X@N-term):8.73;K18:Dihydroxy:0.00	PEAKS PTM
5	35	XP_042771858.1	P.P(+15.99)GPAGAAGPAGN(+.98)PGAD(+15.99)GQ(+.98)P(+15.99)GAK.G	N	26.61	1863.82	22	-1.6	932.918	2	45.54	0	137	F137:10581	1D.raw	0	0	373	394	Oxidation or Hydroxylation; Deamidation (NQ)	P1:Oxidation or Hydroxylation:9.40;N12:Deamidation (NQ):1000.00;D16:Oxidation or Hydroxylation:0.00;Q18:Deamidation (NQ):1000.00;P19:Oxidation or Hydroxylation:7.77	PEAKS DB
5	35	XP_042771858.1	K.GARGSAGPP(+15.99)GATGFP(+15.99)GAAGR.V	N	26.57	1742.84	20	-0.8	581.955	3	50.27	4541400	137	F137:12102	1D.raw	1	1	860	879	Oxidation or Hydroxylation	P9:Oxidation or Hydroxylation:30.46;P15:Oxidation or Hydroxylation:46.62	PEAKS DB
5	35	XP_042771858.1	K.G(+43.01)EAGPSGPAGPTGAR.G	N	26.52	1323.62	15	-1.1	662.815	2	57.97	563430	138	F138:11023	1O.raw	1	1	779	793	Carbamylation	G1:Carbamylation:1000.00	PEAKS PTM
5	35	XP_042771858.1	R.GPSGPQ(+.98)GPSGPP(+15.99)GPK(+57.02).G	N	26.48	1389.65	15	-0.6	695.833	2	44	49515000	137	F137:9952	1D.raw	1	1	413	427	Deamidation (NQ); Oxidation or Hydroxylation; Carbamidomethylation (DHKE X@N-term)	Q6:Deamidation (NQ):1000.00;P12:Oxidation or Hydroxylation:23.10;K15:Carbamidomethylation (DHKE X@N-term):127.65	PEAKS PTM
5	35	XP_042771858.1	K.GEAGPSGP(+31.99)AGPTGAR.G	N	26.44	1312.6	15	-1	657.307	2	36.77	6680000	137	F137:7795	1D.raw	4	4	779	793	Dihydroxy	P8:Dihydroxy:38.16	PEAKS PTM
5	35	XP_042771858.1	R.GETGPAGP(+15.99)AGPIGPVGAR.G	N	26.43	1575.8	18	-0.3	788.907	2	72.54	3363100	137	F137:19432	1D.raw	1	1	1064	1081	Oxidation or Hydroxylation	P8:Oxidation or Hydroxylation:28.36	PEAKS DB
5	35	XP_042771858.1	R.TGDAGPVGPP(+15.99)GPP(+15.99)GPP(+15.99)G.P	N	26.36	1473.67	17	-0.4	737.844	2	69.46	1076200	137	F137:18507	1D.raw	1	1	1168	1184	Oxidation or Hydroxylation	P10:Oxidation or Hydroxylation:12.28;P13:Oxidation or Hydroxylation:17.01;P16:Oxidation or Hydroxylation:0.00	PEAKS DB
5	35	XP_042771858.1	R.GSEGPQGVR.G	N	26.36	885.43	9	1.2	443.723	2	27.84	12162000	137	F137:4651	1D.raw	2	2	359	367			PEAKS DB
5	35	XP_042771858.1	R.GEPGPP(+15.99)GP(+15.99)AGFAGPPGAD(+15.99)GQ(+.98)PGAK.G	N	26.29	2133.96	24	-2.6	1067.98	2	77.98	0	137	F137:21115	1D.raw	0	0	800	823	Oxidation or Hydroxylation; Deamidation (NQ)	P6:Oxidation or Hydroxylation:17.01;P8:Oxidation or Hydroxylation:12.33;D18:Oxidation or Hydroxylation:0.00;Q20:Deamidation (NQ):1000.00	PEAKS DB
5	35	XP_042771858.1	R.VGP(+15.99)PGPSGN(+.98)AGPP(+15.99)GPP(+15.99)GPVGK.E	N	26.24	1840.9	21	1.6	614.64	3	64.85	39907000	137	F137:17373	1D.raw	1	1	880	900	Oxidation or Hydroxylation; Deamidation (NQ)	P3:Oxidation or Hydroxylation:0.00;N9:Deamidation (NQ):1000.00;P13:Oxidation or Hydroxylation:12.28;P16:Oxidation or Hydroxylation:12.28	PEAKS DB
5	35	XP_042771858.1	P.GPAGQ(+.98)DGRP(+15.99)GPP(+15.99)GPP(+15.99)GAR.G	N	26.21	1688.79	18	-2	563.935	3	36.22	5227900	137	F137:7385	1D.raw	1	1	554	571	Deamidation (NQ); Oxidation or Hydroxylation	Q5:Deamidation (NQ):1000.00;P9:Oxidation or Hydroxylation:17.01;P12:Oxidation or Hydroxylation:0.00;P15:Oxidation or Hydroxylation:7.77	PEAKS DB
5	35	XP_042771858.1	R.GPSGPQ(+.98)GPSGP(+15.99)PGPKGNSGEP(+15.99)GAP(+15.99)GN(+.98)KGDTGAK.G	N	26.18	2960.34	33	-9	741.085	4	41.97	0	137	F137:9369	1D.raw	0	0	413	445	Deamidation (NQ); Oxidation or Hydroxylation	Q6:Deamidation (NQ):16.94;P11:Oxidation or Hydroxylation:0.00;P21:Oxidation or Hydroxylation:8.82;P24:Oxidation or Hydroxylation:19.05;N26:Deamidation (NQ):18.04	PEAKS DB
5	35	XP_042771858.1	A.GPP(+15.99)GAP(+15.99)GAPGAPGPVGPAGK.N	N	26.17	1639.83	20	-0.1	820.923	2	62.92	373910	137	F137:16402	1D.raw	1	1	1040	1059	Oxidation or Hydroxylation	P3:Oxidation or Hydroxylation:33.98;P6:Oxidation or Hydroxylation:25.20	PEAKS DB
5	35	XP_042771858.1	R.GVPGPPGAVGPAGK.D	N	26.13	1159.63	14	0	580.825	2	64.86	6967100	137	F137:16985	1D.raw	1	1	596	609			PEAKS DB
5	35	XP_042771858.1	P.P(+15.99)GPAGAPGD(+15.99)K(+15.99)GEAGPSGPAGPTGAR.G	N	26.12	2176.01	25	1.1	726.346	3	45.08	312490	137	F137:10420	1D.raw	1	1	769	793	Oxidation or Hydroxylation	P1:Oxidation or Hydroxylation:11.10;D9:Oxidation or Hydroxylation:11.10;K10:Oxidation or Hydroxylation:9.42	PEAKS DB
5	35	XP_042771858.1	K.GEP(+15.99)GPTGIQGPP(+15.99)GPAGEEGK(+57.02)R.G	N	26.11	2075.99	21	0	693.003	3	55.32	10327000	137	F137:13907	1D.raw	1	1	446	466	Oxidation or Hydroxylation; Carbamidomethylation (DHKE X@N-term)	P3:Oxidation or Hydroxylation:0.00;P12:Oxidation or Hydroxylation:11.06;K20:Carbamidomethylation (DHKE X@N-term):8.22	PEAKS PTM
5	35	XP_042771858.1	S.GN(+.98)AGPP(+15.99)GPP(+15.99)GPVGK.E	N	26.1	1233.6	14	-0.6	617.806	2	45.82	5429100	137	F137:10725	1D.raw	1	1	887	900	Deamidation (NQ); Oxidation or Hydroxylation	N2:Deamidation (NQ):1000.00;P6:Oxidation or Hydroxylation:20.00;P9:Oxidation or Hydroxylation:7.21	PEAKS DB
5	35	XP_042771858.1	R.GPSGPQ(+.98)GP(+15.99)SGPPGPK(+15.99).G	N	26.07	1348.63	15	-2.3	675.319	2	37.75	1906100	138	F138:6734	1O.raw	1	1	413	427	Deamidation (NQ); Oxidation or Hydroxylation	Q6:Deamidation (NQ):1000.00;P8:Oxidation or Hydroxylation:22.45;K15:Oxidation or Hydroxylation:0.00	PEAKS DB
5	35	XP_042771858.1	R.G(+57.02)VQGPP(+15.99)GPAGPR.G	N	26.07	1161.59	12	0.4	581.802	2	44.05	15464000	137	F137:10107	1D.raw	1	1	683	694	Carbamidomethylation (DHKE X@N-term); Oxidation or Hydroxylation	G1:Carbamidomethylation (DHKE X@N-term):1000.00;P6:Oxidation or Hydroxylation:7.65	PEAKS PTM
5	35	XP_042771858.1	G.PP(+15.99)GAP(+15.99)GAPGAP(+15.99)GPVGPAGK.N	N	25.96	1598.81	19	1.1	800.411	2	54.76	223740	137	F137:13648	1D.raw	1	1	1041	1059	Oxidation or Hydroxylation	P2:Oxidation or Hydroxylation:0.00;P5:Oxidation or Hydroxylation:28.36;P11:Oxidation or Hydroxylation:8.22	PEAKS DB
5	35	XP_042771858.1	M.GPP(+15.99)GLAGPP(+15.99)GESGR.E	N	25.96	1279.62	14	2.5	640.817	2	50.27	7150600	137	F137:12225	1D.raw	1	1	998	1011	Oxidation or Hydroxylation	P3:Oxidation or Hydroxylation:33.98;P9:Oxidation or Hydroxylation:11.06	PEAKS DB
5	35	XP_042771858.1	G.ETGPAGRP(+15.99)GEVGPP(+15.99)GPP(+15.99)GPAGEK.G	N	25.96	2158.03	23	0.9	720.351	3	50.37	1566700	137	F137:12164	1D.raw	1	1	909	931	Oxidation or Hydroxylation	P8:Oxidation or Hydroxylation:0.00;P14:Oxidation or Hydroxylation:10.11;P17:Oxidation or Hydroxylation:7.32	PEAKS DB
5	35	XP_042771858.1	R.GSEGPQ(+.98)GVRGEP(+15.99)GPP(+15.99)GPA.G	N	25.95	1677.76	18	-1.2	839.886	2	54.08	6436800	137	F137:13360	1D.raw	1	1	359	376	Deamidation (NQ); Oxidation or Hydroxylation	Q6:Deamidation (NQ):1000.00;P12:Oxidation or Hydroxylation:32.97;P15:Oxidation or Hydroxylation:33.98	PEAKS DB
5	35	XP_042771858.1	S.P(+15.99)GEAGRP(+15.99)GEAGLP(+15.99)GAK.G	N	25.95	1510.74	16	-3.3	504.585	3	36.19	57363	137	F137:7416	1D.raw	1	1	520	535	Oxidation or Hydroxylation	P1:Oxidation or Hydroxylation:87.95;P7:Oxidation or Hydroxylation:27.96;P13:Oxidation or Hydroxylation:26.52	PEAKS DB
5	35	XP_042771858.1	R.GEPGPTGLP(+15.99)GP(+15.99)PGER.G	N	25.92	1448.69	15	-0.1	725.352	2	63.1	2308700	137	F137:16625	1D.raw	1	1	470	484	Oxidation or Hydroxylation	P9:Oxidation or Hydroxylation:14.84;P11:Oxidation or Hydroxylation:0.00	PEAKS DB
5	35	XP_042771858.1	G.P(+15.99)PGAP(+15.99)GAP(+15.99)GAP(+15.99)GPVGPAGK.N	N	25.9	1614.8	19	-0.2	808.407	2	49.37	3432500	137	F137:11843	1D.raw	2	2	1041	1059	Oxidation or Hydroxylation	P1:Oxidation or Hydroxylation:0.00;P5:Oxidation or Hydroxylation:32.97;P8:Oxidation or Hydroxylation:38.32;P11:Oxidation or Hydroxylation:22.85	PEAKS DB
5	35	XP_042771858.1	G.PTGPAGPP(+15.99)GFP(+15.99)GAVGAK(+15.99).G	N	25.9	1524.76	17	-0.1	763.386	2	74.13	125430	137	F137:19876	1D.raw	1	1	333	349	Oxidation or Hydroxylation	P8:Oxidation or Hydroxylation:17.01;P11:Oxidation or Hydroxylation:42.68;K17:Oxidation or Hydroxylation:47.07	PEAKS DB
5	35	XP_042771858.1	G.DRGETGPAGP(+15.99)PGAP(+15.99)GAP(+15.99)GAP(+15.99)GPVGPAGK.N	N	25.75	2455.17	28	-0.1	819.398	3	62.25	1413300	137	F137:16154	1D.raw	1	1	1032	1059	Oxidation or Hydroxylation	P10:Oxidation or Hydroxylation:0.00;P14:Oxidation or Hydroxylation:28.36;P17:Oxidation or Hydroxylation:36.87;P20:Oxidation or Hydroxylation:14.04	PEAKS DB
5	35	XP_042771858.1	R.GEP(+15.99)GPTGLP(+15.99)GPP(+15.99)GERG.G	N	25.73	1521.71	16	-0.5	761.86	2	58.29	73318000	137	F137:14768	1D.raw	4	4	470	485	Oxidation or Hydroxylation	P3:Oxidation or Hydroxylation:36.80;P9:Oxidation or Hydroxylation:33.18;P12:Oxidation or Hydroxylation:11.06	PEAKS DB
5	35	XP_042771858.1	I.GPP(+15.99)GPAGAP(+15.99)GDK(+15.99)GEAGPSGPAGPTGAR.G	N	25.71	2330.09	27	0.8	777.704	3	48.4	1007400	137	F137:11469	1D.raw	1	1	767	793	Oxidation or Hydroxylation	P3:Oxidation or Hydroxylation:14.02;P9:Oxidation or Hydroxylation:5.47;K12:Oxidation or Hydroxylation:0.00	PEAKS DB
5	35	XP_042771858.1	R.G(+57.02)VP(+15.99)GPP(+15.99)GAVGPAGK.D	N	25.68	1248.65	14	-0.2	625.33	2	51.6	0	137	F137:12604	1D.raw	0	0	596	609	Carbamidomethylation (DHKE X@N-term); Oxidation or Hydroxylation	G1:Carbamidomethylation (DHKE X@N-term):75.40;P3:Oxidation or Hydroxylation:22.85;P6:Oxidation or Hydroxylation:20.92	PEAKS PTM
5	35	XP_042771858.1	K.GEAGP(+15.99)SGPAGPTGAR.G	N	25.6	1296.61	15	-0.1	649.31	2	37.67	519600	138	F138:6794	1O.raw	2	2	779	793	Oxidation or Hydroxylation	P5:Oxidation or Hydroxylation:38.16	PEAKS DB
5	35	XP_042771858.1	R.TGDAGPVGPP(+15.99)GPP(+15.99)GPP(+15.99)GPP(+15.99)GP.P	N	25.58	1837.85	21	0.6	919.932	2	84.26	683490	137	F137:22955	1D.raw	1	1	1168	1188	Oxidation or Hydroxylation	P10:Oxidation or Hydroxylation:12.28;P13:Oxidation or Hydroxylation:12.28;P16:Oxidation or Hydroxylation:14.04;P19:Oxidation or Hydroxylation:14.63	PEAKS DB
5	35	XP_042771858.1	G.ET(-18.01)GPAGPAGPIGPVGAR.G	N	25.56	1484.77	17	0.3	743.394	2	102.54	166140	137	F137:27690	1D.raw	1	1	1065	1081	Dehydration	T2:Dehydration:1000.00	PEAKS PTM
5	35	XP_042771858.1	R.GAP(+15.99)GDRGEP(+15.99)GPP(+15.99)GPA.G	N	25.54	1378.61	15	-2.1	690.312	2	37.07	35347000	138	F138:6565	1O.raw	2	2	794	808	Oxidation or Hydroxylation	P3:Oxidation or Hydroxylation:36.80;P9:Oxidation or Hydroxylation:60.92;P12:Oxidation or Hydroxylation:40.00	PEAKS DB
5	35	XP_042771858.1	G.E(-18.01)QGPSGASGPAGPR.G	N	25.53	1248.58	14	-0.5	625.299	2	53.11	3300200	137	F137:13060	1D.raw	1	1	1125	1138	Pyro-glu from E	E1:Pyro-glu from E:1000.00	PEAKS PTM
5	35	XP_042771858.1	R.GAAGLP(+15.99)GPK(+15.99)GDR.G	N	25.51	1126.57	12	1.7	564.295	2	32.1	12054000	137	F137:6055	1D.raw	2	2	731	742	Oxidation or Hydroxylation	P6:Oxidation or Hydroxylation:32.28;K9:Oxidation or Hydroxylation:12.28	PEAKS DB
5	35	XP_042771858.1	E.R(+15.99)GPPGP(+15.99)MGPPGLAGPP(+15.99)GESGR.E	N	25.46	1987.95	21	-0.6	663.658	3	62.36	954360	137	F137:16205	1D.raw	1	1	991	1011	Oxidation or Hydroxylation	R1:Oxidation or Hydroxylation:0.00;P6:Oxidation or Hydroxylation:7.77;P16:Oxidation or Hydroxylation:12.28	PEAKS DB
5	35	XP_042771858.1	D.GEAGAQ(+.98)GPP(+15.99)GPAGPAGER.G	N	25.46	1591.72	18	-0.5	796.868	2	48.58	5648600	137	F137:11675	1D.raw	1	1	611	628	Deamidation (NQ); Oxidation or Hydroxylation	Q6:Deamidation (NQ):1000.00;P9:Oxidation or Hydroxylation:14.02	PEAKS DB
5	35	XP_042771858.1	P.GP(+15.99)PGSP(+15.99)GEQ(+.98)GPSGASGPAGPR.G	N	25.42	1848.82	21	-2.9	617.28	3	47.36	1103400	137	F137:11131	1D.raw	1	1	1118	1138	Oxidation or Hydroxylation; Deamidation (NQ)	P2:Oxidation or Hydroxylation:0.00;P6:Oxidation or Hydroxylation:5.08;Q9:Deamidation (NQ):1000.00	PEAKS DB
5	35	XP_042771858.1	R.GN(+.98)DGATGAAGP(+15.99)PGPTGPAGPP(+15.99)GFPGAVGAK.G	N	25.37	2532.19	30	1.4	1267.1	2	97.36	0	137	F137:26430	1D.raw	0	0	320	349	Deamidation (NQ); Oxidation or Hydroxylation	N2:Deamidation (NQ):1000.00;P11:Oxidation or Hydroxylation:0.00;P21:Oxidation or Hydroxylation:17.01	PEAKS DB
5	35	XP_042771858.1	K.GDAGPP(+15.99)GPAGPTGPP(+15.99)GPIGNVGAPGPK.G	N	25.36	2320.14	27	-0.1	774.389	3	88.93	206390	137	F137:24137	1D.raw	1	1	833	859	Oxidation or Hydroxylation	P6:Oxidation or Hydroxylation:5.99;P15:Oxidation or Hydroxylation:14.02	PEAKS DB
5	35	XP_042771858.1	K.DGEAGAQ(+.98)GPP(+15.99)GPAGP(+15.99)AGER.G	N	25.36	1722.74	19	-0.7	862.379	2	48.77	136520	137	F137:11646	1D.raw	1	1	610	628	Deamidation (NQ); Oxidation or Hydroxylation	Q7:Deamidation (NQ):1000.00;P10:Oxidation or Hydroxylation:17.01;P15:Oxidation or Hydroxylation:12.33	PEAKS DB
5	35	XP_042771858.1	P.SGPQGPSGPP(+15.99)GPK.G	N	25.34	1177.57	13	0.3	589.794	2	36.59	7558500	137	F137:7599	1D.raw	1	1	415	427	Oxidation or Hydroxylation	P10:Oxidation or Hydroxylation:11.22	PEAKS DB
5	35	XP_042771858.1	R.GRTGDAGPVGPP(+15.99)GPP(+15.99)GPP(+15.99)GPP(+15.99)GPP.S	N	25.32	2148.02	24	-0.5	717.015	3	74.79	0	137	F137:20108	1D.raw	0	0	1166	1189	Oxidation or Hydroxylation	P12:Oxidation or Hydroxylation:20.92;P15:Oxidation or Hydroxylation:20.92;P18:Oxidation or Hydroxylation:7.21;P21:Oxidation or Hydroxylation:10.11	PEAKS DB
5	35	XP_042771858.1	R.GFP(+15.99)GADGVAGPK(+15.99).G	N	25.31	1103.52	12	-0.9	552.769	2	62.63	991020	137	F137:16270	1D.raw	1	1	491	502	Oxidation or Hydroxylation	P3:Oxidation or Hydroxylation:38.16;K12:Oxidation or Hydroxylation:0.00	PEAKS DB
5	35	XP_042771858.1	K.GDAGPPGP(+15.99)AGPTGP(+15.99)PGPIGN(+.98)VGAP(+15.99)GPKG.A	N	25.31	2394.14	28	1.4	799.057	3	87.23	480240	138	F138:18631	1O.raw	2	2	833	860	Oxidation or Hydroxylation; Deamidation (NQ)	P8:Oxidation or Hydroxylation:0.00;P14:Oxidation or Hydroxylation:0.00;N20:Deamidation (NQ):1000.00;P24:Oxidation or Hydroxylation:18.53	PEAKS DB
5	35	XP_042771858.1	P.AGRP(+15.99)GEVGPP(+15.99)GPP(+15.99)GPAGEK.G	N	25.26	1773.86	19	-0.8	592.295	3	42.44	2024600	137	F137:9507	1D.raw	1	1	913	931	Oxidation or Hydroxylation	P4:Oxidation or Hydroxylation:9.34;P10:Oxidation or Hydroxylation:17.01;P13:Oxidation or Hydroxylation:17.01	PEAKS DB
5	35	XP_042771858.1	P.GAP(+15.99)GAP(+15.99)GAPGPVGPAGK.N	N	25.26	1388.7	17	0.9	695.36	2	51.03	878910	137	F137:12376	1D.raw	1	1	1043	1059	Oxidation or Hydroxylation	P3:Oxidation or Hydroxylation:129.72;P6:Oxidation or Hydroxylation:56.34	PEAKS DB
5	35	XP_042771858.1	R.GAPGD(+15.99)RGEP(+15.99)GPP(+15.99)GPAG.F	N	25.25	1435.63	16	-1.9	718.822	2	38.44	12171000	138	F138:6931	1O.raw	3	3	794	809	Oxidation or Hydroxylation	D5:Oxidation or Hydroxylation:9.40;P9:Oxidation or Hydroxylation:36.05;P12:Oxidation or Hydroxylation:30.46	PEAKS DB
5	35	XP_042771858.1	K.GLTGSP(+15.99)GSPGPD(+15.99)GK.T	N	25.24	1257.58	14	0.4	629.799	2	39.3	2703000	137	F137:8537	1D.raw	1	1	536	549	Oxidation or Hydroxylation	P6:Oxidation or Hydroxylation:68.47;D12:Oxidation or Hydroxylation:0.00	PEAKS DB
5	35	XP_042771858.1	P.SGPQ(+.98)GPSGPP(+15.99)GPK.G	N	25.23	1178.56	13	-0.3	590.285	2	38.3	40467000	137	F137:8012	1D.raw	1	1	415	427	Deamidation (NQ); Oxidation or Hydroxylation	Q4:Deamidation (NQ):1000.00;P10:Oxidation or Hydroxylation:11.22	PEAKS DB
5	35	XP_042771858.1	K.TGPP(+15.99)GPAGQ(+.98)DGRP(+15.99)GPPGPP(+15.99)GAR.G	N	25.2	2040.96	22	0.1	681.328	3	48.59	13959000	137	F137:11637	1D.raw	1	1	550	571	Oxidation or Hydroxylation; Deamidation (NQ)	P4:Oxidation or Hydroxylation:27.83;Q9:Deamidation (NQ):1000.00;P13:Oxidation or Hydroxylation:7.32;P19:Oxidation or Hydroxylation:0.00	PEAKS DB
5	35	XP_042771858.1	N.GAP(+15.99)GIAGAP(+15.99)GFP(+15.99)GAR.G	N	25.2	1342.66	15	0.8	672.339	2	71.89	12356000	137	F137:19293	1D.raw	1	1	398	412	Oxidation or Hydroxylation	P3:Oxidation or Hydroxylation:166.34;P9:Oxidation or Hydroxylation:30.10;P12:Oxidation or Hydroxylation:6.63	PEAKS DB
5	35	XP_042771858.1	K.R(+15.99)GARGEPGPTGLP(+15.99)GPP(+15.99)GER.G	N	25.19	1904.95	19	1.2	477.244	4	49.23	14514000	137	F137:11934	1D.raw	1	1	466	484	Oxidation or Hydroxylation	R1:Oxidation or Hydroxylation:1.69;P13:Oxidation or Hydroxylation:33.81;P16:Oxidation or Hydroxylation:14.84	PEAKS DB
5	35	XP_042771858.1	E.TGPAGPP(+15.99)GAP(+15.99)GAP(+15.99)GAP(+15.99)GPVGPAGK.N	N	25.11	1997.98	24	-1.3	999.996	2	60.74	817070	137	F137:15649	1D.raw	1	1	1036	1059	Oxidation or Hydroxylation	P7:Oxidation or Hydroxylation:10.11;P10:Oxidation or Hydroxylation:25.11;P13:Oxidation or Hydroxylation:23.70;P16:Oxidation or Hydroxylation:14.04	PEAKS DB
5	35	XP_042771858.1	R.GGP(+15.99)GSRGFP(+15.99)GADGVAGPK.G	N	25.1	1614.77	18	1	539.266	3	53.35	2562400	137	F137:13180	1D.raw	1	1	485	502	Oxidation or Hydroxylation	P3:Oxidation or Hydroxylation:12.33;P9:Oxidation or Hydroxylation:20.70	PEAKS DB
5	35	XP_042771858.1	G.DRGETGPAGPP(+15.99)GAP(+15.99)GAP(+15.99)GAP(+15.99)GPVGPAGK.N	N	25.05	2455.17	28	1.8	819.4	3	59.74	0	137	F137:15350	1D.raw	0	0	1032	1059	Oxidation or Hydroxylation	P11:Oxidation or Hydroxylation:0.00;P14:Oxidation or Hydroxylation:25.70;P17:Oxidation or Hydroxylation:34.75;P20:Oxidation or Hydroxylation:26.31	PEAKS DB
5	35	XP_042771858.1	K.TGPP(+15.99)GPAGQ(+.98)DGRP(+15.99)GPP(+15.99)GPPG(+15.99).A	N	24.98	1829.82	20	-0.7	915.916	2	49.51	7240300	137	F137:11763	1D.raw	2	2	550	569	Oxidation or Hydroxylation; Deamidation (NQ)	P4:Oxidation or Hydroxylation:23.10;Q9:Deamidation (NQ):1000.00;P13:Oxidation or Hydroxylation:17.01;P16:Oxidation or Hydroxylation:14.02;G20:Oxidation or Hydroxylation:0.00	PEAKS DB
5	35	XP_042771858.1	G.PSGPQ(+.98)GPSGPP(+15.99)GPK.G	N	24.98	1275.61	14	0	638.812	2	42.3	6975500	137	F137:9474	1D.raw	1	1	414	427	Deamidation (NQ); Oxidation or Hydroxylation	Q5:Deamidation (NQ):1000.00;P11:Oxidation or Hydroxylation:7.65	PEAKS DB
5	35	XP_042771858.1	K.GEAGP(+31.99)SGPAGPTGAR.G	N	24.92	1312.6	15	-1	657.307	2	36.77	3022900	137	F137:7604	1D.raw	1	1	779	793	Dihydroxy	P5:Dihydroxy:28.36	PEAKS PTM
5	35	XP_042771858.1	K.GEP(+15.99)GSP(+15.99)GENGAP(+15.99)GQ(+.98)MGPR(+15.99).G	N	24.84	1758.71	18	-1.2	880.362	2	34.03	779210	138	F138:5903	1O.raw	1	1	284	301	Oxidation or Hydroxylation; Deamidation (NQ)	P3:Oxidation or Hydroxylation:56.47;P6:Oxidation or Hydroxylation:22.45;P12:Oxidation or Hydroxylation:7.38;Q14:Deamidation (NQ):45.16;R18:Oxidation or Hydroxylation:0.00	PEAKS DB
5	35	XP_042771858.1	R.GN(+.98)DGATGAAGPP(+15.99)GPTGPAGPP(+15.99)GF.P	N	24.83	1951.85	23	0.2	976.935	2	104.29	0	137	F137:28125	1D.raw	0	0	320	342	Deamidation (NQ); Oxidation or Hydroxylation	N2:Deamidation (NQ):1000.00;P12:Oxidation or Hydroxylation:17.01;P21:Oxidation or Hydroxylation:17.01	PEAKS DB
5	35	XP_042771858.1	R.GVQGPPGPAGPR.G	N	24.83	1088.57	12	0.3	545.294	2	48.54	487170	137	F137:11535	1D.raw	1	1	683	694			PEAKS DB
5	35	XP_042771858.1	R.GP(+15.99)SGPQ(+.98)GP(+15.99)SGPP(+15.99)GPK.G	N	24.79	1364.62	15	0.5	683.318	2	33.65	0	137	F137:6564	1D.raw	0	0	413	427	Oxidation or Hydroxylation; Deamidation (NQ)	P2:Oxidation or Hydroxylation:47.09;Q6:Deamidation (NQ):1000.00;P8:Oxidation or Hydroxylation:12.33;P12:Oxidation or Hydroxylation:8.22	PEAKS DB
5	35	XP_042771858.1	R.GVP(+15.99)GP(+15.99)P(+15.99)GAVGPAGK.D	N	24.78	1207.62	14	0.5	604.817	2	45.45	12885000	137	F137:10052	1D.raw	2	2	596	609	Oxidation or Hydroxylation	P3:Oxidation or Hydroxylation:86.43;P5:Oxidation or Hydroxylation:49.26;P6:Oxidation or Hydroxylation:46.87	PEAKS DB
5	35	XP_042771858.1	P.GP(+15.99)TGIQ(+.98)GPP(+15.99)GPAGEEGK.R	N	24.69	1580.73	17	-2.3	791.371	2	92.22	202220	138	F138:19928	1O.raw	1	1	449	465	Oxidation or Hydroxylation; Deamidation (NQ)	P2:Oxidation or Hydroxylation:36.87;Q6:Deamidation (NQ):1000.00;P9:Oxidation or Hydroxylation:17.01	PEAKS DB
5	35	XP_042771858.1	P.GLAGPP(+15.99)GESGR.E	N	24.66	1012.49	11	-0.1	507.254	2	37.84	0	137	F137:7978	1D.raw	0	0	1001	1011	Oxidation or Hydroxylation	P6:Oxidation or Hydroxylation:11.06	PEAKS DB
5	35	XP_042771858.1	K.GADGSPGK(+15.99)DGVR.G	N	24.58	1130.53	12	-1.7	566.272	2	22.28	171920	138	F138:3611	1O.raw	1	1	749	760	Oxidation or Hydroxylation	K8:Oxidation or Hydroxylation:0.00	PEAKS DB
5	35	XP_042771858.1	R.GPAGPQ(+.98)GPRGDKGETGEQ(+.98)GDRGIK.G	N	24.54	2365.13	24	-0.7	789.382	3	41.89	6729700	137	F137:9312	1D.raw	3	3	1082	1105	Deamidation (NQ)	Q6:Deamidation (NQ):1000.00;Q18:Deamidation (NQ):1000.00	PEAKS DB
5	35	XP_042771858.1	K.GDRGETGPAGPP(+15.99)GAP(+15.99)GAP(+15.99)GAP(+15.99)GPVGPAGKN(+.98)GDR.G	N	24.5	2955.37	33	0.2	986.131	3	54.47	225410	137	F137:13532	1D.raw	1	1	1031	1063	Oxidation or Hydroxylation; Deamidation (NQ)	P12:Oxidation or Hydroxylation:0.00;P15:Oxidation or Hydroxylation:8.26;P18:Oxidation or Hydroxylation:10.19;P21:Oxidation or Hydroxylation:0.00;N30:Deamidation (NQ):1000.00	PEAKS DB
5	35	XP_042771858.1	T.GPAGPP(+15.99)GFP(+15.99)GAVGAK.G	N	24.5	1310.66	15	0.1	656.338	2	69.22	881480	137	F137:18519	1D.raw	1	1	335	349	Oxidation or Hydroxylation	P6:Oxidation or Hydroxylation:33.98;P9:Oxidation or Hydroxylation:17.45	PEAKS DB
5	35	XP_042771858.1	R.GPSGPQ(+.98)GPSGP(+15.99)PGPK.G	N	24.49	1332.63	15	-1.7	667.322	2	44.31	32949000	138	F138:9242	1O.raw	3	3	413	427	Deamidation (NQ); Oxidation or Hydroxylation	Q6:Deamidation (NQ):1000.00;P11:Oxidation or Hydroxylation:0.00	PEAKS DB
5	35	XP_042771858.1	R.GFP(+15.99)GLP(+15.99)GPSGEPGK(+15.99)Q(+.98)GPSGSSGER.G	N	24.47	2287.04	24	-0.4	763.352	3	68.12	11847000	137	F137:17839	1D.raw	1	1	968	991	Oxidation or Hydroxylation; Deamidation (NQ)	P3:Oxidation or Hydroxylation:30.64;P6:Oxidation or Hydroxylation:0.00;K14:Oxidation or Hydroxylation:0.00;Q15:Deamidation (NQ):1000.00	PEAKS DB
5	35	XP_042771858.1	K.TGPP(+15.99)GPAGQDGR.P	N	24.45	1124.52	12	-0.5	563.268	2	30.72	3245200	137	F137:5511	1D.raw	1	1	550	561	Oxidation or Hydroxylation	P4:Oxidation or Hydroxylation:30.46	PEAKS DB
5	35	XP_042771858.1	D.GEAGAQ(+.98)GPPGPAGPAGER.G	N	24.44	1575.73	18	1.9	788.873	2	53.76	0	137	F137:13333	1D.raw	0	0	611	628	Deamidation (NQ)	Q6:Deamidation (NQ):1000.00	PEAKS DB
5	35	XP_042771858.1	R.GSEGPQ(+.98)GVR.G	N	24.44	886.414	9	0.2	444.215	2	30.39	37279000	137	F137:5613	1D.raw	2	2	359	367	Deamidation (NQ)	Q6:Deamidation (NQ):1000.00	PEAKS DB
5	35	XP_042771858.1	R.TGDAGPVGP(+15.99)PGPP(+15.99)GPP(+15.99)GPP(+15.99)GPPS.G	N	24.43	2021.93	23	-2.3	674.983	3	86.23	0	138	F138:18269	1O.raw	0	0	1168	1190	Oxidation or Hydroxylation	P9:Oxidation or Hydroxylation:0.00;P13:Oxidation or Hydroxylation:8.22;P16:Oxidation or Hydroxylation:8.22;P19:Oxidation or Hydroxylation:11.06	PEAKS DB
5	35	XP_042771858.1	Q.GP(+15.99)PGP(+15.99)PGSP(+15.99)GEQGPSGASGPAGPR.G	N	24.42	2114.96	24	-0.5	705.994	3	52.45	1691900	137	F137:13068	1D.raw	1	1	1115	1138	Oxidation or Hydroxylation	P2:Oxidation or Hydroxylation:0.00;P5:Oxidation or Hydroxylation:0.00;P9:Oxidation or Hydroxylation:7.77	PEAKS DB
5	35	XP_042771858.1	K.TGPP(+15.99)GPAGQ(+.98)DGRP(+15.99)GPP(+15.99)GP(+15.99)PGAR.G	N	24.39	2056.96	22	0.1	686.659	3	46.3	274160000	137	F137:11080	1D.raw	1	1	550	571	Oxidation or Hydroxylation; Deamidation (NQ)	P4:Oxidation or Hydroxylation:21.94;Q9:Deamidation (NQ):1000.00;P13:Oxidation or Hydroxylation:17.01;P16:Oxidation or Hydroxylation:0.00;P18:Oxidation or Hydroxylation:0.00	PEAKS DB
5	35	XP_042771858.1	E.TGPAGPP(+15.99)GAP(+15.99)GAP(+15.99)GAPGPVGPAGK.N	N	24.33	1981.99	24	-4.2	991.996	2	66.3	0	137	F137:17506	1D.raw	0	0	1036	1059	Oxidation or Hydroxylation	P7:Oxidation or Hydroxylation:17.01;P10:Oxidation or Hydroxylation:22.09;P13:Oxidation or Hydroxylation:12.33	PEAKS DB
5	35	XP_042771858.1	R.GETGPAGRP(+15.99)GEVGP.P	N	24.29	1295.61	14	-1.9	648.811	2	45.55	831220	137	F137:10602	1D.raw	1	1	908	921	Oxidation or Hydroxylation	P9:Oxidation or Hydroxylation:30.46	PEAKS DB
5	35	XP_042771858.1	R.GFPGER(+15.99)GVQGPP(+15.99)GPAGPR.G	N	24.24	1763.87	18	-0.6	588.964	3	60.78	1489000	137	F137:15660	1D.raw	1	1	677	694	Oxidation or Hydroxylation	R6:Oxidation or Hydroxylation:0.00;P12:Oxidation or Hydroxylation:17.01	PEAKS DB
5	35	XP_042771858.1	P.GPAGAPGD(+15.99)KGEAGPSGPAGPTGAR.G	N	24.24	2046.97	24	1.7	683.332	3	43.47	1088600	137	F137:9857	1D.raw	1	1	770	793	Oxidation or Hydroxylation	D8:Oxidation or Hydroxylation:0.00	PEAKS DB
5	35	XP_042771858.1	N.GDRGETGPAGPAGPIGPVGAR.G	N	24.24	1887.96	21	-0.5	630.325	3	71.22	632940	137	F137:18999	1D.raw	1	1	1061	1081			PEAKS DB
5	35	XP_042771858.1	R.GSEGPQ(+.98)GVRGEP(+15.99)GPP(+15.99)GPAGAAGPA.G	N	24.23	2101.97	24	-0.5	1051.99	2	65.2	0	137	F137:17178	1D.raw	0	0	359	382	Deamidation (NQ); Oxidation or Hydroxylation	Q6:Deamidation (NQ):1000.00;P12:Oxidation or Hydroxylation:15.08;P15:Oxidation or Hydroxylation:14.04	PEAKS DB
5	35	XP_042771858.1	P.TGIQGPP(+15.99)GPAGEEGK.R	N	24.19	1409.68	15	-0.6	705.846	2	52.26	858980	137	F137:12783	1D.raw	1	1	451	465	Oxidation or Hydroxylation	P7:Oxidation or Hydroxylation:23.10	PEAKS DB
5	35	XP_042771858.1	K.G(+27.99)DRGDAGPKGADGSP(+15.99)GKDGVR.G	N	24.18	2011.93	21	-0.7	671.65	3	32.71	95232	137	F137:6255	1D.raw	1	1	740	760	Formylation; Oxidation or Hydroxylation	G1:Formylation:0.00;P15:Oxidation or Hydroxylation:11.10	PEAKS PTM
5	35	XP_042771858.1	E.TGPAGPAGPIGPVGAR.G	N	24.17	1373.74	16	0.4	687.878	2	76.67	2223200	137	F137:20798	1D.raw	1	1	1066	1081			PEAKS DB
5	35	XP_042771858.1	P.GAP(+15.99)GAPGAP(+15.99)GPVGPAGK.N	N	24.12	1388.7	17	0.7	695.36	2	49.7	755350	137	F137:11923	1D.raw	1	1	1043	1059	Oxidation or Hydroxylation	P3:Oxidation or Hydroxylation:41.59;P9:Oxidation or Hydroxylation:14.63	PEAKS DB
5	35	XP_042771858.1	G.R(+15.99)PGEVGPP(+15.99)GPP(+15.99)GPAGEK.G	N	24.1	1645.81	17	0	549.609	3	42.07	3791400	137	F137:9352	1D.raw	1	1	915	931	Oxidation or Hydroxylation	R1:Oxidation or Hydroxylation:7.21;P8:Oxidation or Hydroxylation:14.02;P11:Oxidation or Hydroxylation:14.02	PEAKS DB
5	35	XP_042771858.1	K.GDRGETGPAGPP(+15.99)GAP(+15.99)GAP(+15.99)GAP(+15.99)GPVG.P	N	24.08	2158.99	25	0	1080.5	2	62.77	278630	137	F137:16351	1D.raw	1	1	1031	1055	Oxidation or Hydroxylation	P12:Oxidation or Hydroxylation:0.00;P15:Oxidation or Hydroxylation:25.70;P18:Oxidation or Hydroxylation:50.34;P21:Oxidation or Hydroxylation:20.41	PEAKS DB
5	35	XP_042771858.1	R.GSEGP(+15.99)QGVR(+15.99)GEPGPPGPAGAAGPAGN(+.98)P(+15.99)GADGQ(+.98)PGAK.G	N	24.01	3168.43	36	-5.5	793.111	4	64.72	0	137	F137:17019	1D.raw	0	0	359	394	Oxidation or Hydroxylation; Deamidation (NQ)	P5:Oxidation or Hydroxylation:6.08;R9:Oxidation or Hydroxylation:9.42;N26:Deamidation (NQ):7.20;P27:Oxidation or Hydroxylation:9.19;Q32:Deamidation (NQ):41.09	PEAKS DB
5	35	XP_042771858.1	G.PPGLAGPP(+15.99)GESGR.E	N	23.98	1206.6	13	3.4	604.309	2	52.31	763130	137	F137:12835	1D.raw	1	1	999	1011	Oxidation or Hydroxylation	P8:Oxidation or Hydroxylation:9.34	PEAKS DB
5	35	XP_042771858.1	V.GPP(+15.99)GPSGN(+.98)AGPP(+15.99)GPP(+15.99)GPVGK.E	N	23.98	1741.83	20	0.1	871.921	2	56.92	1951000	137	F137:14465	1D.raw	1	1	881	900	Oxidation or Hydroxylation; Deamidation (NQ)	P3:Oxidation or Hydroxylation:33.98;N8:Deamidation (NQ):1000.00;P12:Oxidation or Hydroxylation:14.02;P15:Oxidation or Hydroxylation:9.34	PEAKS DB
5	35	XP_042771858.1	R.GVP(+15.99)GPP(+15.99)GAVGPAGKD.G	N	23.97	1306.65	15	-0.3	654.333	2	53.3	13667000	137	F137:13243	1D.raw	1	1	596	610	Oxidation or Hydroxylation	P3:Oxidation or Hydroxylation:32.28;P6:Oxidation or Hydroxylation:17.01	PEAKS DB
5	35	XP_042771858.1	K.GEP(+15.99)GPTGIQ(+.98)GPP(+15.99)GPAGEEGKRG.A	N	23.92	2076.97	22	0.2	693.331	3	57.01	5687400	137	F137:14364	1D.raw	1	1	446	467	Oxidation or Hydroxylation; Deamidation (NQ)	P3:Oxidation or Hydroxylation:0.00;Q9:Deamidation (NQ):1000.00;P12:Oxidation or Hydroxylation:14.02	PEAKS DB
5	35	XP_042771858.1	G.EP(+15.99)GEP(+15.99)GASGP(+15.99)MGPR.G	N	23.86	1385.59	14	-0.3	693.801	2	35.47	1493800	137	F137:7131	1D.raw	1	1	204	217	Oxidation or Hydroxylation	P2:Oxidation or Hydroxylation:67.73;P5:Oxidation or Hydroxylation:49.35;P10:Oxidation or Hydroxylation:6.63	PEAKS DB
5	35	XP_042771858.1	A.GPP(+15.99)GEAGKP(+15.99)GEQ(+.98)GVP(+15.99)GDLGAP(+15.99)GPSGAR.G	N	23.83	2476.15	27	1.8	826.391	3	57.63	3386800	137	F137:14602	1D.raw	1	1	647	673	Oxidation or Hydroxylation; Deamidation (NQ)	P3:Oxidation or Hydroxylation:14.02;P9:Oxidation or Hydroxylation:8.14;Q12:Deamidation (NQ):1000.00;P15:Oxidation or Hydroxylation:17.01;P21:Oxidation or Hydroxylation:17.01	PEAKS DB
5	35	XP_042771858.1	T.GIQGPP(+15.99)GPAGEEGK.R	N	23.83	1308.63	14	-2.1	655.321	2	48.16	2552300	137	F137:11497	1D.raw	2	2	452	465	Oxidation or Hydroxylation	P6:Oxidation or Hydroxylation:17.01	PEAKS DB
5	35	XP_042771858.1	R.GEPGP(+15.99)TGLP(+15.99)GPP(+15.99)GER.G	N	23.76	1464.68	15	0	489.235	3	58.66	27759000	137	F137:15129	1D.raw	1	1	470	484	Oxidation or Hydroxylation	P5:Oxidation or Hydroxylation:0.00;P9:Oxidation or Hydroxylation:0.00;P12:Oxidation or Hydroxylation:8.14	PEAKS DB
5	35	XP_042771858.1	R.GE(+21.98)TGPAGPAGPIGPVGAR.G	N	23.75	1581.79	18	-4.3	528.268	3	80.08	1630900	137	F137:21742	1D.raw	1	1	1064	1081	Sodium adduct	E2:Sodium adduct:64.34	PEAKS PTM
5	35	XP_042771858.1	R.GLTGPIGPP(+15.99)GPAGAP(+15.99)GD.K	N	23.74	1461.71	17	0.8	731.863	2	98.23	2314400	137	F137:26676	1D.raw	1	1	761	777	Oxidation or Hydroxylation	P9:Oxidation or Hydroxylation:8.69;P15:Oxidation or Hydroxylation:5.99	PEAKS DB
5	35	XP_042771858.1	G.PAGPAGPIGPVGAR.G	N	23.74	1215.67	14	0.5	608.844	2	71.85	1419900	137	F137:19173	1D.raw	1	1	1068	1081			PEAKS DB
5	35	XP_042771858.1	P.GPAGPTGPP(+15.99)GPIGN(+.98)VGAP(+15.99)GPK.G	N	23.71	1826.92	21	6.1	914.471	2	79.12	130720	137	F137:21438	1D.raw	1	1	839	859	Oxidation or Hydroxylation; Deamidation (NQ)	P9:Oxidation or Hydroxylation:0.00;N14:Deamidation (NQ):1000.00;P18:Oxidation or Hydroxylation:6.59	PEAKS DB
5	35	XP_042771858.1	P.GFP(+15.99)GAVGAK.G	N	23.67	818.429	9	0.9	410.222	2	45.44	0	137	F137:10548	1D.raw	0	0	341	349	Oxidation or Hydroxylation	P3:Oxidation or Hydroxylation:45.03	PEAKS DB
5	35	XP_042771858.1	E.AGRP(+15.99)GEAGLP(+15.99)GAK.G	N	23.59	1211.63	13	2.4	606.822	2	36.34	462180	137	F137:7468	1D.raw	1	1	523	535	Oxidation or Hydroxylation	P4:Oxidation or Hydroxylation:27.96;P10:Oxidation or Hydroxylation:83.88	PEAKS DB
5	35	XP_042771858.1	K.GEP(+15.99)GP(+15.99)TGIQ(+.98)GP(+15.99)PGPAGEEGK.R	N	23.53	1879.84	20	0.4	940.929	2	68.18	0	138	F138:13377	1O.raw	0	0	446	465	Oxidation or Hydroxylation; Deamidation (NQ)	P3:Oxidation or Hydroxylation:31.37;P5:Oxidation or Hydroxylation:34.75;Q9:Deamidation (NQ):1000.00;P11:Oxidation or Hydroxylation:0.00	PEAKS DB
5	35	XP_042771858.1	P.P(+15.99)GP(+15.99)MGPP(+15.99)GLAGPP(+15.99)GESGR.E	N	23.47	1693.77	18	-2.8	847.891	2	64.56	626180	137	F137:17002	1D.raw	1	1	994	1011	Oxidation or Hydroxylation	P1:Oxidation or Hydroxylation:37.78;P3:Oxidation or Hydroxylation:34.87;P7:Oxidation or Hydroxylation:14.02;P13:Oxidation or Hydroxylation:14.02	PEAKS DB
5	35	XP_042771858.1	P.SGN(+.98)AGPP(+15.99)GPP(+15.99)GPVGK.E	N	23.46	1320.63	15	-1	661.322	2	45.61	0	137	F137:10604	1D.raw	0	0	886	900	Deamidation (NQ); Oxidation or Hydroxylation	N3:Deamidation (NQ):1000.00;P7:Oxidation or Hydroxylation:13.27;P10:Oxidation or Hydroxylation:8.69	PEAKS DB
5	35	XP_042771858.1	V.P(+15.99)GPP(+15.99)GAVGPAGK.D	N	23.45	1035.53	12	-2.9	518.773	2	50.42	0	137	F137:12207	1D.raw	0	0	598	609	Oxidation or Hydroxylation	P1:Oxidation or Hydroxylation:39.76;P4:Oxidation or Hydroxylation:24.44	PEAKS DB
5	35	XP_042771858.1	K.GEAGPSGPAGP(+15.99)TGAR.G	N	23.42	1296.61	15	-0.9	649.31	2	39.73	2660700	137	F137:9103	1D.raw	2	2	779	793	Oxidation or Hydroxylation	P11:Oxidation or Hydroxylation:12.33	PEAKS DB
5	35	XP_042771858.1	R.GETGPAGRP(+15.99)GEVGPP(+15.99)GPP(+15.99)GP.A	N	23.4	1829.85	20	-0.7	915.934	2	60.5	344950	137	F137:15554	1D.raw	1	1	908	927	Oxidation or Hydroxylation	P9:Oxidation or Hydroxylation:0.00;P15:Oxidation or Hydroxylation:40.00;P18:Oxidation or Hydroxylation:8.22	PEAKS DB
5	35	XP_042771858.1	P.GEQGPSGASGPAGPR.G	N	23.39	1323.62	15	-0.1	662.816	2	37.84	6438000	137	F137:7922	1D.raw	2	2	1124	1138			PEAKS DB
5	35	XP_042771858.1	P.GEQ(+.98)GPSGASGPAGPR.G	N	23.36	1324.6	15	0.2	663.308	2	40.29	50000000	137	F137:9077	1D.raw	4	4	1124	1138	Deamidation (NQ)	Q3:Deamidation (NQ):1000.00	PEAKS DB
5	35	XP_042771858.1	P.GEQ(+.98)GVP(+15.99)GDLGAP(+15.99)GPSGAR.G	N	23.35	1653.76	18	-1.3	827.886	2	62.89	0	137	F137:16411	1D.raw	0	0	656	673	Deamidation (NQ); Oxidation or Hydroxylation	Q3:Deamidation (NQ):1000.00;P6:Oxidation or Hydroxylation:14.04;P12:Oxidation or Hydroxylation:0.00	PEAKS DB
5	35	XP_042771858.1	D.GPAGAP(+15.99)GTPGPQ(+.98)GIAGQR.G	N	23.35	1604.79	18	-0.5	803.402	2	63.52	332490	137	F137:16617	1D.raw	1	1	938	955	Oxidation or Hydroxylation; Deamidation (NQ)	P6:Oxidation or Hydroxylation:32.97;Q12:Deamidation (NQ):12.60	PEAKS DB
5	35	XP_042771858.1	P.GAPGAP(+15.99)GPVGPAGK.N	N	23.34	1147.6	14	-0.2	574.806	2	43.64	700410	137	F137:9937	1D.raw	1	1	1046	1059	Oxidation or Hydroxylation	P6:Oxidation or Hydroxylation:20.41	PEAKS DB
5	35	XP_042771858.1	R.GPSGPQ(+.98)GPSGPPGPK(+15.99).G	N	23.33	1332.63	15	-1.6	667.322	2	50.25	0	138	F138:9474	1O.raw	0	0	413	427	Deamidation (NQ); Oxidation or Hydroxylation	Q6:Deamidation (NQ):1000.00;K15:Oxidation or Hydroxylation:0.00	PEAKS DB
5	35	XP_042771858.1	R.GPSGPQ(+.98)GP(+15.99)SGP(+15.99)P(+15.99)GPK.G	N	23.33	1364.62	15	-0.9	683.317	2	46.3	20651000	137	F137:10822	1D.raw	3	3	413	427	Deamidation (NQ); Oxidation or Hydroxylation	Q6:Deamidation (NQ):1000.00;P8:Oxidation or Hydroxylation:34.87;P11:Oxidation or Hydroxylation:26.52;P12:Oxidation or Hydroxylation:17.01	PEAKS DB
5	35	XP_042771858.1	I.GPP(+15.99)GPAGAPGD(+15.99)KGEAGPSGPAGPTGAR.G	N	23.26	2314.09	27	-1.5	772.371	3	49.14	5004900	137	F137:11714	1D.raw	1	1	767	793	Oxidation or Hydroxylation	P3:Oxidation or Hydroxylation:18.17;D11:Oxidation or Hydroxylation:0.00	PEAKS DB
5	35	XP_042771858.1	R.G(+57.02)PSGPQGPSGPP(+15.99)GP(+15.99)K.G	N	23.22	1404.66	15	1.5	703.34	2	41.48	296010	137	F137:9218	1D.raw	1	1	413	427	Carbamidomethylation (DHKE X@N-term); Oxidation or Hydroxylation	G1:Carbamidomethylation (DHKE X@N-term):33.49;P12:Oxidation or Hydroxylation:0.00;P14:Oxidation or Hydroxylation:0.00	PEAKS PTM
5	35	XP_042771858.1	R.GEP(+15.99)GPTGLP(+15.99)GP(+15.99)P(+15.99)GER.G	N	23.22	1480.68	15	0.1	741.347	2	51.83	7664500	137	F137:12707	1D.raw	4	4	470	484	Oxidation or Hydroxylation	P3:Oxidation or Hydroxylation:33.18;P9:Oxidation or Hydroxylation:22.09;P11:Oxidation or Hydroxylation:22.09;P12:Oxidation or Hydroxylation:20.76	PEAKS DB
5	35	XP_042771858.1	K.GSPGAD(+15.99)GPAGAP(+15.99)GTPGPQ(+.98)GIAGQ(+.98)R.G	N	23.19	2105.96	24	1.1	1053.99	2	74.94	0	138	F138:14824	1O.raw	0	0	932	955	Oxidation or Hydroxylation; Deamidation (NQ)	D6:Oxidation or Hydroxylation:0.00;P12:Oxidation or Hydroxylation:12.33;Q18:Deamidation (NQ):1000.00;Q23:Deamidation (NQ):1000.00	PEAKS DB
5	35	XP_042771858.1	R.GPPGAAGSPGKDGLN(+.98)GLP(+15.99)GPIGP(+15.99)P(+15.99)GPR.G	N	23.19	2438.22	27	0.5	813.747	3	86.22	601190	137	F137:23431	1D.raw	1	1	1139	1165	Deamidation (NQ); Oxidation or Hydroxylation	N15:Deamidation (NQ):1000.00;P18:Oxidation or Hydroxylation:11.10;P23:Oxidation or Hydroxylation:5.77;P24:Oxidation or Hydroxylation:7.32	PEAKS DB
5	35	XP_042771858.1	R.GPSGP(+15.99)Q(+.98)GP(+15.99)SGPP(+15.99)GPK.G	N	23.18	1364.62	15	-2.8	683.316	2	44.58	28702000	138	F138:8372	1O.raw	3	3	413	427	Oxidation or Hydroxylation; Deamidation (NQ)	P5:Oxidation or Hydroxylation:17.24;Q6:Deamidation (NQ):1000.00;P8:Oxidation or Hydroxylation:25.70;P12:Oxidation or Hydroxylation:17.01	PEAKS DB
5	35	XP_042771858.1	K.GDRGDAGPKGADGSPGKDGVR.G	N	23.16	1967.94	21	-0.1	492.992	4	29.1	634100	137	F137:5115	1D.raw	2	2	740	760			PEAKS DB
5	35	XP_042771858.1	R.TGDAGPVGP(+15.99)PGPP(+15.99)GPP(+15.99)GPPG(+15.99).P	N	23.15	1740.8	20	0	581.272	3	75.7	0	138	F138:15060	1O.raw	0	0	1168	1187	Oxidation or Hydroxylation	P9:Oxidation or Hydroxylation:0.00;P13:Oxidation or Hydroxylation:14.02;P16:Oxidation or Hydroxylation:14.02;G20:Oxidation or Hydroxylation:10.11	PEAKS DB
5	35	XP_042771858.1	K.DGEAGAQ(+.98)GPP(+15.99)GPAGPAGERGEQ(+.98)G.P	N	23.08	2078.88	23	-0.9	1040.45	2	59.65	13944	137	F137:15321	1D.raw	1	1	610	632	Deamidation (NQ); Oxidation or Hydroxylation	Q7:Deamidation (NQ):1000.00;P10:Oxidation or Hydroxylation:17.01;Q22:Deamidation (NQ):1000.00	PEAKS DB
5	35	XP_042771858.1	K.DGEAGAQ(+.98)GPPGPAGPA.G	N	23.06	1348.59	16	-0.2	675.302	2	75.29	66982	138	F138:14906	1O.raw	1	1	610	625	Deamidation (NQ)	Q7:Deamidation (NQ):1000.00	PEAKS DB
5	35	XP_042771858.1	K.GEAGPSGP(+15.99)AGPTGAR.G	N	23.04	1296.61	15	0.9	649.311	2	37.15	6620600	137	F137:7705	1D.raw	4	4	779	793	Oxidation or Hydroxylation	P8:Oxidation or Hydroxylation:25.20	PEAKS DB
5	35	XP_042771858.1	F.AGPP(+15.99)GADGQ(+.98)PGAK(+15.99)GEPGD(+15.99)AGAK.G	N	23.04	1952.87	22	-0.4	651.964	3	34.71	1730700	137	F137:6860	1D.raw	1	1	811	832	Oxidation or Hydroxylation; Deamidation (NQ)	P4:Oxidation or Hydroxylation:5.08;Q9:Deamidation (NQ):1000.00;K13:Oxidation or Hydroxylation:12.33;D18:Oxidation or Hydroxylation:0.00	PEAKS DB
5	35	XP_042771858.1	K.GSPGEAGR(+15.99)PGEAGLP(+15.99)GAK(+15.99)GLTGSP(+15.99)GSP(+15.99)GPDGK.T	N	23.03	2894.36	32	2.3	724.6	4	55.78	644830	137	F137:14023	1D.raw	1	1	518	549	Oxidation or Hydroxylation	R8:Oxidation or Hydroxylation:0.00;P15:Oxidation or Hydroxylation:2.81;K18:Oxidation or Hydroxylation:1.73;P24:Oxidation or Hydroxylation:30.64;P27:Oxidation or Hydroxylation:6.59	PEAKS DB
5	35	XP_042771858.1	K.DGEAGAQGPP(+15.99)GPAGPAG.E	N	23.03	1420.62	17	-0.8	711.318	2	63.84	267370	137	F137:16699	1D.raw	1	1	610	626	Oxidation or Hydroxylation	P10:Oxidation or Hydroxylation:14.02	PEAKS DB
5	35	XP_042771858.1	R.GLTGPIGPP(+15.99)GPAGAP(+15.99)GDKGEA.G	N	23.02	1846.91	21	1.5	924.462	2	79.53	157230	137	F137:21575	1D.raw	1	1	761	781	Oxidation or Hydroxylation	P9:Oxidation or Hydroxylation:0.00;P15:Oxidation or Hydroxylation:0.00	PEAKS DB
5	35	XP_042771858.1	R.GPSGP(+15.99)Q(+.98)GPSGPPGPK(+15.99).G	N	22.99	1348.63	15	-0.9	675.32	2	39.52	3538200	138	F138:7602	1O.raw	4	4	413	427	Oxidation or Hydroxylation; Deamidation (NQ)	P5:Oxidation or Hydroxylation:19.05;Q6:Deamidation (NQ):1000.00;K15:Oxidation or Hydroxylation:0.00	PEAKS DB
5	35	XP_042771858.1	R.VGP(+15.99)PGP(+15.99)SGN(+.98)AGPP(+15.99)GPP(+15.99)GPVGK.E	N	22.96	1856.89	21	0.4	619.971	3	60.32	5507800	137	F137:15418	1D.raw	1	1	880	900	Oxidation or Hydroxylation; Deamidation (NQ)	P3:Oxidation or Hydroxylation:0.00;P6:Oxidation or Hydroxylation:9.40;N9:Deamidation (NQ):1000.00;P13:Oxidation or Hydroxylation:17.01;P16:Oxidation or Hydroxylation:0.00	PEAKS DB
5	35	XP_042771858.1	K.GEAGPQ(+.98)GARGSEGPQ.G	N	22.94	1397.62	15	-1.5	699.815	2	36.13	801720	138	F138:6421	1O.raw	1	1	350	364	Deamidation (NQ)	Q6:Deamidation (NQ):54.49	PEAKS DB
5	35	XP_042771858.1	R.GFP(+15.99)GADGVAGPK(+57.02).G	N	22.91	1144.55	12	0.3	573.283	2	63.17	0	137	F137:16506	1D.raw	0	0	491	502	Oxidation or Hydroxylation; Carbamidomethylation (DHKE X@N-term)	P3:Oxidation or Hydroxylation:40.63;K12:Carbamidomethylation (DHKE X@N-term):45.97	PEAKS PTM
5	35	XP_042771858.1	G.EAGKP(+15.99)GEQ(+.98)GVP(+15.99)GDLGAP(+15.99)GPSGAR.G	N	22.91	2152	23	1.7	718.343	3	55.36	970220	137	F137:13848	1D.raw	1	1	651	673	Oxidation or Hydroxylation; Deamidation (NQ)	P5:Oxidation or Hydroxylation:7.21;Q8:Deamidation (NQ):1000.00;P11:Oxidation or Hydroxylation:20.41;P17:Oxidation or Hydroxylation:32.28	PEAKS DB
5	35	XP_042771858.1	R.GVP(+15.99)GPP(+15.99)GAVGPAGK(+57.02).D	N	22.9	1248.65	14	-0.1	625.33	2	50.56	0	137	F137:12253	1D.raw	0	0	596	609	Oxidation or Hydroxylation; Carbamidomethylation (DHKE X@N-term)	P3:Oxidation or Hydroxylation:26.31;P6:Oxidation or Hydroxylation:14.02;K14:Carbamidomethylation (DHKE X@N-term):75.67	PEAKS PTM
5	35	XP_042771858.1	R.G(+57.02)FP(+15.99)GADGVAGPK.G	N	22.9	1144.55	12	2	573.284	2	64.23	0	137	F137:16854	1D.raw	0	0	491	502	Carbamidomethylation (DHKE X@N-term); Oxidation or Hydroxylation	G1:Carbamidomethylation (DHKE X@N-term):41.87;P3:Oxidation or Hydroxylation:32.97	PEAKS PTM
5	35	XP_042771858.1	R.GPSGPQGPSGPPGPK(+15.99).G	N	22.88	1331.65	15	-0.4	666.831	2	43.41	201390	138	F138:7998	1O.raw	1	1	413	427	Oxidation or Hydroxylation	K15:Oxidation or Hydroxylation:0.00	PEAKS DB
5	35	XP_042771858.1	R.GVP(+15.99)GPP(+15.99)GAVGPAGKDG.E	N	22.88	1363.67	16	-0.3	682.844	2	54.77	0	137	F137:13670	1D.raw	0	0	596	611	Oxidation or Hydroxylation	P3:Oxidation or Hydroxylation:17.01;P6:Oxidation or Hydroxylation:14.02	PEAKS DB
5	35	XP_042771858.1	K.GDRGDAGPKGADGSP(+15.99)GKDGVR.G	N	22.87	1983.94	21	1.5	496.992	4	27.11	1967300	137	F137:4627	1D.raw	4	4	740	760	Oxidation or Hydroxylation	P15:Oxidation or Hydroxylation:11.10	PEAKS DB
5	35	XP_042771858.1	K.GDRGETGPAGPP(+15.99)GAP(+15.99)GAP(+15.99)GAP(+15.99)G.P	N	22.86	1905.85	22	-0.8	953.929	2	48.4	2383200	137	F137:11547	1D.raw	1	1	1031	1052	Oxidation or Hydroxylation	P12:Oxidation or Hydroxylation:12.28;P15:Oxidation or Hydroxylation:42.89;P18:Oxidation or Hydroxylation:19.86;P21:Oxidation or Hydroxylation:0.00	PEAKS DB
5	35	XP_042771858.1	R.GPSGPQ(+.98)GPSGPP(+15.99)GPK(+14.02).G	N	22.84	1346.65	15	1.6	674.332	2	44.8	1025700	137	F137:10317	1D.raw	1	1	413	427	Deamidation (NQ); Oxidation or Hydroxylation; Methylation(KR)	Q6:Deamidation (NQ):1000.00;P12:Oxidation or Hydroxylation:9.40;K15:Methylation(KR):1000.00	PEAKS PTM
5	35	XP_042771858.1	K.GEP(+15.99)GPTGIQGPP(+15.99)GPAG.E	N	22.78	1419.66	16	-1.4	710.838	2	77.24	1077700	138	F138:15492	1O.raw	2	2	446	461	Oxidation or Hydroxylation	P3:Oxidation or Hydroxylation:13.67;P12:Oxidation or Hydroxylation:17.01	PEAKS DB
5	35	XP_042771858.1	A.GPP(+15.99)GAP(+15.99)GAP(+15.99)GAP(+15.99)GPVGPAGK.N	N	22.77	1671.82	20	-0.7	836.918	2	50.99	6246100	137	F137:12333	1D.raw	1	1	1040	1059	Oxidation or Hydroxylation	P3:Oxidation or Hydroxylation:17.01;P6:Oxidation or Hydroxylation:70.48;P9:Oxidation or Hydroxylation:14.62;P12:Oxidation or Hydroxylation:9.40	PEAKS DB
5	35	XP_042771858.1	K.DGEAGAQ(+.98)GPP(+15.99)GPAGPA.G	N	22.74	1364.58	16	0.2	683.3	2	67.43	554600	137	F137:17821	1D.raw	1	1	610	625	Deamidation (NQ); Oxidation or Hydroxylation	Q7:Deamidation (NQ):1000.00;P10:Oxidation or Hydroxylation:11.10	PEAKS DB
5	35	XP_042771858.1	R.GAPGD(+15.99)RGEP(+15.99)GPP(+15.99)GPAGF.A	N	22.73	1582.7	17	-0.1	792.358	2	68.39	7230000	137	F137:18401	1D.raw	1	1	794	810	Oxidation or Hydroxylation	D5:Oxidation or Hydroxylation:0.00;P9:Oxidation or Hydroxylation:28.36;P12:Oxidation or Hydroxylation:17.01	PEAKS DB
5	35	XP_042771858.1	G.PIGN(+.98)VGAP(+15.99)GPK.G	N	22.73	1022.54	11	0.5	512.277	2	49.75	1137600	137	F137:11984	1D.raw	1	1	849	859	Deamidation (NQ); Oxidation or Hydroxylation	N4:Deamidation (NQ):1000.00;P8:Oxidation or Hydroxylation:27.16	PEAKS DB
5	35	XP_042771858.1	P.GAPGAP(+15.99)GAP(+15.99)GPVGPAGK.N	N	22.71	1388.7	17	1.6	695.361	2	48.77	102470	137	F137:11662	1D.raw	1	1	1043	1059	Oxidation or Hydroxylation	P6:Oxidation or Hydroxylation:56.34;P9:Oxidation or Hydroxylation:11.10	PEAKS DB
5	35	XP_042771858.1	K.GDAGPAGPK.G	N	22.67	768.377	9	-0.9	385.195	2	24.05	2633600	138	F138:3931	1O.raw	2	2	275	283			PEAKS DB
5	35	XP_042771858.1	R.GEP(+15.99)GP(+15.99)TGLP(+15.99)GPP(+15.99)GER.G	N	22.62	1480.68	15	0.3	741.347	2	58.64	2050700	137	F137:14966	1D.raw	1	1	470	484	Oxidation or Hydroxylation	P3:Oxidation or Hydroxylation:94.06;P5:Oxidation or Hydroxylation:60.84;P9:Oxidation or Hydroxylation:33.18;P12:Oxidation or Hydroxylation:11.06	PEAKS DB
5	35	XP_042771858.1	R.GPAGPQ(+.98)GPRGDKGETGEQGDR.G	N	22.6	2065.94	21	-0.5	517.492	4	32.12	974350	137	F137:6046	1D.raw	1	1	1082	1102	Deamidation (NQ)	Q6:Deamidation (NQ):20.93	PEAKS DB
5	35	XP_042771858.1	G.P(+15.99)MGPP(+15.99)GLAGPP(+15.99)GESGR.E	N	22.59	1523.7	16	1.6	762.86	2	60	1572800	137	F137:15481	1D.raw	1	1	996	1011	Oxidation or Hydroxylation	P1:Oxidation or Hydroxylation:37.54;P5:Oxidation or Hydroxylation:40.00;P11:Oxidation or Hydroxylation:11.06	PEAKS DB
5	35	XP_042771858.1	R.GETGP(+15.99)AGPAGPIGPVGAR.G	N	22.59	1575.8	18	0.4	788.908	2	75.26	0	137	F137:20262	1D.raw	0	0	1064	1081	Oxidation or Hydroxylation	P5:Oxidation or Hydroxylation:22.45	PEAKS DB
5	35	XP_042771858.1	K.RGARGEP(+15.99)GPTGLP(+15.99)GPPGER(+15.99)GGPGSR.G	N	22.56	2416.2	25	-1	484.246	5	49.75	6400300	137	F137:12000	1D.raw	1	1	466	490	Oxidation or Hydroxylation	P7:Oxidation or Hydroxylation:5.08;P13:Oxidation or Hydroxylation:22.85;R19:Oxidation or Hydroxylation:0.00	PEAKS DB
5	35	XP_042771858.1	K.GSP(+15.99)GADGPAGAP(+15.99)GTP(+15.99)GPQGIAGQ(+.98)R.G	N	22.56	2120.97	24	-0.3	1061.49	2	64.75	2251100	137	F137:17104	1D.raw	1	1	932	955	Oxidation or Hydroxylation; Deamidation (NQ)	P3:Oxidation or Hydroxylation:0.00;P12:Oxidation or Hydroxylation:41.96;P15:Oxidation or Hydroxylation:18.53;Q23:Deamidation (NQ):19.78	PEAKS DB
5	35	XP_042771858.1	G.E(-18.01)AGPSGPAGPTGAR.G	N	22.54	1205.58	14	0.3	603.797	2	59.07	7020200	137	F137:15162	1D.raw	3	3	780	793	Pyro-glu from E	E1:Pyro-glu from E:1000.00	PEAKS PTM
5	35	XP_042771858.1	R.GVQGPP(+15.99)GP(+15.99)AGPR.G	N	22.47	1120.56	12	1.3	561.289	2	37.76	0	137	F137:7951	1D.raw	0	0	683	694	Oxidation or Hydroxylation	P6:Oxidation or Hydroxylation:10.11;P8:Oxidation or Hydroxylation:5.77	PEAKS DB
5	35	XP_042771858.1	V.P(+15.99)GPPGAVGPAGK.D	N	22.43	1019.54	12	-1.9	510.776	2	58.34	70312	137	F137:14841	1D.raw	1	1	598	609	Oxidation or Hydroxylation	P1:Oxidation or Hydroxylation:54.01	PEAKS DB
5	35	XP_042771858.1	M.GPPGLAGPP(+15.99)GESGR.E	N	22.43	1263.62	14	2	632.819	2	55.64	3320800	137	F137:13923	1D.raw	1	1	998	1011	Oxidation or Hydroxylation	P9:Oxidation or Hydroxylation:11.06	PEAKS DB
5	35	XP_042771858.1	R.GVQ(+.98)GPP(+15.99)GP(+15.99)AGPR.G	N	22.41	1121.55	12	-0.2	561.78	2	40.53	24883000	137	F137:9398	1D.raw	4	4	683	694	Deamidation (NQ); Oxidation or Hydroxylation	Q3:Deamidation (NQ):1000.00;P6:Oxidation or Hydroxylation:17.01;P8:Oxidation or Hydroxylation:16.03	PEAKS DB
5	35	XP_042771858.1	R.GFSGLDGAK(+14.02)GDAGPAGPK.G	N	22.4	1614.8	18	-1.1	808.406	2	64.85	105680	137	F137:17050	1D.raw	1	1	266	283	Methylation(KR)	K9:Methylation(KR):60.15	PEAKS PTM
5	35	XP_042771858.1	E.VGPP(+15.99)GPP(+15.99)GPAGEK.G	N	22.37	1190.59	13	0	596.304	2	43.71	0	137	F137:9958	1D.raw	0	0	919	931	Oxidation or Hydroxylation	P4:Oxidation or Hydroxylation:27.96;P7:Oxidation or Hydroxylation:22.85	PEAKS DB
5	35	XP_042771858.1	K.GLTGSP(+15.99)GSPGPDGK(+14.02).T	N	22.37	1255.6	14	0.8	628.81	2	43.11	268120	137	F137:9755	1D.raw	1	1	536	549	Oxidation or Hydroxylation; Methylation(KR)	P6:Oxidation or Hydroxylation:32.97;K14:Methylation(KR):1000.00	PEAKS PTM
5	35	XP_042771858.1	R.GVP(+15.99)GPP(+15.99)GAVGPAGKDGEAG.A	N	22.35	1620.77	19	-0.5	811.394	2	58.34	3664200	137	F137:14916	1D.raw	1	1	596	614	Oxidation or Hydroxylation	P3:Oxidation or Hydroxylation:18.53;P6:Oxidation or Hydroxylation:10.11	PEAKS DB
5	35	XP_042771858.1	K.G(+57.02)LTGSP(+15.99)GSP(+15.99)GPDGK.T	N	22.3	1314.61	14	0.8	658.31	2	35.65	3119000	137	F137:7382	1D.raw	3	3	536	549	Carbamidomethylation (DHKE X@N-term); Oxidation or Hydroxylation	G1:Carbamidomethylation (DHKE X@N-term):121.84;P6:Oxidation or Hydroxylation:119.54;P9:Oxidation or Hydroxylation:45.01	PEAKS PTM
5	35	XP_042771858.1	R.GVVGLP(+15.99)GQR.G	N	22.3	897.503	9	0.1	449.759	2	55.88	103240000	137	F137:14112	1D.raw	4	4	956	964	Oxidation or Hydroxylation	P6:Oxidation or Hydroxylation:19.05	PEAKS DB
5	35	XP_042771858.1	L.N(+.98)GLP(+15.99)GPIGP(+15.99)P(+15.99)GPR.G	N	22.29	1276.64	13	-0.9	639.327	2	79.68	4006500	138	F138:16260	1O.raw	2	2	1153	1165	Deamidation (NQ); Oxidation or Hydroxylation	N1:Deamidation (NQ):1000.00;P4:Oxidation or Hydroxylation:46.20;P9:Oxidation or Hydroxylation:13.38;P10:Oxidation or Hydroxylation:6.59	PEAKS DB
5	35	XP_042771858.1	R.GFP(+15.99)GLPGP(+15.99)SGEPGKQ(+.98)GPSGSSGER.G	N	22.24	2271.04	24	-1.3	758.02	3	71.99	17342000	137	F137:19584	1D.raw	1	1	968	991	Oxidation or Hydroxylation; Deamidation (NQ)	P3:Oxidation or Hydroxylation:32.97;P8:Oxidation or Hydroxylation:0.00;Q15:Deamidation (NQ):1000.00	PEAKS DB
5	35	XP_042771858.1	R.GAPGD(+15.99)RGEP(+15.99)GPP(+15.99)GPA.G	N	22.23	1378.61	15	-2.1	690.311	2	38.07	1992100	138	F138:6938	1O.raw	1	1	794	808	Oxidation or Hydroxylation	D5:Oxidation or Hydroxylation:0.00;P9:Oxidation or Hydroxylation:28.13;P12:Oxidation or Hydroxylation:40.00	PEAKS DB
5	35	XP_042771858.1	T.GIQ(+.98)GPP(+15.99)GPAGEEGK.R	N	22.22	1309.62	14	-0.1	655.815	2	50.55	6397000	137	F137:12144	1D.raw	2	2	452	465	Deamidation (NQ); Oxidation or Hydroxylation	Q3:Deamidation (NQ):1000.00;P6:Oxidation or Hydroxylation:17.01	PEAKS DB
5	35	XP_042771858.1	S.GPQ(+.98)GPSGPP(+15.99)GPK.G	N	22.22	1091.52	12	1.3	546.77	2	36.63	9303600	137	F137:7512	1D.raw	1	1	416	427	Deamidation (NQ); Oxidation or Hydroxylation	Q3:Deamidation (NQ):1000.00;P9:Oxidation or Hydroxylation:14.02	PEAKS DB
5	35	XP_042771858.1	R.GPAGPQGPR.G	N	22.2	835.43	9	-0.5	418.722	2	28.45	22235000	137	F137:4990	1D.raw	2	2	1082	1090			PEAKS DB
5	35	XP_042771858.1	R.GETGPAGRP(+15.99)GEVGPP(+15.99)GP(+15.99)P(+15.99)GPAGEK.G	N	22.18	2231.05	24	-0.8	744.688	3	45.95	0	137	F137:10717	1D.raw	0	0	908	931	Oxidation or Hydroxylation	P9:Oxidation or Hydroxylation:0.00;P15:Oxidation or Hydroxylation:17.01;P17:Oxidation or Hydroxylation:16.03;P18:Oxidation or Hydroxylation:31.56	PEAKS DB
5	35	XP_042771858.1	K.GD(+15.99)AGPPGPAGPTGPPGPIGN(+.98)VGAP(+15.99)GPK.G	N	22.18	2321.13	27	-1.3	774.716	3	95.25	1516900	138	F138:20771	1O.raw	2	2	833	859	Oxidation or Hydroxylation; Deamidation (NQ)	D2:Oxidation or Hydroxylation:9.42;N20:Deamidation (NQ):1000.00;P24:Oxidation or Hydroxylation:8.22	PEAKS DB
5	35	XP_042771858.1	K.GLTGSPGSP(+15.99)GP(+15.99)D(+15.99)GK.T	N	22.09	1273.58	14	-2	637.795	2	42.01	141870	138	F138:7677	1O.raw	1	1	536	549	Oxidation or Hydroxylation	P9:Oxidation or Hydroxylation:28.36;P11:Oxidation or Hydroxylation:12.33;D12:Oxidation or Hydroxylation:14.04	PEAKS DB
5	35	XP_042771858.1	K.DGEAGAQ(+.98)GPP(+15.99)GPAGPAGE(+57.02)R.G	N	22.08	1763.77	19	0	882.893	2	55.63	3030800	137	F137:14123	1D.raw	1	1	610	628	Deamidation (NQ); Oxidation or Hydroxylation; Carbamidomethylation (DHKE X@N-term)	Q7:Deamidation (NQ):1000.00;P10:Oxidation or Hydroxylation:17.01;E18:Carbamidomethylation (DHKE X@N-term):68.34	PEAKS PTM
5	35	XP_042771858.1	K.DGEAGAQ(+.98)GPPGPAGPAGE(+57.02)R.G	N	22.08	1747.78	19	-0.1	874.895	2	61.36	123700	137	F137:15895	1D.raw	1	1	610	628	Deamidation (NQ); Carbamidomethylation (DHKE X@N-term)	Q7:Deamidation (NQ):1000.00;E18:Carbamidomethylation (DHKE X@N-term):60.29	PEAKS PTM
5	35	XP_042771858.1	G.SQ(+.98)GAP(+15.99)GLQ(+.98)GMP(+15.99)GER(+15.99).G	N	22.05	1433.61	14	-0.6	717.812	2	44.42	3283000	137	F137:10146	1D.raw	1	1	717	730	Deamidation (NQ); Oxidation or Hydroxylation	Q2:Deamidation (NQ):1000.00;P5:Oxidation or Hydroxylation:1000.00;Q8:Deamidation (NQ):1000.00;P11:Oxidation or Hydroxylation:1000.00;R14:Oxidation or Hydroxylation:1000.00	PEAKS DB
5	35	XP_042771858.1	D.GEAGAQGPP(+15.99)GPAGPAGER.G	N	22.04	1590.74	18	6.1	796.381	2	46.15	0	137	F137:10785	1D.raw	0	0	611	628	Oxidation or Hydroxylation	P9:Oxidation or Hydroxylation:11.06	PEAKS DB
5	35	XP_042771858.1	P.M(+15.99)GPPGLAGPP(+15.99)GESGR.E	N	22.02	1410.66	15	-1.3	706.334	2	60.55	736020	137	F137:15614	1D.raw	1	1	997	1011	Oxidation (M); Oxidation or Hydroxylation	M1:Oxidation (M):1000.00;P10:Oxidation or Hydroxylation:10.11	PEAKS PTM
5	35	XP_042771858.1	R.GETGPAGRP(+15.99)GEVGPP(+15.99)GPP(+15.99).G	N	22.02	1675.78	18	0.1	838.897	2	52.63	1057600	137	F137:12924	1D.raw	1	1	908	925	Oxidation or Hydroxylation	P9:Oxidation or Hydroxylation:25.70;P15:Oxidation or Hydroxylation:40.00;P18:Oxidation or Hydroxylation:8.69	PEAKS DB
5	35	XP_042771858.1	K.GSP(+15.99)GEAGRP(+15.99)GEAGL.P	N	22.01	1285.59	14	0.7	643.803	2	42.35	4496900	137	F137:9476	1D.raw	1	1	518	531	Oxidation or Hydroxylation	P3:Oxidation or Hydroxylation:83.98;P9:Oxidation or Hydroxylation:26.02	PEAKS DB
5	35	XP_042771858.1	R.GAP(+15.99)GDRGEP(+15.99)GPP(+15.99)GPAG.F	N	22.01	1435.63	16	-0.9	718.823	2	37.21	31856000	138	F138:6689	1O.raw	2	2	794	809	Oxidation or Hydroxylation	P3:Oxidation or Hydroxylation:7.32;P9:Oxidation or Hydroxylation:46.20;P12:Oxidation or Hydroxylation:40.00	PEAKS DB
5	35	XP_042771858.1	R.GPAGPQ(+.98)GPR.G	N	21.99	836.414	9	-0.8	419.214	2	30.49	41820000	137	F137:5635	1D.raw	2	2	1082	1090	Deamidation (NQ)	Q6:Deamidation (NQ):1000.00	PEAKS DB
5	35	XP_042771858.1	P.GEP(+15.99)GEP(+15.99)GASGP(+15.99)MGP(+15.99)R.G	N	21.98	1458.6	15	-0.8	730.309	2	37.14	1150800	137	F137:7748	1D.raw	1	1	203	217	Oxidation or Hydroxylation	P3:Oxidation or Hydroxylation:115.90;P6:Oxidation or Hydroxylation:46.57;P11:Oxidation or Hydroxylation:2.76;P14:Oxidation or Hydroxylation:7.65	PEAKS DB
5	35	XP_042771858.1	R.GETGPAGPAGPIGPVGA.R	N	21.97	1403.7	17	-1.8	702.858	2	101.74	86868	137	F137:27560	1D.raw	1	1	1064	1080			PEAKS DB
5	35	XP_042771858.1	Q.GPP(+15.99)GEP(+15.99)GEP(+15.99)GASGP(+15.99)MGPR.G	N	21.91	1709.73	18	-1.1	855.872	2	41.56	14603000	137	F137:9192	1D.raw	1	1	200	217	Oxidation or Hydroxylation	P3:Oxidation or Hydroxylation:33.98;P6:Oxidation or Hydroxylation:87.62;P9:Oxidation or Hydroxylation:38.00;P14:Oxidation or Hydroxylation:11.12	PEAKS DB
5	35	XP_042771858.1	A.AGP(+15.99)PGPTGPAGP(+15.99)PGFP(+15.99)GAVGAK(+15.99).G	N	21.91	1919.94	22	2.9	960.979	2	81.91	75424	137	F137:22257	1D.raw	1	1	328	349	Oxidation or Hydroxylation	P3:Oxidation or Hydroxylation:12.28;P12:Oxidation or Hydroxylation:0.00;P16:Oxidation or Hydroxylation:12.33;K22:Oxidation or Hydroxylation:23.78	PEAKS DB
5	35	XP_042771858.1	T.GPAGPAGPIGPVGAR.G	N	21.91	1272.69	15	0.3	637.354	2	73.74	518360	137	F137:19841	1D.raw	1	1	1067	1081			PEAKS DB
5	35	XP_042771858.1	K.GDRGDAGPK.G	N	21.87	871.415	9	-0.6	436.714	2	15.87	1732200	138	F138:2484	1O.raw	2	2	740	748			PEAKS DB
5	35	XP_042771858.1	R.VGPP(+15.99)GPSGN(+.98)AGPP(+15.99)GPP(+15.99)GPVG.K	N	21.84	1712.8	20	0.8	857.408	2	81.3	0	137	F137:22123	1D.raw	0	0	880	899	Oxidation or Hydroxylation; Deamidation (NQ)	P4:Oxidation or Hydroxylation:0.00;N9:Deamidation (NQ):1000.00;P13:Oxidation or Hydroxylation:17.01;P16:Oxidation or Hydroxylation:17.01	PEAKS DB
5	35	XP_042771858.1	V.P(+15.99)GDLGAP(+15.99)GPSGAR.G	N	21.83	1182.56	13	0	592.289	2	41.48	2609300	137	F137:9168	1D.raw	1	1	661	673	Oxidation or Hydroxylation	P1:Oxidation or Hydroxylation:11.10;P7:Oxidation or Hydroxylation:26.31	PEAKS DB
5	35	XP_042771858.1	R.GPSGP(+15.99)Q(+.98)GPSGP(+15.99)PGPK.G	N	21.83	1348.63	15	-1.5	675.319	2	44.18	3328500	138	F138:8395	1O.raw	3	3	413	427	Oxidation or Hydroxylation; Deamidation (NQ)	P5:Oxidation or Hydroxylation:28.36;Q6:Deamidation (NQ):1000.00;P11:Oxidation or Hydroxylation:0.00	PEAKS DB
5	35	XP_042771858.1	D.GPAGAP(+15.99)GTPGPQGIAGQR.G	N	21.8	1603.81	18	-0.3	802.91	2	60.6	329120	137	F137:15616	1D.raw	1	1	938	955	Oxidation or Hydroxylation	P6:Oxidation or Hydroxylation:61.69	PEAKS DB
5	35	XP_042771858.1	G.DAGPPGP(+15.99)AGPTGPP(+15.99)GPIGN(+.98)VGAPGP(+15.99)K.G	N	21.78	2280.1	26	1.4	761.042	3	91.3	0	137	F137:24822	1D.raw	0	0	834	859	Oxidation or Hydroxylation; Deamidation (NQ)	P7:Oxidation or Hydroxylation:0.00;P14:Oxidation or Hydroxylation:11.12;N19:Deamidation (NQ):1000.00;P25:Oxidation or Hydroxylation:9.40	PEAKS DB
5	35	XP_042771858.1	R.GQ(+.98)AGVMGFP(+15.99)GP(+15.99)K.G	N	21.72	1177.54	12	-1.3	589.778	2	63.55	3748200	138	F138:12840	1O.raw	2	2	572	583	Deamidation (NQ); Oxidation or Hydroxylation	Q2:Deamidation (NQ):1000.00;P9:Oxidation or Hydroxylation:0.00;P11:Oxidation or Hydroxylation:0.00	PEAKS DB
5	35	XP_042771858.1	N.AGPP(+15.99)GPP(+15.99)GPVGK.E	N	21.7	1061.55	12	0.6	531.783	2	41.65	4462200	137	F137:9265	1D.raw	1	1	889	900	Oxidation or Hydroxylation	P4:Oxidation or Hydroxylation:30.46;P7:Oxidation or Hydroxylation:23.10	PEAKS DB
5	35	XP_042771858.1	K.DGEAGAQ(+.98)GPP(+15.99)GPAGPAG.E	N	21.68	1421.61	17	-0.7	711.81	2	67.18	94035	138	F138:13170	1O.raw	1	1	610	626	Deamidation (NQ); Oxidation or Hydroxylation	Q7:Deamidation (NQ):1000.00;P10:Oxidation or Hydroxylation:17.01	PEAKS DB
5	35	XP_042771858.1	A.RGEP(+15.99)GPTGLP(+15.99)GPP(+15.99)GER.G	N	21.65	1620.79	16	2.8	541.271	3	49	913980	137	F137:11736	1D.raw	1	1	469	484	Oxidation or Hydroxylation	P4:Oxidation or Hydroxylation:9.40;P10:Oxidation or Hydroxylation:22.85;P13:Oxidation or Hydroxylation:12.28	PEAKS DB
5	35	XP_042771858.1	R.GSAGPP(+15.99)GATGFP(+31.99)GAAGR.V	N	21.64	1474.68	17	-1.3	738.346	2	47.32	3302600	137	F137:11092	1D.raw	1	1	863	879	Oxidation or Hydroxylation; Dihydroxy	P6:Oxidation or Hydroxylation:20.00;P12:Dihydroxy:0.00	PEAKS PTM
5	35	XP_042771858.1	K.DGLN(+.98)GLP(+15.99)GPIGP(+15.99)P(+15.99)GP(+15.99)R.G	N	21.62	1577.77	16	-1.1	789.891	2	99.14	2571800	137	F137:26990	1D.raw	3	3	1150	1165	Deamidation (NQ); Oxidation or Hydroxylation	N4:Deamidation (NQ):1000.00;P7:Oxidation or Hydroxylation:27.42;P12:Oxidation or Hydroxylation:16.76;P13:Oxidation or Hydroxylation:11.12;P15:Oxidation or Hydroxylation:11.06	PEAKS DB
5	35	XP_042771858.1	R.GQAGVM(+15.99)GFP(+15.99)GPK(+15.99).G	N	21.54	1192.55	12	0.2	597.285	2	58.25	20384000	137	F137:14832	1D.raw	1	1	572	583	Oxidation (M); Oxidation or Hydroxylation	M6:Oxidation (M):1000.00;P9:Oxidation or Hydroxylation:22.85;K12:Oxidation or Hydroxylation:0.00	PEAKS PTM
5	35	XP_042771858.1	S.P(+15.99)GEQGPSGASGPAGPR.G	N	21.53	1436.66	16	3.1	719.342	2	39.44	297470	137	F137:8507	1D.raw	1	1	1123	1138	Oxidation or Hydroxylation	P1:Oxidation or Hydroxylation:96.93	PEAKS DB
5	35	XP_042771858.1	K.GEAGPSGPAGPTGAR(-42.02).G	N	21.51	1238.59	15	0.2	620.302	2	38.35	6336200	137	F137:8150	1D.raw	1	1	779	793	Ornithine from Arginine	R15:Ornithine from Arginine:1000.00	PEAKS PTM
5	35	XP_042771858.1	P.SGPQ(+.98)GPSGPPGP(+15.99)K.G	N	21.51	1178.56	13	-0.6	590.285	2	38.82	279100	138	F138:7095	1O.raw	1	1	415	427	Deamidation (NQ); Oxidation or Hydroxylation	Q4:Deamidation (NQ):1000.00;P12:Oxidation or Hydroxylation:0.00	PEAKS DB
5	35	XP_042771858.1	G.DKGEAGPSGPAGPTGAR.G	N	21.5	1523.73	17	0.9	762.874	2	37.96	1629600	137	F137:8013	1D.raw	2	2	777	793			PEAKS DB
5	35	XP_042771858.1	A.GKP(+15.99)GEQGVPGD(+15.99)LGAP(+15.99)GPSGAR.G	N	21.48	1950.94	21	-1	651.32	3	50.03	458230	137	F137:12053	1D.raw	1	1	653	673	Oxidation or Hydroxylation	P3:Oxidation or Hydroxylation:11.06;D11:Oxidation or Hydroxylation:0.00;P15:Oxidation or Hydroxylation:20.41	PEAKS DB
5	35	XP_042771858.1	E.AGPSGPAGPTGAR.G	N	21.48	1094.55	13	0.1	548.281	2	37.15	6494700	137	F137:7713	1D.raw	2	2	781	793			PEAKS DB
5	35	XP_042771858.1	G.DLGAP(+15.99)GPSGAR.G	N	21.48	1012.49	11	0.3	507.254	2	48.59	11680000	137	F137:11542	1D.raw	3	3	663	673	Oxidation or Hydroxylation	P5:Oxidation or Hydroxylation:46.20	PEAKS DB
5	35	XP_042771858.1	R.GVVGLP(+15.99)GQ(+.98)R.G	N	21.45	898.487	9	-1.7	450.25	2	61.22	851990000	138	F138:11864	1O.raw	12	12	956	964	Oxidation or Hydroxylation; Deamidation (NQ)	P6:Oxidation or Hydroxylation:29.32;Q8:Deamidation (NQ):1000.00	PEAKS DB
5	35	XP_042771858.1	R.GPP(+15.99)GP(+15.99)MGPP(+15.99)GLAGPP(+15.99)GE.S	N	21.43	1547.69	17	-1.3	774.852	2	83.74	1966800	137	F137:22766	1D.raw	1	1	992	1008	Oxidation or Hydroxylation	P3:Oxidation or Hydroxylation:14.02;P5:Oxidation or Hydroxylation:38.16;P9:Oxidation or Hydroxylation:26.02;P15:Oxidation or Hydroxylation:12.28	PEAKS DB
5	35	XP_042771858.1	K.GAN(+.98)GAP(+15.99)GIAGAP(+15.99)GFP(+15.99)GAR(+15.99).G	N	21.41	1601.74	18	-0.3	801.879	2	68.12	4171200	137	F137:18194	1D.raw	3	3	395	412	Deamidation (NQ); Oxidation or Hydroxylation	N3:Deamidation (NQ):1000.00;P6:Oxidation or Hydroxylation:1000.00;P12:Oxidation or Hydroxylation:1000.00;P15:Oxidation or Hydroxylation:1000.00;R18:Oxidation or Hydroxylation:1000.00	PEAKS DB
5	35	XP_042771858.1	G.EVGPP(+15.99)GPP(+15.99)GPAGEK.G	N	21.4	1319.64	14	-0.9	660.824	2	47.74	2860600	137	F137:11256	1D.raw	1	1	918	931	Oxidation or Hydroxylation	P5:Oxidation or Hydroxylation:17.01;P8:Oxidation or Hydroxylation:17.01	PEAKS DB
5	35	XP_042771858.1	S.AGPP(+15.99)GATGFP(+15.99)GAAGR.V	N	21.39	1314.63	15	-0.7	658.323	2	58.66	3983700	137	F137:15066	1D.raw	1	1	865	879	Oxidation or Hydroxylation	P4:Oxidation or Hydroxylation:18.17;P10:Oxidation or Hydroxylation:12.35	PEAKS DB
5	35	XP_042771858.1	P.GEQGVP(+15.99)GDLGAP(+15.99)GPSGAR.G	N	21.37	1652.78	18	-0.7	827.394	2	60.04	515610	137	F137:15474	1D.raw	1	1	656	673	Oxidation or Hydroxylation	P6:Oxidation or Hydroxylation:8.22;P12:Oxidation or Hydroxylation:0.00	PEAKS DB
5	35	XP_042771858.1	R.TGDAGPVGPP(+15.99)GPP(+15.99)GPP(+15.99)GP.P	N	21.36	1570.73	18	-1.8	786.369	2	79.51	562410	137	F137:21556	1D.raw	2	2	1168	1185	Oxidation or Hydroxylation	P10:Oxidation or Hydroxylation:14.02;P13:Oxidation or Hydroxylation:11.06;P16:Oxidation or Hydroxylation:14.02	PEAKS DB
5	35	XP_042771858.1	K.NGDR(-43.05)GETGPAGPAGPIGPVGAR.G	N	21.35	1958.94	22	5.9	653.993	3	76.01	1279100	137	F137:20462	1D.raw	1	1	1060	1081	Arginine oxidation to glutamic semialdehyde	R4:Arginine oxidation to glutamic semialdehyde:85.35	PEAKS PTM
5	35	XP_042771858.1	K.DGLN(+.98)GLP(+15.99)GPIGPPGP(+15.99)R.G	N	21.31	1545.78	16	-1.3	773.896	2	103.09	188770	137	F137:27799	1D.raw	1	1	1150	1165	Deamidation (NQ); Oxidation or Hydroxylation	N4:Deamidation (NQ):1000.00;P7:Oxidation or Hydroxylation:14.63;P15:Oxidation or Hydroxylation:0.00	PEAKS DB
5	35	XP_042771858.1	T.GAAGPP(+15.99)GPTGPAGP(+15.99)PGFP(+15.99)GAVGAK.G	N	21.28	2032	24	0	1017.01	2	83.78	107370	137	F137:22796	1D.raw	1	1	326	349	Oxidation or Hydroxylation	P6:Oxidation or Hydroxylation:7.32;P14:Oxidation or Hydroxylation:0.00;P18:Oxidation or Hydroxylation:12.33	PEAKS DB
5	35	XP_042771858.1	R.GVP(+15.99)GPP(+15.99)GAVGPAGKDGE.A	N	21.26	1492.72	17	1.8	747.366	2	57.73	2199600	137	F137:14547	1D.raw	1	1	596	612	Oxidation or Hydroxylation	P3:Oxidation or Hydroxylation:32.28;P6:Oxidation or Hydroxylation:17.01	PEAKS DB
5	35	XP_042771858.1	R.GEP(+15.99)GPP(+15.99)GPAGAAGPAG.N	N	21.24	1290.58	16	-1.1	646.299	2	58.66	9879800	137	F137:14946	1D.raw	1	1	368	383	Oxidation or Hydroxylation	P3:Oxidation or Hydroxylation:38.40;P6:Oxidation or Hydroxylation:21.94	PEAKS DB
5	35	XP_042771858.1	R.TGDAGPVGPP(+15.99)GPP(+15.99)GPPG(+15.99).P	N	21.2	1473.67	17	-1.9	737.843	2	69.44	59148	138	F138:13631	1O.raw	1	1	1168	1184	Oxidation or Hydroxylation	P10:Oxidation or Hydroxylation:17.01;P13:Oxidation or Hydroxylation:17.01;G17:Oxidation or Hydroxylation:0.00	PEAKS DB
5	35	XP_042771858.1	D.GPAGAP(+15.99)GTPGPQGIAGQ(+.98)R.G	N	21.18	1604.79	18	0.6	803.403	2	62.77	2513000	137	F137:16344	1D.raw	1	1	938	955	Oxidation or Hydroxylation; Deamidation (NQ)	P6:Oxidation or Hydroxylation:65.81;Q17:Deamidation (NQ):17.25	PEAKS DB
5	35	XP_042771858.1	G.ETGP(+15.99)AGPAGPIGPVGAR.G	N	21.17	1518.78	17	1.8	760.398	2	109.04	520710	138	F138:24131	1O.raw	2	2	1065	1081	Oxidation or Hydroxylation	P4:Oxidation or Hydroxylation:28.36	PEAKS DB
5	35	XP_042771858.1	R.GRP(+15.99)GAP(+15.99)GPAGAR.G	N	21.16	1094.56	12	2.4	365.861	3	22.02	40128000	137	F137:3490	1D.raw	2	2	308	319	Oxidation or Hydroxylation	P3:Oxidation or Hydroxylation:40.00;P6:Oxidation or Hydroxylation:16.65	PEAKS DB
5	35	XP_042771858.1	R.GFP(+15.99)GAD(+15.99)GVAGPK.G	N	21.15	1103.52	12	-0.4	552.769	2	54.99	2673000	137	F137:13692	1D.raw	1	1	491	502	Oxidation or Hydroxylation	P3:Oxidation or Hydroxylation:62.50;D6:Oxidation or Hydroxylation:32.52	PEAKS DB
5	35	XP_042771858.1	G.EQ(+.98)GPSGASGPAGPR.G	N	21.07	1267.58	14	0.8	634.797	2	39.82	3391600	137	F137:8631	1D.raw	1	1	1125	1138	Deamidation (NQ)	Q2:Deamidation (NQ):1000.00	PEAKS DB
5	35	XP_042771858.1	R.GAAGLP(+15.99)GPK.G	N	21.06	782.429	9	-0.7	392.221	2	38.52	376870000	138	F138:7046	1O.raw	3	3	731	739	Oxidation or Hydroxylation	P6:Oxidation or Hydroxylation:32.28	PEAKS DB
5	35	XP_042771858.1	S.VPGP(+15.99)MGPSGPR.G	N	21.03	1066.52	11	0.8	534.269	2	45.13	8574000	137	F137:10383	1D.raw	1	1	174	184	Oxidation or Hydroxylation	P4:Oxidation or Hydroxylation:19.05	PEAKS DB
5	35	XP_042771858.1	K.GEP(+15.99)GPTGIQ(+.98)GPP(+15.99)GPAGEEG.K	N	21.01	1735.75	19	-4.3	868.88	2	82.56	34898	138	F138:17160	1O.raw	1	1	446	464	Oxidation or Hydroxylation; Deamidation (NQ)	P3:Oxidation or Hydroxylation:14.63;Q9:Deamidation (NQ):1000.00;P12:Oxidation or Hydroxylation:17.01	PEAKS DB
5	35	XP_042771858.1	P.AGPAGPIGPVGAR.G	N	20.96	1118.62	13	0.4	560.317	2	67.34	658760	137	F137:17815	1D.raw	1	1	1069	1081			PEAKS DB
5	35	XP_042771858.1	R.GFSGLDGAK(+27.99)GDAGPAGPK.G	N	20.95	1628.78	18	1	815.398	2	83.89	0	137	F137:22835	1D.raw	0	0	266	283	Formylation	K9:Formylation:32.94	PEAKS PTM
5	35	XP_042771858.1	G.EAGPQGAR(+15.99)GSEGPQGVR.G	N	20.95	1667.8	17	-6.7	556.936	3	36.73	36950000	137	F137:7522	1D.raw	2	2	351	367	Oxidation or Hydroxylation	R8:Oxidation or Hydroxylation:28.70	SPIDER
5	35	XP_042771858.1	R.GAAGLP(+15.99)GPK(+27.99)GDR.G	N	20.9	1138.57	12	3.3	570.296	2	50.41	6529600	137	F137:12223	1D.raw	1	1	731	742	Oxidation or Hydroxylation; Formylation	P6:Oxidation or Hydroxylation:40.00;K9:Formylation:97.03	PEAKS PTM
5	35	XP_042771858.1	T.GPAGPP(+15.99)GFP(+15.99)GAVGAK(+15.99).G	N	20.88	1326.66	15	2.5	664.337	2	68.14	0	137	F137:18105	1D.raw	0	0	335	349	Oxidation or Hydroxylation	P6:Oxidation or Hydroxylation:8.69;P9:Oxidation or Hydroxylation:18.33;K15:Oxidation or Hydroxylation:25.98	PEAKS DB
5	35	XP_042771858.1	R.GSEGPQ(+.98)GVRGEP(+15.99)GPP(+15.99)GPAGAAG.P	N	20.85	1933.88	22	-0.5	967.945	2	58.34	2424900	137	F137:14869	1D.raw	2	2	359	380	Deamidation (NQ); Oxidation or Hydroxylation	Q6:Deamidation (NQ):1000.00;P12:Oxidation or Hydroxylation:36.05;P15:Oxidation or Hydroxylation:22.85	PEAKS DB
5	35	XP_042771858.1	R.GAP(+15.99)GDRGEP(+15.99)GPP(+15.99)GPAGFAG.P	N	20.83	1710.76	19	-3.7	856.384	2	66.89	924600	137	F137:17675	1D.raw	1	1	794	812	Oxidation or Hydroxylation	P3:Oxidation or Hydroxylation:0.00;P9:Oxidation or Hydroxylation:26.31;P12:Oxidation or Hydroxylation:33.98	PEAKS DB
5	35	XP_042771858.1	R.GVP(+15.99)GPP(+15.99)GAVGP(+15.99)AGK.D	N	20.82	1207.62	14	0.5	604.817	2	45.45	12028000	137	F137:10480	1D.raw	1	1	596	609	Oxidation or Hydroxylation	P3:Oxidation or Hydroxylation:32.28;P6:Oxidation or Hydroxylation:17.01;P11:Oxidation or Hydroxylation:12.16	PEAKS DB
5	35	XP_042771858.1	K.GDAGPAGPKGEP(+15.99)GSP(+15.99)GEN(+.98)GAP(+15.99)GQMGP(+15.99)R.G	N	20.81	2509.08	27	-0.6	837.366	3	41.38	5283800	137	F137:9081	1D.raw	1	1	275	301	Oxidation or Hydroxylation; Deamidation (NQ)	P12:Oxidation or Hydroxylation:8.26;P15:Oxidation or Hydroxylation:15.08;N18:Deamidation (NQ):45.16;P21:Oxidation or Hydroxylation:9.45;P26:Oxidation or Hydroxylation:8.14	PEAKS DB
5	35	XP_042771858.1	R.GVQ(+.98)GPP(+15.99)GPAGP(+15.99)R.G	N	20.77	1121.55	12	2	561.782	2	43.66	25002000	137	F137:9943	1D.raw	4	4	683	694	Deamidation (NQ); Oxidation or Hydroxylation	Q3:Deamidation (NQ):1000.00;P6:Oxidation or Hydroxylation:17.01;P11:Oxidation or Hydroxylation:7.77	PEAKS DB
5	35	XP_042771858.1	R.VGP(+15.99)PGPSGN(+.98)AGPP(+15.99)GPPGP(+15.99)VGK.E	N	20.76	1840.9	21	1.6	614.64	3	64.85	39907000	137	F137:16872	1D.raw	1	1	880	900	Oxidation or Hydroxylation; Deamidation (NQ)	P3:Oxidation or Hydroxylation:0.00;N9:Deamidation (NQ):1000.00;P13:Oxidation or Hydroxylation:17.01;P18:Oxidation or Hydroxylation:11.10	PEAKS DB
5	35	XP_042771858.1	A.GP(+15.99)PGAP(+15.99)GAP(+15.99)GAPGP(+15.99)VGPAGK.N	N	20.73	1671.82	20	0	836.918	2	48.99	81608	137	F137:11733	1D.raw	1	1	1040	1059	Oxidation or Hydroxylation	P2:Oxidation or Hydroxylation:0.00;P6:Oxidation or Hydroxylation:22.45;P9:Oxidation or Hydroxylation:22.45;P14:Oxidation or Hydroxylation:0.00	PEAKS DB
5	35	XP_042771858.1	P.P(+15.99)GEAGKP(+15.99)GEQ(+.98)GVP(+15.99)GDLGAP(+15.99)GPSGAR.G	N	20.73	2322.07	25	1.1	775.032	3	55.41	382720	137	F137:13882	1D.raw	1	1	649	673	Oxidation or Hydroxylation; Deamidation (NQ)	P1:Oxidation or Hydroxylation:23.70;P7:Oxidation or Hydroxylation:9.34;Q10:Deamidation (NQ):1000.00;P13:Oxidation or Hydroxylation:17.01;P19:Oxidation or Hydroxylation:17.01	PEAKS DB
5	35	XP_042771858.1	K.NGDDGEAGKPGRPGER(+15.99)GPP(+15.99)GPQ(+.98)GAR.G	N	20.7	2461.13	25	-0.6	616.29	4	34.62	9819700	137	F137:6905	1D.raw	1	1	226	250	Oxidation or Hydroxylation; Deamidation (NQ)	R16:Oxidation or Hydroxylation:12.33;P19:Oxidation or Hydroxylation:11.10;Q22:Deamidation (NQ):59.07	PEAKS DB
5	35	XP_042771858.1	R.GQAGVM(+15.99)GFP(+15.99)GP(+15.99)K.G	N	20.67	1192.55	12	0.2	597.285	2	58.25	20384000	137	F137:14658	1D.raw	1	1	572	583	Oxidation (M); Oxidation or Hydroxylation	M6:Oxidation (M):1000.00;P9:Oxidation or Hydroxylation:16.66;P11:Oxidation or Hydroxylation:0.00	PEAKS PTM
5	35	XP_042771858.1	K.GDAGPPGP(+15.99)AGPTGPP(+15.99)GPIGN(+.98)VGAPGPK.G	N	20.62	2321.13	27	-0.4	774.717	3	94.24	1122900	138	F138:20392	1O.raw	1	1	833	859	Oxidation or Hydroxylation; Deamidation (NQ)	P8:Oxidation or Hydroxylation:0.00;P15:Oxidation or Hydroxylation:0.00;N20:Deamidation (NQ):1000.00	PEAKS DB
5	35	XP_042771858.1	R.GEPGP(+15.99)P(+15.99)GPAGAAGPAGN(+15.99)P(+15.99)GADGQP(+15.99)GAK.G	N	20.62	2331.04	27	7.5	778.025	3	54.78	86003	137	F137:13669	1D.raw	1	1	368	394	Oxidation or Hydroxylation	P5:Oxidation or Hydroxylation:0.00;P6:Oxidation or Hydroxylation:5.47;N17:Oxidation or Hydroxylation:4.05;P18:Oxidation or Hydroxylation:11.12;P24:Oxidation or Hydroxylation:4.05	PEAKS DB
5	35	XP_042771858.1	R.GVQ(+.98)GPP(+31.99)GPAGPR.G	N	20.6	1121.55	12	3.5	561.783	2	43.13	0	137	F137:9764	1D.raw	0	0	683	694	Deamidation (NQ); Dihydroxy	Q3:Deamidation (NQ):1000.00;P6:Dihydroxy:21.94	PEAKS PTM
5	35	XP_042771858.1	P.AGPTGPP(+15.99)GPIGN(+.98)VGAP(+15.99)GPK.G	N	20.6	1672.84	19	-0.7	837.428	2	75.11	0	137	F137:20215	1D.raw	0	0	841	859	Oxidation or Hydroxylation; Deamidation (NQ)	P7:Oxidation or Hydroxylation:17.01;N12:Deamidation (NQ):1000.00;P16:Oxidation or Hydroxylation:5.99	PEAKS DB
5	35	XP_042771858.1	K.GDAGP(+15.99)PGPAGPTGP(+15.99)PGPIGN(+.98)VGAPGP(+15.99)K.G	N	20.59	2337.12	27	1.4	780.05	3	92.54	0	137	F137:25170	1D.raw	0	0	833	859	Oxidation or Hydroxylation; Deamidation (NQ)	P5:Oxidation or Hydroxylation:0.00;P14:Oxidation or Hydroxylation:14.02;N20:Deamidation (NQ):1000.00;P26:Oxidation or Hydroxylation:0.00	PEAKS DB
5	35	XP_042771858.1	K.N(+.98)GDRGETGPAGPAGPIGP(+15.99)VGAR.G	N	20.57	2018.98	22	-1.3	673.999	3	70.6	0	137	F137:18871	1D.raw	0	0	1060	1081	Deamidation (NQ); Oxidation or Hydroxylation	N1:Deamidation (NQ):1000.00;P18:Oxidation or Hydroxylation:4.73	PEAKS DB
5	35	XP_042771858.1	A.RGPSGPQ(+.98)GPSGPP(+15.99)GPK.G	N	20.55	1488.73	16	0.3	497.252	3	38.51	275470	137	F137:8202	1D.raw	1	1	412	427	Deamidation (NQ); Oxidation or Hydroxylation	Q7:Deamidation (NQ):1000.00;P13:Oxidation or Hydroxylation:17.01	PEAKS DB
5	35	XP_042771858.1	E.AGAQGPP(+15.99)GPAGPAGER.G	N	20.53	1404.67	16	0.2	703.345	2	42.54	573510	137	F137:9581	1D.raw	1	1	613	628	Oxidation or Hydroxylation	P7:Oxidation or Hydroxylation:14.02	PEAKS DB
5	35	XP_042771858.1	T.GPP(+15.99)GPIGN(+.98)VGAP(+15.99)GPK.G	N	20.47	1346.68	15	-0.6	674.348	2	65.15	0	137	F137:17160	1D.raw	0	0	845	859	Oxidation or Hydroxylation; Deamidation (NQ)	P3:Oxidation or Hydroxylation:30.46;N8:Deamidation (NQ):1000.00;P12:Oxidation or Hydroxylation:8.22	PEAKS DB
5	35	XP_042771858.1	R.GQAGVM(+15.99)GFP(+15.99)GPK(+14.02).G	N	20.43	1190.58	12	0	596.295	2	60	2851000	137	F137:15520	1D.raw	1	1	572	583	Oxidation (M); Oxidation or Hydroxylation; Methylation(KR)	M6:Oxidation (M):1000.00;P9:Oxidation or Hydroxylation:17.01;K12:Methylation(KR):1000.00	PEAKS PTM
5	35	XP_042771858.1	S.RGFP(+15.99)GADGVAGPK.G	N	20.42	1243.63	13	2.6	622.824	2	53.82	109180	137	F137:13318	1D.raw	1	1	490	502	Oxidation or Hydroxylation	P4:Oxidation or Hydroxylation:0.00	PEAKS DB
5	35	XP_042771858.1	K.GADGSP(+15.99)GKDGVR.G	N	20.38	1130.53	12	-1.7	377.851	3	22.28	58092	138	F138:3615	1O.raw	1	1	749	760	Oxidation or Hydroxylation	P6:Oxidation or Hydroxylation:9.40	PEAKS DB
5	35	XP_042771858.1	R.GFS(-18.01)GLDGAK.G	N	20.36	832.408	9	-1.1	417.211	2	57.58	525840	137	F137:14556	1D.raw	2	2	266	274	Dehydration	S3:Dehydration:44.84	PEAKS PTM
5	35	XP_042771858.1	R.GSAGPP(+15.99)GATGFPGAAGR(+15.99).V	N	20.35	1458.69	17	-0.1	730.35	2	59.94	151790	138	F138:11494	1O.raw	2	2	863	879	Oxidation or Hydroxylation	P6:Oxidation or Hydroxylation:17.01;R17:Oxidation or Hydroxylation:5.81	PEAKS DB
5	35	XP_042771858.1	K.GEAGPSGP(+15.99)AGP(+15.99)TGAR.G	N	20.33	1312.6	15	-1.9	657.306	2	38.25	62108	138	F138:6946	1O.raw	1	1	779	793	Oxidation or Hydroxylation	P8:Oxidation or Hydroxylation:8.82;P11:Oxidation or Hydroxylation:11.12	PEAKS DB
5	35	XP_042771858.1	G.AN(+.98)GAP(+15.99)GIAGAP(+15.99)GFP(+15.99)GAR.G	N	20.29	1528.73	17	-1.1	765.37	2	76.9	262960	137	F137:20759	1D.raw	1	1	396	412	Deamidation (NQ); Oxidation or Hydroxylation	N2:Deamidation (NQ):1000.00;P5:Oxidation or Hydroxylation:63.99;P11:Oxidation or Hydroxylation:16.36;P14:Oxidation or Hydroxylation:13.38	PEAKS DB
5	35	XP_042771858.1	P.P(+15.99)GLAGPP(+15.99)GESGR.E	N	20.28	1125.54	12	0.8	563.778	2	41.58	0	137	F137:9239	1D.raw	0	0	1000	1011	Oxidation or Hydroxylation	P1:Oxidation or Hydroxylation:142.99;P7:Oxidation or Hydroxylation:14.02	PEAKS DB
5	35	XP_042771858.1	P.GAPGPVGPAGK.N	N	20.26	906.492	11	0	454.253	2	39.35	1208200	137	F137:8454	1D.raw	1	1	1049	1059			PEAKS DB
5	35	XP_042771858.1	R.GPSGPQGPSGP(+15.99)PGPK.G	N	20.25	1331.65	15	-0.9	666.83	2	43.64	160950	138	F138:7998	1O.raw	1	1	413	427	Oxidation or Hydroxylation	P11:Oxidation or Hydroxylation:0.00	PEAKS DB
5	35	XP_042771858.1	D.GPAGAP(+15.99)GTP(+15.99)GPQ(+.98)GIAGQ(+.98)R.G	N	20.25	1621.77	18	-0.1	811.892	2	60.04	3725600	137	F137:15441	1D.raw	1	1	938	955	Oxidation or Hydroxylation; Deamidation (NQ)	P6:Oxidation or Hydroxylation:135.92;P9:Oxidation or Hydroxylation:15.73;Q12:Deamidation (NQ):1000.00;Q17:Deamidation (NQ):1000.00	PEAKS DB
5	35	XP_042771858.1	G.P(+15.99)PGPIGN(+.98)VGAP(+15.99)GPK.G	N	20.2	1289.66	14	1.4	645.839	2	64.05	0	137	F137:16796	1D.raw	0	0	846	859	Oxidation or Hydroxylation; Deamidation (NQ)	P1:Oxidation or Hydroxylation:0.00;N7:Deamidation (NQ):1000.00;P11:Oxidation or Hydroxylation:20.41	PEAKS DB
5	35	XP_042771858.1	K.GEAGPS(-18.01)GPAGPTGAR.G	N	20.19	1262.6	15	2.2	632.309	2	44.71	711650	137	F137:10259	1D.raw	1	1	779	793	Dehydration	S6:Dehydration:72.73	PEAKS PTM
5	35	XP_042771858.1	K.GD(+15.99)TGAKGEPGP(+15.99)TGIQ(+.98)GPP(+15.99)GPAGEEGK.R	N	20.18	2409.09	26	-1	804.038	3	58.44	7303900	137	F137:15041	1D.raw	1	1	440	465	Oxidation or Hydroxylation; Deamidation (NQ)	D2:Oxidation or Hydroxylation:0.00;P11:Oxidation or Hydroxylation:0.00;Q15:Deamidation (NQ):1000.00;P18:Oxidation or Hydroxylation:17.01	PEAKS DB
5	35	XP_042771858.1	R.GPSGPQ(+.98)GPSGPP(+15.99)GPKGNSGEP(+15.99)GAP(+15.99)GN(+.98)KGDTGAK.G	N	20.15	2960.34	33	-0.9	741.091	4	40.15	965720	137	F137:8785	1D.raw	1	1	413	445	Deamidation (NQ); Oxidation or Hydroxylation	Q6:Deamidation (NQ):7.03;P12:Oxidation or Hydroxylation:0.00;P21:Oxidation or Hydroxylation:8.82;P24:Oxidation or Hydroxylation:12.33;N26:Deamidation (NQ):18.61	PEAKS DB
5	35	XP_042771858.1	G.VVGLP(+15.99)GQ(+.98)R.G	N	20.13	841.466	8	-0.2	421.74	2	52.26	3901600	137	F137:12877	1D.raw	1	1	957	964	Oxidation or Hydroxylation; Deamidation (NQ)	P5:Oxidation or Hydroxylation:20.70;Q7:Deamidation (NQ):1000.00	PEAKS DB
5	35	XP_042771858.1	A.GPP(+15.99)GFP(+15.99)GAVGAK.G	N	20.09	1085.55	12	0.2	543.783	2	59.12	2819700	137	F137:15146	1D.raw	1	1	338	349	Oxidation or Hydroxylation	P3:Oxidation or Hydroxylation:33.98;P6:Oxidation or Hydroxylation:25.65	PEAKS DB
5	35	XP_042771858.1	R.GETGPAGPAGP(+15.99)IGPVGAR.G	N	20.09	1575.8	18	-0.9	788.907	2	71.89	0	137	F137:19257	1D.raw	0	0	1064	1081	Oxidation or Hydroxylation	P11:Oxidation or Hydroxylation:9.42	PEAKS DB
5	35	XP_042771858.1	K.GDTGAKGE(+57.02)P(+15.99)GPTGIQGPP(+15.99)GPAGEEGK.R	N	20.08	2449.14	26	1.7	817.387	3	57.16	1555500	137	F137:14406	1D.raw	1	1	440	465	Carbamidomethylation (DHKE X@N-term); Oxidation or Hydroxylation	E8:Carbamidomethylation (DHKE X@N-term):0.00;P9:Oxidation or Hydroxylation:0.00;P18:Oxidation or Hydroxylation:17.01	PEAKS PTM
5	35	XP_042771858.1	G.SP(+15.99)GEQ(+.98)GPSGASGPAGPR.G	N	20.06	1524.68	17	-0.2	763.347	2	42.4	6097600	137	F137:9589	1D.raw	1	1	1122	1138	Oxidation or Hydroxylation; Deamidation (NQ)	P2:Oxidation or Hydroxylation:90.99;Q5:Deamidation (NQ):1000.00	PEAKS DB
5	35	XP_042771858.1	K.GLTGSP(+15.99)GSP(+15.99)GPDGK(+14.02).T	N	20.05	1271.6	14	-0.3	636.807	2	37.4	0	137	F137:7827	1D.raw	0	0	536	549	Oxidation or Hydroxylation; Methylation(KR)	P6:Oxidation or Hydroxylation:52.68;P9:Oxidation or Hydroxylation:22.85;K14:Methylation(KR):1000.00	PEAKS PTM
5	35	XP_042771858.1	G.DLGAPGP(+15.99)SGAR.G	N	20.04	1012.49	11	-1.7	507.253	2	49.22	102150	138	F138:9229	1O.raw	1	1	663	673	Oxidation or Hydroxylation	P7:Oxidation or Hydroxylation:0.00	PEAKS DB
5	35	XP_042771858.1	K.GEAGPQ(+.98)GAR.G	N	20	842.388	9	-1.2	422.201	2	24.05	13451000	138	F138:4113	1O.raw	2	2	350	358	Deamidation (NQ)	Q6:Deamidation (NQ):1000.00	PEAKS DB
5	35	XP_042771858.1	R.GEP(+15.99)GPTGLP(+15.99)GPP(+15.99)GERGG.P	N	19.98	1578.73	17	-1	790.37	2	58.34	4853100	137	F137:14803	1D.raw	1	1	470	486	Oxidation or Hydroxylation	P3:Oxidation or Hydroxylation:18.53;P9:Oxidation or Hydroxylation:39.76;P12:Oxidation or Hydroxylation:7.21	PEAKS DB
5	35	XP_042771858.1	F.P(+15.99)GADGVAGPK.G	N	19.91	883.44	10	-3.6	442.726	2	63.84	1172000	137	F137:16624	1D.raw	2	2	493	502	Oxidation or Hydroxylation	P1:Oxidation or Hydroxylation:77.24	PEAKS DB
5	35	XP_042771858.1	R.GFSGLDGAK(+15.99).G	N	19.8	866.413	9	0.8	434.214	2	54.76	12799000	137	F137:13655	1D.raw	2	2	266	274	Oxidation or Hydroxylation	K9:Oxidation or Hydroxylation:22.34	PEAKS DB
5	35	XP_042771858.1	R.GQ(+.98)AGVM(+15.99)GFPGPK.G	N	19.76	1161.55	12	-0.1	581.782	2	69.46	79792	137	F137:18500	1D.raw	1	1	572	583	Deamidation (NQ); Oxidation (M)	Q2:Deamidation (NQ):1000.00;M6:Oxidation (M):1000.00	PEAKS PTM
5	35	XP_042771858.1	K.GLTGSP(+15.99)GSP(+15.99)GP(+15.99)D(+15.99)GK.T	N	19.73	1289.57	14	-1.2	645.793	2	36.53	254970	138	F138:6519	1O.raw	1	1	536	549	Oxidation or Hydroxylation	P6:Oxidation or Hydroxylation:36.20;P9:Oxidation or Hydroxylation:23.70;P11:Oxidation or Hydroxylation:12.33;D12:Oxidation or Hydroxylation:14.63	PEAKS DB
5	35	XP_042771858.1	R.GPP(+15.99)GP(+15.99)MGPPGLAGPP(+15.99)GE.S	N	19.73	1531.7	17	-0.3	766.856	2	89.4	1333900	137	F137:24300	1D.raw	2	2	992	1008	Oxidation or Hydroxylation	P3:Oxidation or Hydroxylation:17.01;P5:Oxidation or Hydroxylation:38.16;P15:Oxidation or Hydroxylation:17.01	PEAKS DB
5	35	XP_042771858.1	R.GEPGP(+15.99)P(+15.99)GPAGAAGPAGN(+.98)P(+15.99)GAD.G	N	19.71	1761.74	21	1	881.88	2	64.9	649230	137	F137:17098	1D.raw	1	1	368	388	Oxidation or Hydroxylation; Deamidation (NQ)	P5:Oxidation or Hydroxylation:9.16;P6:Oxidation or Hydroxylation:6.59;N17:Deamidation (NQ):1000.00;P18:Oxidation or Hydroxylation:20.70	PEAKS DB
5	35	XP_042771858.1	R.GEP(+15.99)GPP(+15.99)GPAGAA.G	N	19.7	1008.45	12	-0.3	505.233	2	47.74	9612700	137	F137:11240	1D.raw	1	1	368	379	Oxidation or Hydroxylation	P3:Oxidation or Hydroxylation:19.68;P6:Oxidation or Hydroxylation:21.94	PEAKS DB
5	35	XP_042771858.1	K.GDAGP(+15.99)PGPAGPTGPP(+15.99)GPIGN(+.98)VGAPGPK.G	N	19.69	2321.13	27	0.3	774.717	3	92.95	387190	138	F138:20249	1O.raw	1	1	833	859	Oxidation or Hydroxylation; Deamidation (NQ)	P5:Oxidation or Hydroxylation:0.00;P15:Oxidation or Hydroxylation:0.00;N20:Deamidation (NQ):1000.00	PEAKS DB
5	35	XP_042771858.1	K.TGPP(+15.99)GPAGQ(+.98)DGRP(+15.99)GP(+15.99)P.G	N	19.68	1505.67	16	4.4	753.848	2	42.35	0	137	F137:9499	1D.raw	0	0	550	565	Oxidation or Hydroxylation; Deamidation (NQ)	P4:Oxidation or Hydroxylation:7.21;Q9:Deamidation (NQ):1000.00;P13:Oxidation or Hydroxylation:3.29;P15:Oxidation or Hydroxylation:0.00	PEAKS DB
5	35	XP_042771858.1	K.GSPGEAGRP(+15.99)GEAGLP(+15.99)GAK.G	N	19.66	1638.8	18	0.8	547.273	3	39.83	2255800	137	F137:8615	1D.raw	1	1	518	535	Oxidation or Hydroxylation	P9:Oxidation or Hydroxylation:14.02;P15:Oxidation or Hydroxylation:11.12	PEAKS DB
5	35	XP_042771858.1	K.DGEAGAQGPP(+15.99)GPAGPAGE(+57.02)R.G	N	19.65	1762.79	19	-1.3	882.4	2	53.3	1365900	137	F137:13121	1D.raw	1	1	610	628	Oxidation or Hydroxylation; Carbamidomethylation (DHKE X@N-term)	P10:Oxidation or Hydroxylation:17.01;E18:Carbamidomethylation (DHKE X@N-term):50.59	PEAKS PTM
5	35	XP_042771858.1	G.EQGPSGASGPAGPR.G	N	19.62	1266.6	14	-1.5	634.304	2	58.34	13285000	137	F137:14865	1D.raw	3	3	1125	1138			PEAKS DB
5	35	XP_042771858.1	K.GLTGSP(+15.99)GSP(+15.99)GPDGK(+57.02).T	N	19.6	1314.61	14	0.8	658.31	2	35.65	1975600	137	F137:7207	1D.raw	1	1	536	549	Oxidation or Hydroxylation; Carbamidomethylation (DHKE X@N-term)	P6:Oxidation or Hydroxylation:45.16;P9:Oxidation or Hydroxylation:26.31;K14:Carbamidomethylation (DHKE X@N-term):0.00	PEAKS PTM
5	35	XP_042771858.1	K.GEPGP(+15.99)TGIQ(+.98)GPP(+15.99)GPAGEE.G	N	19.53	1678.73	18	9.9	840.382	2	81.03	0	138	F138:16680	1O.raw	0	0	446	463	Oxidation or Hydroxylation; Deamidation (NQ)	P5:Oxidation or Hydroxylation:7.32;Q9:Deamidation (NQ):1000.00;P12:Oxidation or Hydroxylation:17.01	PEAKS DB
5	35	XP_042771858.1	G.PQ(+.98)GPSGPP(+15.99)GPK.G	N	19.51	1034.5	11	6.7	518.262	2	34.71	1367900	137	F137:6906	1D.raw	2	2	417	427	Deamidation (NQ); Oxidation or Hydroxylation	Q2:Deamidation (NQ):1000.00;P8:Oxidation or Hydroxylation:9.34	PEAKS DB
5	35	XP_042771858.1	G.DRGETGPAGP(+15.99)PGAP(+15.99)GAPGAP(+15.99)GPVGPAGK.N	N	19.45	2439.18	28	-3.7	814.063	3	66.56	0	137	F137:17584	1D.raw	0	0	1032	1059	Oxidation or Hydroxylation	P10:Oxidation or Hydroxylation:0.00;P14:Oxidation or Hydroxylation:12.33;P20:Oxidation or Hydroxylation:12.33	PEAKS DB
5	35	XP_042771858.1	T.GPIGP(+15.99)P(+15.99)GP(+15.99)AGAPGDKGEAGPSGPAGPTGAR.G	N	19.45	2597.25	30	1.1	866.757	3	64.61	333020	137	F137:16949	1D.raw	1	1	764	793	Oxidation or Hydroxylation	P5:Oxidation or Hydroxylation:4.59;P6:Oxidation or Hydroxylation:5.14;P8:Oxidation or Hydroxylation:6.65	PEAKS DB
5	35	XP_042771858.1	A.GPP(+15.99)GEAGKP(+15.99)GEQGVP(+15.99)GDLGAP(+15.99)GPSGAR.G	N	19.39	2475.16	27	-0.5	826.061	3	55.59	1090500	137	F137:13916	1D.raw	1	1	647	673	Oxidation or Hydroxylation	P3:Oxidation or Hydroxylation:14.02;P9:Oxidation or Hydroxylation:11.06;P15:Oxidation or Hydroxylation:8.22;P21:Oxidation or Hydroxylation:20.41	PEAKS DB
5	35	XP_042771858.1	K.GSP(+15.99)GEAGRP(+15.99)GEAGLP(+15.99)GAK(+15.99).G	N	19.38	1670.79	18	0.7	557.936	3	34.33	22236000	137	F137:7302	1D.raw	2	2	518	535	Oxidation or Hydroxylation	P3:Oxidation or Hydroxylation:12.60;P9:Oxidation or Hydroxylation:8.69;P15:Oxidation or Hydroxylation:31.93;K18:Oxidation or Hydroxylation:34.32	PEAKS DB
5	35	XP_042771858.1	K.TGPP(+15.99)GPAGQ(+.98)DGRP(+15.99)GP(+15.99)PGPP(+15.99)GA.R	N	19.38	1900.86	21	0.7	951.436	2	55.04	1395600	137	F137:13843	1D.raw	1	1	550	570	Oxidation or Hydroxylation; Deamidation (NQ)	P4:Oxidation or Hydroxylation:8.14;Q9:Deamidation (NQ):1000.00;P13:Oxidation or Hydroxylation:14.02;P15:Oxidation or Hydroxylation:0.00;P19:Oxidation or Hydroxylation:8.14	PEAKS DB
5	35	XP_042771858.1	G.PAGPIGPVGAR.G	N	19.37	990.561	11	-0.3	496.288	2	60.41	1419600	137	F137:15550	1D.raw	1	1	1071	1081			PEAKS DB
5	35	XP_042771858.1	R.GVP(+15.99)GPP(+15.99)GAVGPAGKDGEA.G	N	19.36	1563.75	18	-0.8	782.883	2	57.92	2005200	137	F137:15021	1D.raw	1	1	596	613	Oxidation or Hydroxylation	P3:Oxidation or Hydroxylation:20.41;P6:Oxidation or Hydroxylation:11.06	PEAKS DB
5	35	XP_042771858.1	R.GPPGAAGSPGK.D	N	19.32	894.456	11	-0.3	448.235	2	26.68	838550	137	F137:4391	1D.raw	1	1	1139	1149			PEAKS DB
5	35	XP_042771858.1	P.GPAGAPGD(+15.99)K(+15.99)GEAGPSGPAGPTGAR.G	N	19.3	2062.97	24	-0.6	688.663	3	42.68	584180	137	F137:9593	1D.raw	1	1	770	793	Oxidation or Hydroxylation	D8:Oxidation or Hydroxylation:0.00;K9:Oxidation or Hydroxylation:0.00	PEAKS DB
5	35	XP_042771858.1	G.DRGETGPAGPAGPIGPVGAR.G	N	19.25	1830.93	20	1.4	611.319	3	77.96	0	137	F137:21110	1D.raw	0	0	1062	1081			PEAKS DB
5	35	XP_042771858.1	P.TGIQ(+.98)GPP(+15.99)GPAGEEGK.R	N	19.25	1410.66	15	-3.6	706.336	2	54.51	1349200	137	F137:13656	1D.raw	2	2	451	465	Deamidation (NQ); Oxidation or Hydroxylation	Q4:Deamidation (NQ):1000.00;P7:Oxidation or Hydroxylation:17.01	PEAKS DB
5	35	XP_042771858.1	R.GETGPAGRP(+15.99)GEVGPP(+15.99)G.P	N	19.22	1465.68	16	-0.3	733.847	2	43.73	12687000	137	F137:9886	1D.raw	1	1	908	923	Oxidation or Hydroxylation	P9:Oxidation or Hydroxylation:27.96;P15:Oxidation or Hydroxylation:0.00	PEAKS DB
5	35	XP_042771858.1	R.GARGEP(+15.99)GPTGLP(+15.99)GPP(+15.99)GERGGP(+15.99)G.S	N	19.21	2032.96	22	-0.7	678.659	3	48.84	0	137	F137:11674	1D.raw	0	0	467	488	Oxidation or Hydroxylation	P6:Oxidation or Hydroxylation:11.10;P12:Oxidation or Hydroxylation:0.00;P15:Oxidation or Hydroxylation:9.42;P21:Oxidation or Hydroxylation:0.00	PEAKS DB
5	35	XP_042771858.1	R.G(+57.02)VQ(+.98)GPP(+15.99)GPAGPR.G	N	19.21	1162.57	12	0.8	582.294	2	46.3	33617000	137	F137:10788	1D.raw	3	3	683	694	Carbamidomethylation (DHKE X@N-term); Deamidation (NQ); Oxidation or Hydroxylation	G1:Carbamidomethylation (DHKE X@N-term):1000.00;Q3:Deamidation (NQ):1000.00;P6:Oxidation or Hydroxylation:33.98	PEAKS PTM
5	35	XP_042771858.1	G.VQGPP(+15.99)GPAGPR.G	N	19.16	1047.55	11	-0.4	524.78	2	41.24	1664700	137	F137:9101	1D.raw	1	1	684	694	Oxidation or Hydroxylation	P5:Oxidation or Hydroxylation:17.01	PEAKS DB
5	35	XP_042771858.1	R.GAPGDR(+15.99)GEP(+15.99)GPP(+15.99)GPAGFA.G	N	19.06	1653.74	18	-1.2	827.875	2	68.28	0	137	F137:18152	1D.raw	0	0	794	811	Oxidation or Hydroxylation	R6:Oxidation or Hydroxylation:0.00;P9:Oxidation or Hydroxylation:19.86;P12:Oxidation or Hydroxylation:9.34	PEAKS DB
5	35	XP_042771858.1	E.Q(+.98)GPSGASGPAGPR.G	N	19.06	1138.54	13	-0.8	570.275	2	36.13	581100	137	F137:7373	1D.raw	1	1	1126	1138	Deamidation (NQ)	Q1:Deamidation (NQ):1000.00	PEAKS DB
5	35	XP_042771858.1	G.EQGVP(+15.99)GDLGAP(+15.99)GPSGAR.G	N	19.04	1595.75	17	-2.5	798.882	2	82.15	547270	137	F137:22286	1D.raw	2	2	657	673	Oxidation or Hydroxylation	P5:Oxidation or Hydroxylation:45.01;P11:Oxidation or Hydroxylation:20.41	PEAKS DB
5	35	XP_042771858.1	G.P(+15.99)MGPPGLAGPP(+15.99)GESGR.E	N	19.01	1507.71	16	-1.3	754.861	2	64.85	410890	137	F137:17049	1D.raw	1	1	996	1011	Oxidation or Hydroxylation	P1:Oxidation or Hydroxylation:38.16;P11:Oxidation or Hydroxylation:0.00	PEAKS DB
5	35	XP_042771858.1	K.GDRGETGPAGP(+15.99)PGAP(+15.99)GAP(+15.99)GAPG.P	N	19	1889.85	22	3.6	945.936	2	53.96	0	137	F137:13398	1D.raw	0	0	1031	1052	Oxidation or Hydroxylation	P11:Oxidation or Hydroxylation:0.00;P15:Oxidation or Hydroxylation:34.81;P18:Oxidation or Hydroxylation:9.42	PEAKS DB
5	35	XP_042771858.1	G.IAGAP(+15.99)GFP(+15.99)GAR.G	N	18.99	1044.54	11	-1.1	523.274	2	61.17	3068900	137	F137:15806	1D.raw	1	1	402	412	Oxidation or Hydroxylation	P5:Oxidation or Hydroxylation:23.96;P8:Oxidation or Hydroxylation:6.57	PEAKS DB
5	35	XP_042771858.1	K.GEP(+15.99)GSP(+15.99)GEN(+.98)GAP(+15.99)GQMGP(+15.99)R.G	N	18.98	1758.71	18	-0.6	880.362	2	33.21	0	137	F137:6426	1D.raw	0	0	284	301	Oxidation or Hydroxylation; Deamidation (NQ)	P3:Oxidation or Hydroxylation:69.91;P6:Oxidation or Hydroxylation:42.10;N9:Deamidation (NQ):38.32;P12:Oxidation or Hydroxylation:23.15;P17:Oxidation or Hydroxylation:7.65	PEAKS DB
5	35	XP_042771858.1	R.GPPGPMGPPGLAGPP(+15.99)GESGR.E	N	18.98	1799.86	20	-8.7	900.931	2	64.71	302560	137	F137:16954	1D.raw	1	1	992	1011	Oxidation or Hydroxylation	P15:Oxidation or Hydroxylation:1.86	PEAKS DB
5	35	XP_042771858.1	P.AGAPGD(+15.99)KGEAGPSGPAGPTGAR.G	N	18.96	1892.9	22	-0.4	631.973	3	39.35	1260000	137	F137:8471	1D.raw	1	1	772	793	Oxidation or Hydroxylation	D6:Oxidation or Hydroxylation:0.00	PEAKS DB
5	35	XP_042771858.1	K.GDAGP(+15.99)PGPAGPTGPP(+15.99)GPIGN(+.98)VG.A	N	18.85	1870.87	22	1.9	936.444	2	100.04	915340	138	F138:21988	1O.raw	2	2	833	854	Oxidation or Hydroxylation; Deamidation (NQ)	P5:Oxidation or Hydroxylation:0.00;P15:Oxidation or Hydroxylation:0.00;N20:Deamidation (NQ):1000.00	PEAKS DB
5	35	XP_042771858.1	R.GLP(+15.99)GTAGLP(+15.99)GMK(+15.99).G	N	18.77	1145.58	12	0	573.795	2	61.5	5001200	137	F137:15962	1D.raw	1	1	251	262	Oxidation or Hydroxylation	P3:Oxidation or Hydroxylation:1000.00;P9:Oxidation or Hydroxylation:1000.00;K12:Oxidation or Hydroxylation:1000.00	PEAKS DB
5	35	XP_042771858.1	D.GLN(+.98)GLP(+15.99)GPIGP(+15.99)PGP(+15.99)R.G	N	18.72	1446.75	15	0.4	724.381	2	91.22	1813800	137	F137:24795	1D.raw	3	3	1151	1165	Deamidation (NQ); Oxidation or Hydroxylation	N3:Deamidation (NQ):1000.00;P6:Oxidation or Hydroxylation:26.31;P11:Oxidation or Hydroxylation:12.28;P14:Oxidation or Hydroxylation:0.00	PEAKS DB
5	35	XP_042771858.1	K.GDAGPP(+15.99)GPAGPTGPPGPIGN(+.98)VGAP(+15.99)GP(+15.99)K.G	N	18.64	2337.12	27	-1.2	780.048	3	92.37	0	137	F137:25120	1D.raw	0	0	833	859	Oxidation or Hydroxylation; Deamidation (NQ)	P6:Oxidation or Hydroxylation:0.00;N20:Deamidation (NQ):1000.00;P24:Oxidation or Hydroxylation:5.08;P26:Oxidation or Hydroxylation:0.00	PEAKS DB
5	35	XP_042771858.1	R.GETGP(+15.99)AGRPGEVGPP(+15.99)GPPGPAGEK.G	N	18.64	2199.06	24	0	734.026	3	55.04	12747000	137	F137:13665	1D.raw	1	1	908	931	Oxidation or Hydroxylation	P5:Oxidation or Hydroxylation:5.08;P15:Oxidation or Hydroxylation:14.02	PEAKS DB
5	35	XP_042771858.1	R.P(+15.99)GEAGLP(+15.99)GAK.G	N	18.62	927.466	10	-0.1	464.74	2	35.75	7400800	137	F137:7349	1D.raw	1	1	526	535	Oxidation or Hydroxylation	P1:Oxidation or Hydroxylation:153.19;P7:Oxidation or Hydroxylation:37.54	PEAKS DB
5	35	XP_042771858.1	R.GVQGPP(+31.99)GP(+15.99)AGPR.G	N	18.55	1136.56	12	0.1	569.286	2	38.09	793140	137	F137:8027	1D.raw	1	1	683	694	Dihydroxy; Oxidation or Hydroxylation	P6:Dihydroxy:17.01;P8:Oxidation or Hydroxylation:7.77	PEAKS PTM
5	35	XP_042771858.1	R.GETGPAGPAGPIGPVGAR(-42.02).G	N	18.52	1517.78	18	-0.3	759.899	2	77.53	0	137	F137:20980	1D.raw	0	0	1064	1081	Ornithine from Arginine	R18:Ornithine from Arginine:1000.00	PEAKS PTM
5	35	XP_042771858.1	R.GVQGPP(+15.99)GP(+31.99)AGPR.G	N	18.5	1136.56	12	-0.2	569.286	2	38.51	0	137	F137:8201	1D.raw	0	0	683	694	Oxidation or Hydroxylation; Dihydroxy	P6:Oxidation or Hydroxylation:17.01;P8:Dihydroxy:10.42	PEAKS PTM
5	35	XP_042771858.1	P.MGP(+15.99)P(+15.99)GLAGPP(+15.99)GESGR.E	N	18.49	1426.65	15	2	714.334	2	55.13	2201500	137	F137:13888	1D.raw	1	1	997	1011	Oxidation or Hydroxylation	P3:Oxidation or Hydroxylation:129.72;P4:Oxidation or Hydroxylation:98.37;P10:Oxidation or Hydroxylation:17.32	PEAKS DB
5	35	XP_042771858.1	A.P(+15.99)GIAGAP(+15.99)GFP(+15.99)GAR.G	N	18.48	1214.6	13	0.6	608.31	2	69.99	388670	137	F137:18681	1D.raw	1	1	400	412	Oxidation or Hydroxylation	P1:Oxidation or Hydroxylation:77.78;P7:Oxidation or Hydroxylation:7.97;P10:Oxidation or Hydroxylation:5.08	PEAKS DB
5	35	XP_042771858.1	G.KDGEAGAQ(+.98)GPP(+15.99)GPAGPAGER.G	N	18.37	1834.84	20	-0.9	612.622	3	44.89	1273900	137	F137:10354	1D.raw	1	1	609	628	Deamidation (NQ); Oxidation or Hydroxylation	Q8:Deamidation (NQ):1000.00;P11:Oxidation or Hydroxylation:14.02	PEAKS DB
5	35	XP_042771858.1	R.GETGPAGRP(+15.99)GEVGPP(+15.99)GPP(+15.99)GPAGEKG(+15.99).S	N	18.37	2288.07	25	-1.5	763.695	3	50.13	4564500	137	F137:12004	1D.raw	1	1	908	932	Oxidation or Hydroxylation	P9:Oxidation or Hydroxylation:5.55;P15:Oxidation or Hydroxylation:0.00;P18:Oxidation or Hydroxylation:14.02;G25:Oxidation or Hydroxylation:0.00	PEAKS DB
5	35	XP_042771858.1	R.GPAGPQ(+.98)GPRGDKGETGEQ(+.98)GDR(+15.99)GIK.G	N	18.34	2381.12	24	3.3	596.289	4	40.58	1009100	137	F137:8862	1D.raw	1	1	1082	1105	Deamidation (NQ); Oxidation or Hydroxylation	Q6:Deamidation (NQ):1000.00;Q18:Deamidation (NQ):1000.00;R21:Oxidation or Hydroxylation:0.00	PEAKS DB
5	35	XP_042771858.1	P.GAP(+15.99)GAP(+15.99)GPVGPAGK.N	N	18.33	1163.59	14	0.3	582.804	2	38.78	1507100	137	F137:8272	1D.raw	1	1	1046	1059	Oxidation or Hydroxylation	P3:Oxidation or Hydroxylation:79.02;P6:Oxidation or Hydroxylation:20.41	PEAKS DB
5	35	XP_042771858.1	K.GN(+.98)SGEPGAP(+15.99)GN(+.98)KGDTGAK.G	N	18.32	1630.71	18	-1	816.36	2	24.73	914600	138	F138:4167	1O.raw	1	1	428	445	Deamidation (NQ); Oxidation or Hydroxylation	N2:Deamidation (NQ):1000.00;P9:Oxidation or Hydroxylation:7.77;N11:Deamidation (NQ):1000.00	PEAKS DB
5	35	XP_042771858.1	K.G(+57.02)EAGPSGPAGPTGAR.G	N	18.28	1337.63	15	4.1	669.826	2	45.27	452310	137	F137:10462	1D.raw	1	1	779	793	Carbamidomethylation (DHKE X@N-term)	G1:Carbamidomethylation (DHKE X@N-term):7.65	PEAKS PTM
5	35	XP_042771858.1	R.GPAGPQGPRGDKGETGEQ(+.98)GDR.G	N	18.27	2065.94	21	-9.3	689.648	3	33.61	0	137	F137:6550	1D.raw	0	0	1082	1102	Deamidation (NQ)	Q18:Deamidation (NQ):7.93	PEAKS DB
5	35	XP_042771858.1	P.GEAGRP(+15.99)GEAGLP(+15.99)GAK.G	N	18.25	1397.69	15	-0.3	466.904	3	33.83	14925000	137	F137:6568	1D.raw	2	2	521	535	Oxidation or Hydroxylation	P6:Oxidation or Hydroxylation:9.34;P12:Oxidation or Hydroxylation:68.47	PEAKS DB
5	35	XP_042771858.1	R.GLTGPIGPP(+15.99)GPAGA.P	N	18.25	1176.61	14	-2	589.313	2	99.1	611040	138	F138:21654	1O.raw	1	1	761	774	Oxidation or Hydroxylation	P9:Oxidation or Hydroxylation:17.01	PEAKS DB
5	35	XP_042771858.1	R.GFP(+15.99)GAD(-18.01)GVAGPK.G	N	18.23	1069.52	12	0.4	535.767	2	64.66	2648400	137	F137:17016	1D.raw	1	1	491	502	Oxidation or Hydroxylation; Dehydration	P3:Oxidation or Hydroxylation:53.45;D6:Dehydration:1000.00	PEAKS PTM
5	35	XP_042771858.1	R.GEQ(+.98)GPAGSP(+15.99)GFQ(+.98)GLP(+15.99)GPAGPP(+15.99)G.E	N	18.22	1980.87	22	-0.7	991.442	2	104.81	63449	137	F137:28250	1D.raw	1	1	629	650	Deamidation (NQ); Oxidation or Hydroxylation	Q3:Deamidation (NQ):1000.00;P9:Oxidation or Hydroxylation:14.19;Q12:Deamidation (NQ):1000.00;P15:Oxidation or Hydroxylation:14.04;P21:Oxidation or Hydroxylation:0.00	PEAKS DB
5	35	XP_042771858.1	P.GEQ(+.98)GVPGDLGAP(+15.99)GPSGAR.G	N	18.21	1637.76	18	-2.5	819.887	2	71.85	566580	137	F137:19205	1D.raw	1	1	656	673	Deamidation (NQ); Oxidation or Hydroxylation	Q3:Deamidation (NQ):1000.00;P12:Oxidation or Hydroxylation:0.00	PEAKS DB
5	35	XP_042771858.1	K.GDAGP(+15.99)PGPAGPTGPPGPIG.N	N	18.16	1583.76	19	1.1	792.887	2	96.29	0	138	F138:20979	1O.raw	0	0	833	851	Oxidation or Hydroxylation	P5:Oxidation or Hydroxylation:0.00	PEAKS DB
5	35	XP_042771858.1	R.TGDAGPVGP(+15.99)PGPP(+15.99)GPP(+15.99)GPPG.P	N	18.11	1724.8	20	-1.9	863.406	2	81.54	185990	137	F137:22170	1D.raw	1	1	1168	1187	Oxidation or Hydroxylation	P9:Oxidation or Hydroxylation:0.00;P13:Oxidation or Hydroxylation:17.01;P16:Oxidation or Hydroxylation:14.04	PEAKS DB
5	35	XP_042771858.1	K.GADGSPGK(+42.01)DGVR.G	N	18.1	1156.55	12	-3.7	579.279	2	40.98	137300	137	F137:9033	1D.raw	1	1	749	760	Acetylation (K)	K8:Acetylation (K):1000.00	PEAKS PTM
5	35	XP_042771858.1	E.AGAQ(+.98)GPPGPAGPAGER.G	N	18.09	1389.66	16	0.2	695.839	2	50.02	179260	137	F137:12071	1D.raw	1	1	613	628	Deamidation (NQ)	Q4:Deamidation (NQ):1000.00	PEAKS DB
5	35	XP_042771858.1	A.Q(+.98)GPP(+15.99)GPAGPAGER.G	N	18.04	1206.56	13	0.2	604.289	2	41.19	1809600	137	F137:9015	1D.raw	1	1	616	628	Deamidation (NQ); Oxidation or Hydroxylation	Q1:Deamidation (NQ):1000.00;P4:Oxidation or Hydroxylation:17.01	PEAKS DB
5	35	XP_042771858.1	R.GEP(+15.99)GPP(+15.99)GPAGAAGP(+15.99)AGN(+.98).P	N	18.03	1421.61	17	-0.7	711.81	2	52.97	1087200	137	F137:13104	1D.raw	1	1	368	384	Oxidation or Hydroxylation; Deamidation (NQ)	P3:Oxidation or Hydroxylation:39.76;P6:Oxidation or Hydroxylation:13.80;P14:Oxidation or Hydroxylation:62.09;N17:Deamidation (NQ):1000.00	PEAKS DB
5	35	XP_042771858.1	R.GN(+.98)DGATGAAGPP(+15.99)GPTGPA.G	N	18.02	1480.64	18	-1	741.328	2	64.61	241200	137	F137:16941	1D.raw	1	1	320	337	Deamidation (NQ); Oxidation or Hydroxylation	N2:Deamidation (NQ):1000.00;P12:Oxidation or Hydroxylation:17.01	PEAKS DB
5	35	XP_042771858.1	R.GVQ(+.98)GP(+15.99)P(+15.99)GPAGPR.G	N	18	1121.55	12	-0.2	561.78	2	40.53	20167000	137	F137:9013	1D.raw	2	2	683	694	Deamidation (NQ); Oxidation or Hydroxylation	Q3:Deamidation (NQ):1000.00;P5:Oxidation or Hydroxylation:47.09;P6:Oxidation or Hydroxylation:26.31	PEAKS DB
5	35	XP_042771858.1	T.GPP(+15.99)GPIGNVGAP(+15.99)GPK.G	N	18	1345.7	15	1	673.857	2	61.55	207320	137	F137:15952	1D.raw	1	1	845	859	Oxidation or Hydroxylation	P3:Oxidation or Hydroxylation:33.98;P12:Oxidation or Hydroxylation:20.41	PEAKS DB
5	35	XP_042771858.1	Q.GP(+15.99)PGEP(+15.99)GEP(+15.99)GASGP(+15.99)MGPR.G	N	17.97	1709.73	18	-2	570.917	3	41.57	918060	137	F137:9230	1D.raw	1	1	200	217	Oxidation or Hydroxylation	P2:Oxidation or Hydroxylation:12.28;P6:Oxidation or Hydroxylation:19.05;P9:Oxidation or Hydroxylation:47.92;P14:Oxidation or Hydroxylation:10.03	PEAKS DB
5	35	XP_042771858.1	R.GAAGLP(+15.99)GPKGD(+57.02)RGDAGPK.G	N	17.93	1692.85	18	-0.1	565.292	3	37.81	0	137	F137:7968	1D.raw	0	0	731	748	Oxidation or Hydroxylation; Carbamidomethylation (DHKE X@N-term)	P6:Oxidation or Hydroxylation:7.32;D11:Carbamidomethylation (DHKE X@N-term):0.00	PEAKS PTM
5	35	XP_042771858.1	A.N(+.98)GAP(+15.99)GIAGAP(+15.99)GFP(+15.99)GAR.G	N	17.91	1457.69	16	-0.6	729.852	2	87.32	571780	137	F137:23776	1D.raw	1	1	397	412	Deamidation (NQ); Oxidation or Hydroxylation	N1:Deamidation (NQ):1000.00;P4:Oxidation or Hydroxylation:106.18;P10:Oxidation or Hydroxylation:13.30;P13:Oxidation or Hydroxylation:7.77	PEAKS DB
5	35	XP_042771858.1	T.G(+57.02)PAGPAGPIGPVGAR.G	N	17.9	1329.72	15	0.3	665.865	2	75.13	166890	137	F137:20223	1D.raw	1	1	1067	1081	Carbamidomethylation (DHKE X@N-term)	G1:Carbamidomethylation (DHKE X@N-term):1000.00	PEAKS PTM
5	35	XP_042771858.1	G.VQ(+.98)GPP(+15.99)GPAGPR.G	N	17.9	1048.53	11	0.4	525.273	2	43.16	7768500	137	F137:9794	1D.raw	1	1	684	694	Deamidation (NQ); Oxidation or Hydroxylation	Q2:Deamidation (NQ):1000.00;P5:Oxidation or Hydroxylation:17.01	PEAKS DB
5	35	XP_042771858.1	A.GPAGPIGPVGAR.G	N	17.86	1047.58	12	0.4	524.799	2	63.83	1961000	137	F137:16664	1D.raw	1	1	1070	1081			PEAKS DB
5	35	XP_042771858.1	R.GAAGLP(+15.99)GPK(+15.99).G	N	17.84	798.423	9	-0.5	400.219	2	36.97	36881000	137	F137:7711	1D.raw	2	2	731	739	Oxidation or Hydroxylation	P6:Oxidation or Hydroxylation:32.28;K9:Oxidation or Hydroxylation:8.14	PEAKS DB
5	35	XP_042771858.1	R.GVQ(+.98)GP(+15.99)P(+15.99)GP(+15.99)AGPR.G	N	17.84	1137.54	12	-2.3	569.777	2	39.16	2120300	137	F137:8409	1D.raw	2	2	683	694	Deamidation (NQ); Oxidation or Hydroxylation	Q3:Deamidation (NQ):1000.00;P5:Oxidation or Hydroxylation:23.62;P6:Oxidation or Hydroxylation:26.93;P8:Oxidation or Hydroxylation:13.38	PEAKS DB
5	35	XP_042771858.1	R.GETGPAGPAGPIGPVG.A	N	17.83	1332.67	16	1.6	667.342	2	98.68	0	137	F137:26795	1D.raw	0	0	1064	1079			PEAKS DB
5	35	XP_042771858.1	R.GPSGPQ(+.98)GP(+15.99)SGPP(+15.99)GPKG.N	N	17.8	1405.65	16	0.2	703.831	2	37.33	1265000	137	F137:7764	1D.raw	1	1	413	428	Deamidation (NQ); Oxidation or Hydroxylation	Q6:Deamidation (NQ):1000.00;P8:Oxidation or Hydroxylation:22.45;P12:Oxidation or Hydroxylation:12.28	PEAKS DB
5	35	XP_042771858.1	K.GADGSPGKD(+43.99)GVR.G	N	17.78	1158.53	12	-1.5	580.27	2	32.41	144380	137	F137:6203	1D.raw	1	1	749	760	Carboxylation (DKW)	D9:Carboxylation (DKW):0.00	PEAKS PTM
5	35	XP_042771858.1	G.PAGPTGPP(+15.99)GPIGN(+.98)VGAP(+15.99)GPK.G	N	17.77	1769.89	20	0.3	885.955	2	77.63	36789	137	F137:21009	1D.raw	1	1	840	859	Oxidation or Hydroxylation; Deamidation (NQ)	P8:Oxidation or Hydroxylation:0.00;N13:Deamidation (NQ):1000.00;P17:Oxidation or Hydroxylation:11.10	PEAKS DB
5	35	XP_042771858.1	R.GEP(+15.99)GPTGLP(+15.99)GP(+15.99)P(+15.99)GER(+15.99).G	N	17.75	1496.67	15	-1.8	749.343	2	54.33	4063600	137	F137:13523	1D.raw	2	2	470	484	Oxidation or Hydroxylation	P3:Oxidation or Hydroxylation:52.04;P9:Oxidation or Hydroxylation:61.69;P11:Oxidation or Hydroxylation:71.27;P12:Oxidation or Hydroxylation:67.12;R15:Oxidation or Hydroxylation:58.64	PEAKS DB
5	35	XP_042771858.1	E.RGVP(+15.99)GPP(+15.99)GAVGPAGK.D	N	17.62	1347.73	15	-1	450.249	3	43.04	0	137	F137:9733	1D.raw	0	0	595	609	Oxidation or Hydroxylation	P4:Oxidation or Hydroxylation:5.77;P7:Oxidation or Hydroxylation:17.01	PEAKS DB
5	35	XP_042771858.1	I.SVP(+15.99)GPMGP(+15.99)SGPR.G	N	17.58	1169.55	12	-1	585.782	2	42.97	2475500	137	F137:9622	1D.raw	1	1	173	184	Oxidation or Hydroxylation	P3:Oxidation or Hydroxylation:30.83;P8:Oxidation or Hydroxylation:3.29	PEAKS DB
5	35	XP_042771858.1	R.GVVGLP(+15.99)GQ(+.98)RGER.G	N	17.57	1240.65	12	0.3	621.334	2	48.49	61205000	137	F137:11549	1D.raw	4	4	956	967	Oxidation or Hydroxylation; Deamidation (NQ)	P6:Oxidation or Hydroxylation:13.38;Q8:Deamidation (NQ):1000.00	PEAKS DB
5	35	XP_042771858.1	P.GEAGKP(+15.99)GEQ(+.98)GVP(+15.99)GDLGAP(+15.99)GPSGAR.G	N	17.56	2209.02	24	-0.3	737.349	3	54.66	3450900	137	F137:13707	1D.raw	1	1	650	673	Oxidation or Hydroxylation; Deamidation (NQ)	P6:Oxidation or Hydroxylation:8.69;Q9:Deamidation (NQ):1000.00;P12:Oxidation or Hydroxylation:8.22;P18:Oxidation or Hydroxylation:26.31	PEAKS DB
5	35	XP_042771858.1	K.GDAGPP(+15.99)GPAGPTGPPGP(+15.99)IGN(+.98)VGAPGPK.G	N	17.54	2321.13	27	-0.4	774.717	3	94.24	1122900	138	F138:20517	1O.raw	1	1	833	859	Oxidation or Hydroxylation; Deamidation (NQ)	P6:Oxidation or Hydroxylation:0.00;P17:Oxidation or Hydroxylation:20.41;N20:Deamidation (NQ):1000.00	PEAKS DB
5	35	XP_042771858.1	K.GLTGSP(+15.99)GSPGPD(-18.01)GK.T	N	17.53	1223.58	14	-0.9	612.796	2	42.31	725360	137	F137:9483	1D.raw	1	1	536	549	Oxidation or Hydroxylation; Dehydration	P6:Oxidation or Hydroxylation:29.32;D12:Dehydration:31.56	PEAKS PTM
5	35	XP_042771858.1	R.GFP(+15.99)GERGVQ(+.98)GPP(+15.99)GPAGPR.G	N	17.5	1764.85	18	0.7	589.292	3	77.82	0	138	F138:15702	1O.raw	0	0	677	694	Oxidation or Hydroxylation; Deamidation (NQ)	P3:Oxidation or Hydroxylation:0.00;Q9:Deamidation (NQ):1000.00;P12:Oxidation or Hydroxylation:17.01	PEAKS DB
5	35	XP_042771858.1	R.GEPGPP(+15.99)GP(+15.99)AGAAGPAGN(+.98)P(+15.99)GA.D	N	17.48	1646.72	20	-1.1	824.365	2	63.89	1310200	137	F137:16665	1D.raw	1	1	368	387	Oxidation or Hydroxylation; Deamidation (NQ)	P6:Oxidation or Hydroxylation:10.11;P8:Oxidation or Hydroxylation:5.77;N17:Deamidation (NQ):1000.00;P18:Oxidation or Hydroxylation:17.65	PEAKS DB
5	35	XP_042771858.1	R.P(+15.99)GEVGP(+15.99)P(+15.99)GPP(+15.99)GPAGEK.G	N	17.47	1505.7	16	1.7	753.858	2	40.62	1304700	137	F137:8946	1D.raw	3	3	916	931	Oxidation or Hydroxylation	P1:Oxidation or Hydroxylation:78.75;P6:Oxidation or Hydroxylation:28.64;P7:Oxidation or Hydroxylation:24.24;P10:Oxidation or Hydroxylation:11.10	PEAKS DB
5	35	XP_042771858.1	R.GPP(+15.99)GPMGP(+15.99)P(+15.99)GLAGPP(+15.99)GESGR.E	N	17.47	1847.85	20	-1.9	616.955	3	70.76	21569	137	F137:18918	1D.raw	1	1	992	1011	Oxidation or Hydroxylation	P3:Oxidation or Hydroxylation:12.28;P8:Oxidation or Hydroxylation:0.00;P9:Oxidation or Hydroxylation:0.00;P15:Oxidation or Hydroxylation:8.69	PEAKS DB
5	35	XP_042771858.1	D.RGETGPAGPP(+15.99)GAPGAP(+15.99)GAPGPVGPAGK.N	N	17.47	2308.16	27	-1.5	770.391	3	64.42	583830	137	F137:16801	1D.raw	1	1	1033	1059	Oxidation or Hydroxylation	P10:Oxidation or Hydroxylation:10.11;P16:Oxidation or Hydroxylation:9.42	PEAKS DB
5	35	XP_042771858.1	R.GRTGDAGPVGPP(+15.99)GPP(+15.99)GPP(+15.99)GPP(+15.99)G.P	N	17.43	1953.92	22	-0.2	977.966	2	62.68	95296	137	F137:16291	1D.raw	1	1	1166	1187	Oxidation or Hydroxylation	P12:Oxidation or Hydroxylation:22.85;P15:Oxidation or Hydroxylation:14.02;P18:Oxidation or Hydroxylation:14.02;P21:Oxidation or Hydroxylation:0.00	PEAKS DB
5	35	XP_042771858.1	R.GEPGP(+15.99)TGLP(+15.99)GPP(+15.99)GE.R	N	17.41	1308.58	14	-0.8	655.298	2	75.79	462680	138	F138:15094	1O.raw	1	1	470	483	Oxidation or Hydroxylation	P5:Oxidation or Hydroxylation:8.22;P9:Oxidation or Hydroxylation:24.32;P12:Oxidation or Hydroxylation:40.00	PEAKS DB
5	35	XP_042771858.1	G.FSGLDGAK.G	N	17.35	793.397	8	-0.5	397.706	2	51.74	264960	137	F137:12615	1D.raw	1	1	267	274			PEAKS DB
5	35	XP_042771858.1	R.G(+57.02)QAGVM(+15.99)GFP(+15.99)GPK.G	N	17.34	1233.58	12	1.1	617.798	2	59.68	0	137	F137:15332	1D.raw	0	0	572	583	Carbamidomethylation (DHKE X@N-term); Oxidation (M); Oxidation or Hydroxylation	G1:Carbamidomethylation (DHKE X@N-term):47.40;M6:Oxidation (M):1000.00;P9:Oxidation or Hydroxylation:26.31	PEAKS PTM
5	35	XP_042771858.1	E.P(+15.99)GPTGLP(+15.99)GP(+15.99)PGER.G	N	17.33	1278.62	13	3.4	640.32	2	55.83	801690	137	F137:13952	1D.raw	2	2	472	484	Oxidation or Hydroxylation	P1:Oxidation or Hydroxylation:14.04;P7:Oxidation or Hydroxylation:19.27;P9:Oxidation or Hydroxylation:0.00	PEAKS DB
5	35	XP_042771858.1	R.GEP(+15.99)GPP(+15.99)GPAGAAG.P	N	17.32	1065.47	13	1	533.744	2	47.32	6414500	137	F137:11159	1D.raw	1	1	368	380	Oxidation or Hydroxylation	P3:Oxidation or Hydroxylation:19.68;P6:Oxidation or Hydroxylation:20.92	PEAKS DB
5	35	XP_042771858.1	A.GQ(+.98)DGRP(+15.99)GPP(+15.99)GPP(+15.99)GAR.G	N	17.28	1463.68	15	0.1	488.899	3	31.3	61512	137	F137:5794	1D.raw	1	1	557	571	Deamidation (NQ); Oxidation or Hydroxylation	Q2:Deamidation (NQ):1000.00;P6:Oxidation or Hydroxylation:18.53;P9:Oxidation or Hydroxylation:9.34;P12:Oxidation or Hydroxylation:8.29	PEAKS DB
5	35	XP_042771858.1	A.GAP(+15.99)GTP(+15.99)GPQGIAGQ(+.98)R.G	N	17.28	1395.67	15	-0.5	698.844	2	49.89	1020500	137	F137:12005	1D.raw	1	1	941	955	Oxidation or Hydroxylation; Deamidation (NQ)	P3:Oxidation or Hydroxylation:64.60;P6:Oxidation or Hydroxylation:22.85;Q14:Deamidation (NQ):26.93	PEAKS DB
5	35	XP_042771858.1	K.GDTGAK(+14.02)GEP(+15.99)GPTGIQGPP(+15.99)GPAGEEGK.R	N	17.28	2406.13	26	0.4	803.051	3	57.81	2117300	137	F137:14665	1D.raw	1	1	440	465	Methylation(KR); Oxidation or Hydroxylation	K6:Methylation(KR):99.13;P9:Oxidation or Hydroxylation:11.10;P18:Oxidation or Hydroxylation:17.01	PEAKS PTM
5	35	XP_042771858.1	R.GSP(+15.99)GPAGPK.G	N	17.25	782.392	9	-1.2	392.203	2	21.2	2902100	137	F137:3320	1D.raw	1	1	509	517	Oxidation or Hydroxylation	P3:Oxidation or Hydroxylation:32.28	PEAKS DB
5	35	XP_042771858.1	R.GSAGPP(+15.99)GATGF.P	N	17.23	933.419	11	0	467.717	2	70.9	0	137	F137:18967	1D.raw	0	0	863	873	Oxidation or Hydroxylation	P6:Oxidation or Hydroxylation:17.01	PEAKS DB
5	35	XP_042771858.1	A.GPSGPAGPTGAR.G	N	17.19	1023.51	12	0.4	512.762	2	33.61	845900	137	F137:6513	1D.raw	1	1	782	793			PEAKS DB
5	35	XP_042771858.1	R.GEP(+15.99)GP(+15.99)TGLP(+15.99)GP(+15.99)P(+15.99)GER.G	N	17.17	1496.67	15	-2.1	749.343	2	53.01	0	137	F137:13081	1D.raw	0	0	470	484	Oxidation or Hydroxylation	P3:Oxidation or Hydroxylation:83.60;P5:Oxidation or Hydroxylation:55.39;P9:Oxidation or Hydroxylation:26.50;P11:Oxidation or Hydroxylation:12.42;P12:Oxidation or Hydroxylation:12.16	PEAKS DB
5	35	XP_042771858.1	R.GPPGAAGSPGKDGLNGLP(+15.99)GPIGP(+15.99)P(+15.99)GPR.G	N	17.15	2437.23	27	-9.5	813.411	3	85.33	0	137	F137:23252	1D.raw	0	0	1139	1165	Oxidation or Hydroxylation	P18:Oxidation or Hydroxylation:22.85;P23:Oxidation or Hydroxylation:0.00;P24:Oxidation or Hydroxylation:0.00	PEAKS DB
5	35	XP_042771858.1	K.GEP(+15.99)GPTGIQGPP(+15.99)GP(+15.99)AGEEGK(+15.99)R(+15.99).G	N	17.15	2066.95	21	4.9	689.994	3	77.45	5386.4	138	F138:15598	1O.raw	1	1	446	466	Oxidation or Hydroxylation	P3:Oxidation or Hydroxylation:5.99;P12:Oxidation or Hydroxylation:8.69;P14:Oxidation or Hydroxylation:28.36;K20:Oxidation or Hydroxylation:15.49;R21:Oxidation or Hydroxylation:13.65	PEAKS DB
5	35	XP_042771858.1	A.T(+14.02)GFPGAAGR.V	N	17.14	846.435	9	-9.1	424.221	2	29.98	0	137	F137:5369	1D.raw	0	0	871	879	Methylation(others)	T1:Methylation(others):1000.00	PEAKS PTM
5	35	XP_042771858.1	R.GEP(+15.99)GPP(+15.99)GPAGAAGPA.G	N	17.14	1233.56	15	1	617.789	2	58.84	8724800	137	F137:15144	1D.raw	1	1	368	382	Oxidation or Hydroxylation	P3:Oxidation or Hydroxylation:21.68;P6:Oxidation or Hydroxylation:13.67	PEAKS DB
5	35	XP_042771858.1	K.DGLN(+.98)GLPGPIGPP(+15.99)GP(+15.99)R.G	N	17.05	1545.78	16	0.1	773.897	2	109.95	242450	137	F137:29625	1D.raw	2	2	1150	1165	Deamidation (NQ); Oxidation or Hydroxylation	N4:Deamidation (NQ):1000.00;P13:Oxidation or Hydroxylation:0.00;P15:Oxidation or Hydroxylation:0.00	PEAKS DB
5	35	XP_042771858.1	R.TGDAGPVGPP(+15.99)GPP(+15.99)GP.P	N	17.03	1303.6	15	0.2	652.81	2	73.26	114080	137	F137:19674	1D.raw	1	1	1168	1182	Oxidation or Hydroxylation	P10:Oxidation or Hydroxylation:17.01;P13:Oxidation or Hydroxylation:17.01	PEAKS DB
5	35	XP_042771858.1	K.GEP(+15.99)GPTGIQ(+.98)GP(+15.99)P(+15.99)GP(+15.99)AGEEGK.R	N	16.98	1895.84	20	0.3	948.927	2	67.51	381960	138	F138:13240	1O.raw	1	1	446	465	Oxidation or Hydroxylation; Deamidation (NQ)	P3:Oxidation or Hydroxylation:9.40;Q9:Deamidation (NQ):1000.00;P11:Oxidation or Hydroxylation:18.04;P12:Oxidation or Hydroxylation:28.95;P14:Oxidation or Hydroxylation:17.53	PEAKS DB
5	35	XP_042771858.1	K.GEP(+15.99)GPTGIQGP(+15.99)PGPA.G	N	16.91	1362.64	15	-0.6	682.328	2	77.35	0	138	F138:15557	1O.raw	0	0	446	460	Oxidation or Hydroxylation	P3:Oxidation or Hydroxylation:13.67;P11:Oxidation or Hydroxylation:0.00	PEAKS DB
5	35	XP_042771858.1	K.GEPGPT(+79.96)GIQGPPGPAGEEGK.R	N	16.89	1910.83	20	4.4	956.427	2	67.06	0	138	F138:13150	1O.raw	0	0	446	465	Sulfation	T6:Sulfation:1000.00	PEAKS PTM
5	35	XP_042771858.1	G.P(+15.99)PGPP(+15.99)GSP(+15.99)GEQ(+.98)GPSGASGPAGPR.G	N	16.85	2058.92	23	2.1	1030.47	2	53.3	478570	137	F137:13142	1D.raw	1	1	1116	1138	Oxidation or Hydroxylation; Deamidation (NQ)	P1:Oxidation or Hydroxylation:14.02;P5:Oxidation or Hydroxylation:14.02;P8:Oxidation or Hydroxylation:4.75;Q11:Deamidation (NQ):1000.00	PEAKS DB
5	35	XP_042771858.1	R.GSEGPQ(+.98)GVRGEP(+15.99)G.P	N	16.83	1242.55	13	0.4	622.281	2	35.51	1316700	137	F137:7147	1D.raw	1	1	359	371	Deamidation (NQ); Oxidation or Hydroxylation	Q6:Deamidation (NQ):1000.00;P12:Oxidation or Hydroxylation:0.00	PEAKS DB
5	35	XP_042771858.1	G.EAGPSGPAGPTGAR.G	N	16.81	1223.59	14	0.6	612.802	2	41.05	8467400	137	F137:9008	1D.raw	1	1	780	793			PEAKS DB
5	35	XP_042771858.1	S.P(+15.99)GEQ(+.98)GPSGASGPAGPR.G	N	16.76	1437.65	16	-0.9	719.831	2	41.79	1410100	137	F137:9269	1D.raw	1	1	1123	1138	Oxidation or Hydroxylation; Deamidation (NQ)	P1:Oxidation or Hydroxylation:96.93;Q4:Deamidation (NQ):1000.00	PEAKS DB
5	35	XP_042771858.1	G.PAGP(+13.98)AGPIGPVGAR.G	N	16.73	1229.65	14	0	615.833	2	96.47	189570	137	F137:26182	1D.raw	1	1	1068	1081	Proline oxidation to pyroglutamic acid	P4:Proline oxidation to pyroglutamic acid:5.77	PEAKS PTM
5	35	XP_042771858.1	A.GKP(+15.99)GEQ(+.98)GVPGD(+15.99)LGAP(+15.99)GPSGAR.G	N	16.69	1951.92	21	0.6	651.649	3	52.45	3147200	137	F137:12840	1D.raw	1	1	653	673	Oxidation or Hydroxylation; Deamidation (NQ)	P3:Oxidation or Hydroxylation:8.69;Q6:Deamidation (NQ):1000.00;D11:Oxidation or Hydroxylation:0.00;P15:Oxidation or Hydroxylation:32.28	PEAKS DB
5	35	XP_042771858.1	G.D(+15.99)KGEAGPSGPAGPTGAR.G	N	16.66	1539.73	17	-3.5	514.248	3	37.24	316360	137	F137:7763	1D.raw	1	1	777	793	Oxidation or Hydroxylation	D1:Oxidation or Hydroxylation:0.00	PEAKS DB
5	35	XP_042771858.1	P.TGPAGPP(+15.99)GFP(+15.99)GAVGAK.G	N	16.61	1411.71	16	0.9	706.863	2	72.04	3359100	137	F137:19403	1D.raw	1	1	334	349	Oxidation or Hydroxylation	P7:Oxidation or Hydroxylation:3.68;P10:Oxidation or Hydroxylation:1.99	PEAKS DB
5	35	XP_042771858.1	R.GVVGLP(+15.99)GQR(+15.99)GER.G	N	16.6	1255.66	12	-8.9	419.558	3	46.66	266430	137	F137:10965	1D.raw	1	1	956	967	Oxidation or Hydroxylation	P6:Oxidation or Hydroxylation:30.57;R9:Oxidation or Hydroxylation:22.34	PEAKS DB
5	35	XP_042771858.1	R.GP(+15.99)SGP(+15.99)Q(+.98)GPSGPP(+15.99)GPK.G	N	16.56	1364.62	15	-1.9	683.316	2	41.79	8758500	137	F137:9242	1D.raw	1	1	413	427	Oxidation or Hydroxylation; Deamidation (NQ)	P2:Oxidation or Hydroxylation:36.87;P5:Oxidation or Hydroxylation:50.58;Q6:Deamidation (NQ):1000.00;P12:Oxidation or Hydroxylation:7.21	PEAKS DB
5	35	XP_042771858.1	A.PGD(+15.99)KGEAGPSGPAGPTGAR.G	N	16.54	1693.8	19	-2.4	565.607	3	36.72	959800	137	F137:7603	1D.raw	1	1	775	793	Oxidation or Hydroxylation	D3:Oxidation or Hydroxylation:9.34	PEAKS DB
5	35	XP_042771858.1	K.GDAGPP(+15.99)GPAGPTGPP(+15.99)GPIGN(+.98)VGAPGPK(+15.99)GARG.S	N	16.48	2678.3	31	-0.5	893.775	3	76.23	2027800	137	F137:20507	1D.raw	1	1	833	863	Oxidation or Hydroxylation; Deamidation (NQ)	P6:Oxidation or Hydroxylation:0.00;P15:Oxidation or Hydroxylation:0.00;N20:Deamidation (NQ):1000.00;K27:Oxidation or Hydroxylation:0.00	PEAKS DB
5	35	XP_042771858.1	G.AP(+15.99)GIAGAP(+15.99)GFP(+15.99)GAR.G	N	16.47	1285.64	14	0.8	643.829	2	70.72	572750	137	F137:18892	1D.raw	1	1	399	412	Oxidation or Hydroxylation	P2:Oxidation or Hydroxylation:80.75;P8:Oxidation or Hydroxylation:13.30;P11:Oxidation or Hydroxylation:4.52	PEAKS DB
5	35	XP_042771858.1	K.GEP(+15.99)GPTGIQ(+.98)GP(+15.99)PGPA.G	N	16.46	1363.63	15	-1	682.819	2	79.88	1671700	138	F138:16354	1O.raw	1	1	446	460	Oxidation or Hydroxylation; Deamidation (NQ)	P3:Oxidation or Hydroxylation:32.28;Q9:Deamidation (NQ):1000.00;P11:Oxidation or Hydroxylation:0.00	PEAKS DB
5	35	XP_042771858.1	R.GFSGLDGAK(+57.02).G	N	16.39	907.44	9	0	454.727	2	57.1	433660	137	F137:14439	1D.raw	1	1	266	274	Carbamidomethylation (DHKE X@N-term)	K9:Carbamidomethylation (DHKE X@N-term):22.45	PEAKS PTM
5	35	XP_042771858.1	R.GSEGPQ(+.98)GVRGEP(+15.99)GPP(+15.99)G.P	N	16.37	1509.67	16	-1	755.841	2	44.33	7391100	137	F137:10069	1D.raw	1	1	359	374	Deamidation (NQ); Oxidation or Hydroxylation	Q6:Deamidation (NQ):1000.00;P12:Oxidation or Hydroxylation:28.36;P15:Oxidation or Hydroxylation:0.00	PEAKS DB
5	35	XP_042771858.1	T.GIQ(+.98)GPP(+15.99)GPAGEEGKR.G	N	16.34	1465.72	15	2	489.58	3	42.59	847630	137	F137:9563	1D.raw	1	1	452	466	Deamidation (NQ); Oxidation or Hydroxylation	Q3:Deamidation (NQ):1000.00;P6:Oxidation or Hydroxylation:17.01	PEAKS DB
5	35	XP_042771858.1	E.P(+15.99)GPTGLP(+15.99)GPP(+15.99)GER.G	N	16.31	1278.62	13	4	640.32	2	58.59	29341	137	F137:14968	1D.raw	1	1	472	484	Oxidation or Hydroxylation	P1:Oxidation or Hydroxylation:45.01;P7:Oxidation or Hydroxylation:15.73;P10:Oxidation or Hydroxylation:8.14	PEAKS DB
5	35	XP_042771858.1	R.GETGP(+15.99)AGR(+15.99)PGEVGPP(+15.99)GPP(+15.99)GPAGEK.G	N	16.31	2231.05	24	1.8	744.69	3	53.04	260430	137	F137:13071	1D.raw	1	1	908	931	Oxidation or Hydroxylation	P5:Oxidation or Hydroxylation:3.13;R8:Oxidation or Hydroxylation:8.14;P15:Oxidation or Hydroxylation:17.01;P18:Oxidation or Hydroxylation:17.01	PEAKS DB
5	35	XP_042771858.1	G.LN(+.98)GLP(+15.99)GPIGPP(+15.99)GP(+15.99)R.G	N	16.3	1389.73	14	2.8	695.872	2	89.16	30040	138	F138:19090	1O.raw	1	1	1152	1165	Deamidation (NQ); Oxidation or Hydroxylation	N2:Deamidation (NQ):1000.00;P5:Oxidation or Hydroxylation:22.85;P11:Oxidation or Hydroxylation:4.05;P13:Oxidation or Hydroxylation:8.14	PEAKS DB
5	35	XP_042771858.1	R.GVQ(+.98)GPP(+15.99)GP(+15.99)AGP(+15.99)R.G	N	16.3	1137.54	12	0	569.778	2	41.89	6846600	137	F137:9588	1D.raw	1	1	683	694	Deamidation (NQ); Oxidation or Hydroxylation	Q3:Deamidation (NQ):1000.00;P6:Oxidation or Hydroxylation:17.01;P8:Oxidation or Hydroxylation:0.00;P11:Oxidation or Hydroxylation:10.11	PEAKS DB
5	35	XP_042771858.1	K.GAN(+.98)GAP(+15.99)GIAGAP(+15.99)GFP(+15.99)GA.R	N	16.26	1429.65	17	0.9	715.832	2	98.72	373780	138	F138:21573	1O.raw	1	1	395	411	Deamidation (NQ); Oxidation or Hydroxylation	N3:Deamidation (NQ):1000.00;P6:Oxidation or Hydroxylation:1000.00;P12:Oxidation or Hydroxylation:1000.00;P15:Oxidation or Hydroxylation:1000.00	PEAKS DB
5	35	XP_042771858.1	A.GPP(+15.99)GPP(+15.99)GPVGK.E	N	16.25	990.513	11	-2.2	496.263	2	37.9	0	137	F137:7998	1D.raw	0	0	890	900	Oxidation or Hydroxylation	P3:Oxidation or Hydroxylation:33.98;P6:Oxidation or Hydroxylation:17.01	PEAKS DB
5	35	XP_042771858.1	K.GDAGPP(+15.99)GPAGPTGPP(+15.99)GPIGN(+.98)VG.A	N	16.25	1870.87	22	-0.4	936.442	2	101.74	840220	138	F138:22298	1O.raw	1	1	833	854	Oxidation or Hydroxylation; Deamidation (NQ)	P6:Oxidation or Hydroxylation:0.00;P15:Oxidation or Hydroxylation:5.47;N20:Deamidation (NQ):1000.00	PEAKS DB
5	35	XP_042771858.1	G.GISVPGP(+15.99)MGPSGPR.G	N	16.22	1323.66	14	0.2	662.838	2	73.96	500630	137	F137:19797	1D.raw	1	1	171	184	Oxidation or Hydroxylation	P7:Oxidation or Hydroxylation:11.10	PEAKS DB
5	35	XP_042771858.1	R.P(+15.99)GEVGPP(+15.99)GPPGPAGEK.G	N	16.2	1473.71	16	0.9	737.863	2	55.23	6385600	137	F137:13707	1D.raw	1	1	916	931	Oxidation or Hydroxylation	P1:Oxidation or Hydroxylation:86.16;P7:Oxidation or Hydroxylation:0.00	PEAKS DB
5	35	XP_042771858.1	R.GFP(+15.99)GADGVAGP(+31.99)K.G	N	16.19	1119.52	12	2.2	560.768	2	59.32	0	137	F137:15208	1D.raw	0	0	491	502	Oxidation or Hydroxylation; Dihydroxy	P3:Oxidation or Hydroxylation:38.16;P11:Dihydroxy:8.14	PEAKS PTM
5	35	XP_042771858.1	R.GVQ(+.98)GPPGPAGP(+15.99)R(+15.99).G	N	16.18	1121.55	12	-2	561.779	2	40.41	1446200	138	F138:7612	1O.raw	1	1	683	694	Deamidation (NQ); Oxidation or Hydroxylation	Q3:Deamidation (NQ):1000.00;P11:Oxidation or Hydroxylation:10.19;R12:Oxidation or Hydroxylation:9.45	PEAKS DB
5	35	XP_042771858.1	P.PGP(+15.99)TGPAGP(+15.99)PGFP(+15.99)GAVGAK.G	N	16.09	1678.83	19	0.3	840.423	2	78.67	0	137	F137:21335	1D.raw	0	0	331	349	Oxidation or Hydroxylation	P3:Oxidation or Hydroxylation:0.00;P9:Oxidation or Hydroxylation:0.00;P13:Oxidation or Hydroxylation:5.14	PEAKS DB
5	35	XP_042771858.1	D.KGEAGPSGPAGPTGAR.G	N	16.05	1408.71	16	0.2	705.36	2	33.4	2764300	137	F137:6445	1D.raw	1	1	778	793			PEAKS DB
5	35	XP_042771858.1	A.GVMGFPGPKGAAGEPGK(+421.07)AGERGVPGPPGAVGPAGK.D	N	16	3531.68	35	-7.5	589.616	6	60.6	197920	138	F138:11616	1O.raw	1	1	575	609	Fluorescein-5-thiosemicarbazide	K17:Fluorescein-5-thiosemicarbazide:0.00	PEAKS PTM
5	35	XP_042771858.1	K.N(+.98)GDRGETGPAGPAGPIG.P	N	16	1522.7	17	0.3	762.358	2	73.85	635850	137	F137:19778	1D.raw	2	2	1060	1076	Deamidation (NQ)	N1:Deamidation (NQ):1000.00	PEAKS DB
5	35	XP_042771858.1	R.GPSGPQ(+.98)GPSGP(+15.99)PGPK(+57.02).G	N	15.96	1389.65	15	-0.7	695.833	2	44.59	181040	138	F138:8317	1O.raw	1	1	413	427	Deamidation (NQ); Oxidation or Hydroxylation; Carbamidomethylation (DHKE X@N-term)	Q6:Deamidation (NQ):1000.00;P11:Oxidation or Hydroxylation:0.00;K15:Carbamidomethylation (DHKE X@N-term):50.07	PEAKS PTM
5	35	XP_042771858.1	K.GSP(+15.99)GEAGRP(+15.99)GEAGLP(+15.99)G.A	N	15.95	1455.66	16	-0.5	728.836	2	41.93	21011000	137	F137:9284	1D.raw	1	1	518	533	Oxidation or Hydroxylation	P3:Oxidation or Hydroxylation:34.83;P9:Oxidation or Hydroxylation:9.34;P15:Oxidation or Hydroxylation:0.00	PEAKS DB
5	35	XP_042771858.1	K.GDAGPP(+15.99)GPAGPT.G	N	15.9	1008.45	12	-0.9	505.232	2	50.27	1866600	137	F137:12127	1D.raw	1	1	833	844	Oxidation or Hydroxylation	P6:Oxidation or Hydroxylation:9.34	PEAKS DB
5	35	XP_042771858.1	R.G(+57.02)SEGPQ(+.98)GVR.G	N	15.86	943.436	9	0.2	472.725	2	30.68	365100	137	F137:5558	1D.raw	1	1	359	367	Carbamidomethylation (DHKE X@N-term); Deamidation (NQ)	G1:Carbamidomethylation (DHKE X@N-term):39.76;Q6:Deamidation (NQ):1000.00	PEAKS PTM
5	35	XP_042771858.1	D.K(+15.99)GEAGPSGPAGPTGAR.G	N	15.84	1424.7	16	-1.1	713.357	2	33.03	158870	137	F137:6359	1D.raw	1	1	778	793	Oxidation or Hydroxylation	K1:Oxidation or Hydroxylation:61.30	PEAKS DB
5	35	XP_042771858.1	K.N(+.98)GDRGETGP(+15.99)AGP(+15.99)AGPIGPVGAR.G	N	15.84	2034.97	22	1.1	679.332	3	74.26	49492	137	F137:19953	1D.raw	1	1	1060	1081	Deamidation (NQ); Oxidation or Hydroxylation	N1:Deamidation (NQ):1000.00;P9:Oxidation or Hydroxylation:0.00;P12:Oxidation or Hydroxylation:0.00	PEAKS DB
5	35	XP_042771858.1	R.GEP(+15.99)GPP(+15.99)GPAGAAGPAGN(+.98)PG(+15.99).A	N	15.84	1575.68	19	-0.6	788.847	2	59.95	6674900	137	F137:15331	1D.raw	1	1	368	386	Oxidation or Hydroxylation; Deamidation (NQ)	P3:Oxidation or Hydroxylation:0.00;P6:Oxidation or Hydroxylation:10.11;N17:Deamidation (NQ):1000.00;G19:Oxidation or Hydroxylation:0.00	PEAKS DB
5	35	XP_042771858.1	P.GEP(+15.99)GEP(+15.99)GASGP(+15.99)MGPR.G	N	15.84	1442.61	15	0.2	722.312	2	35.84	7131900	137	F137:7240	1D.raw	1	1	203	217	Oxidation or Hydroxylation	P3:Oxidation or Hydroxylation:88.25;P6:Oxidation or Hydroxylation:47.82;P11:Oxidation or Hydroxylation:12.33	PEAKS DB
5	35	XP_042771858.1	G.ETGPAGPAGPIGPVGAR.G	N	15.8	1502.78	17	-6.8	752.394	2	80.32	1113600	137	F137:21763	1D.raw	1	1	1065	1081			PEAKS DB
5	35	XP_042771858.1	G.RVGPP(+15.99)GPSGN(+.98)AGPP(+15.99)GPP(+15.99)GPVGK.E	N	15.8	1997	22	0.3	666.673	3	57.39	1936300	137	F137:14500	1D.raw	1	1	879	900	Oxidation or Hydroxylation; Deamidation (NQ)	P5:Oxidation or Hydroxylation:12.28;N10:Deamidation (NQ):1000.00;P14:Oxidation or Hydroxylation:12.28;P17:Oxidation or Hydroxylation:12.81	PEAKS DB
5	35	XP_042771858.1	R.GFP(+15.99)GAD(+21.98)GVAGPK.G	N	15.79	1109.51	12	-1.6	555.762	2	63.84	1028900	137	F137:16793	1D.raw	1	1	491	502	Oxidation or Hydroxylation; Sodium adduct	P3:Oxidation or Hydroxylation:40.94;D6:Sodium adduct:16.36	PEAKS PTM
5	35	XP_042771858.1	R.GPSGPQGPSGPP(+31.99)GPK.G	N	15.79	1347.64	15	-1	674.827	2	35.33	11311000	137	F137:7350	1D.raw	1	1	413	427	Dihydroxy	P12:Dihydroxy:0.00	PEAKS PTM
5	35	XP_042771858.1	K.GEPGP(+15.99)TGIQ(+.98)GPPGP(+15.99)AG.E	N	15.78	1420.65	16	0.4	711.331	2	79.34	0	138	F138:16154	1O.raw	0	0	446	461	Oxidation or Hydroxylation; Deamidation (NQ)	P5:Oxidation or Hydroxylation:0.00;Q9:Deamidation (NQ):1000.00;P14:Oxidation or Hydroxylation:0.00	PEAKS DB
5	35	XP_042771858.1	R.G(+43.01)AAGLP(+15.99)GPK.G	N	15.78	825.434	9	-1.1	413.724	2	59.28	0	137	F137:15196	1D.raw	0	0	731	739	Carbamylation; Oxidation or Hydroxylation	G1:Carbamylation:105.52;P6:Oxidation or Hydroxylation:32.28	PEAKS PTM
5	35	XP_042771858.1	G.FS(+108.00)GLQGPPGPPGSPGEQGPSGASGPAGPR.G	N	15.77	2707.24	29	3	903.423	3	93.64	586190	137	F137:25477	1D.raw	1	1	1110	1138	O-Ethylphosphorylation	S2:O-Ethylphosphorylation:0.00	PEAKS PTM
5	35	XP_042771858.1	R.GEP(+15.99)GPP(+15.99)GPAGA.A	N	15.69	937.414	11	-0.2	469.714	2	45.31	10603000	137	F137:10445	1D.raw	1	1	368	378	Oxidation or Hydroxylation	P3:Oxidation or Hydroxylation:21.68;P6:Oxidation or Hydroxylation:26.02	PEAKS DB
5	35	XP_042771858.1	G.AP(+15.99)GAPGPVGPAGK.N	N	15.69	1090.58	13	0	546.296	2	44.52	576980	137	F137:10223	1D.raw	1	1	1047	1059	Oxidation or Hydroxylation	P2:Oxidation or Hydroxylation:56.34	PEAKS DB
5	35	XP_042771858.1	K.GEP(+15.99)GPTGIQGPP(+15.99)GPAGEEGK(+14.02)R.G	N	15.64	2032.98	21	0.2	678.668	3	56.12	9359600	137	F137:14209	1D.raw	1	1	446	466	Oxidation or Hydroxylation; Methylation(KR)	P3:Oxidation or Hydroxylation:9.40;P12:Oxidation or Hydroxylation:12.28;K20:Methylation(KR):8.69	PEAKS PTM
5	35	XP_042771858.1	R.GN(+.98)DGATGAAGPP(+15.99)GPTGPAG.P	N	15.63	1537.66	19	-3.7	769.837	2	64.11	80268	137	F137:16801	1D.raw	1	1	320	338	Deamidation (NQ); Oxidation or Hydroxylation	N2:Deamidation (NQ):1000.00;P12:Oxidation or Hydroxylation:17.01	PEAKS DB
5	35	XP_042771858.1	P.TGPAGPP(+15.99)GFP(+15.99)GAVGAK(+15.99).G	N	15.63	1427.7	16	-0.4	714.859	2	70.92	0	137	F137:18972	1D.raw	0	0	334	349	Oxidation or Hydroxylation	P7:Oxidation or Hydroxylation:17.01;P10:Oxidation or Hydroxylation:25.70;K16:Oxidation or Hydroxylation:17.73	PEAKS DB
5	35	XP_042771858.1	R.GAP(+15.99)GDRGEP(+15.99)GPP(+15.99)GP.A	N	15.56	1307.57	14	1.8	654.795	2	36.21	0	137	F137:7424	1D.raw	0	0	794	807	Oxidation or Hydroxylation	P3:Oxidation or Hydroxylation:20.41;P9:Oxidation or Hydroxylation:32.28;P12:Oxidation or Hydroxylation:17.01	PEAKS DB
5	35	XP_042771858.1	R.GP(+15.99)SGPQ(+.98)GPSGPP(+15.99)GPKG.N	N	15.56	1405.65	16	0.1	703.831	2	40.53	1525500	137	F137:8842	1D.raw	1	1	413	428	Oxidation or Hydroxylation; Deamidation (NQ)	P2:Oxidation or Hydroxylation:12.33;Q6:Deamidation (NQ):1000.00;P12:Oxidation or Hydroxylation:14.02	PEAKS DB
5	35	XP_042771858.1	K.DGEAGAQ(+.98)GP(+15.99)PGPAGPAGERGEQ(+.98)GPAG.S	N	15.55	2303.99	26	-1.3	1153	2	68.04	226450	138	F138:13318	1O.raw	1	1	610	635	Deamidation (NQ); Oxidation or Hydroxylation	Q7:Deamidation (NQ):1000.00;P9:Oxidation or Hydroxylation:0.00;Q22:Deamidation (NQ):1000.00	PEAKS DB
5	35	XP_042771858.1	G.SP(+15.99)GADGPAGAP(+15.99)GTP(+15.99)GPQ(+.98)GIAGQ(+.98)R.G	N	15.54	2064.93	23	2.1	1033.48	2	67.03	14949	137	F137:17735	1D.raw	1	1	933	955	Oxidation or Hydroxylation; Deamidation (NQ)	P2:Oxidation or Hydroxylation:12.33;P11:Oxidation or Hydroxylation:10.19;P14:Oxidation or Hydroxylation:0.00;Q17:Deamidation (NQ):1000.00;Q22:Deamidation (NQ):1000.00	PEAKS DB
5	35	XP_042771858.1	R.GVPGP(+15.99)PGAVGPAGK.D	N	15.51	1175.63	14	-1.3	588.821	2	58.84	889890	138	F138:11372	1O.raw	1	1	596	609	Oxidation or Hydroxylation	P5:Oxidation or Hydroxylation:17.01	PEAKS DB
5	35	XP_042771858.1	R.GSEGPQ(+.98)GVRGEP(+15.99)GPPG(+15.99).P	N	15.49	1509.67	16	-2.3	755.84	2	45.01	1017200	138	F138:8249	1O.raw	2	2	359	374	Deamidation (NQ); Oxidation or Hydroxylation	Q6:Deamidation (NQ):1000.00;P12:Oxidation or Hydroxylation:28.36;G16:Oxidation or Hydroxylation:0.00	PEAKS DB
5	35	XP_042771858.1	R.GVVGLP(+15.99)GQRGER.G	N	15.44	1239.67	12	0.3	414.23	3	46.16	2989900	137	F137:10775	1D.raw	1	1	956	967	Oxidation or Hydroxylation	P6:Oxidation or Hydroxylation:11.12	PEAKS DB
5	35	XP_042771858.1	K.GEPGPTGIQGPP(+15.99)GPAGEEGKR.G	N	15.44	2002.97	21	1.8	668.665	3	58.84	600990	137	F137:15155	1D.raw	1	1	446	466	Oxidation or Hydroxylation	P12:Oxidation or Hydroxylation:11.10	PEAKS DB
5	35	XP_042771858.1	K.GDRGETGPAGP(+15.99)PGAP(+15.99)GAP(+15.99)GAPGPVG.P	N	15.41	2142.99	25	-1.3	1072.5	2	68.59	62974	137	F137:18226	1D.raw	1	1	1031	1055	Oxidation or Hydroxylation	P11:Oxidation or Hydroxylation:0.00;P15:Oxidation or Hydroxylation:22.09;P18:Oxidation or Hydroxylation:12.33	PEAKS DB
5	35	XP_042771858.1	P.GTP(+15.99)GPQ(+.98)GIAGQ(+.98)R.G	N	15.38	1155.55	12	0.6	578.784	2	50.48	0	137	F137:12228	1D.raw	0	0	944	955	Oxidation or Hydroxylation; Deamidation (NQ)	P3:Oxidation or Hydroxylation:27.16;Q6:Deamidation (NQ):1000.00;Q11:Deamidation (NQ):1000.00	PEAKS DB
5	35	XP_042771858.1	K.GEP(+15.99)GPTGIQGPP(+15.99)GPAGEE.G	N	15.38	1677.75	18	-1.8	839.88	2	80.78	850140	138	F138:16505	1O.raw	1	1	446	463	Oxidation or Hydroxylation	P3:Oxidation or Hydroxylation:8.22;P12:Oxidation or Hydroxylation:11.10	PEAKS DB
5	35	XP_042771858.1	K.GAN(+.98)GAP(+15.99)GIAGAP(+15.99)GFPG(+15.99).A	N	15.35	1358.61	16	-0.6	680.312	2	94.32	3881600	137	F137:25593	1D.raw	2	2	395	410	Deamidation (NQ); Oxidation or Hydroxylation	N3:Deamidation (NQ):1000.00;P6:Oxidation or Hydroxylation:37.64;P12:Oxidation or Hydroxylation:14.84;G16:Oxidation or Hydroxylation:10.11	PEAKS DB
5	35	XP_042771858.1	R.GAAGLP(+15.99)GPK(+14.02)GDR.G	N	15.33	1124.59	12	-0.6	563.304	2	34.25	0	137	F137:6763	1D.raw	0	0	731	742	Oxidation or Hydroxylation; Methylation(KR)	P6:Oxidation or Hydroxylation:24.24;K9:Methylation(KR):22.34	PEAKS PTM
5	35	XP_042771858.1	R.GPP(+15.99)GAAGSPGK.D	N	15.3	910.451	11	-0.5	456.233	2	22.29	1857000	137	F137:3520	1D.raw	1	1	1139	1149	Oxidation or Hydroxylation	P3:Oxidation or Hydroxylation:33.98	PEAKS DB
5	35	XP_042771858.1	G.P(+15.99)SGN(+15.99)AGPP(+15.99)GPP(+15.99)GPVGK.E	N	15.27	1448.69	16	-1.1	725.351	2	64.47	416590	137	F137:16923	1D.raw	1	1	885	900	Oxidation or Hydroxylation	P1:Oxidation or Hydroxylation:16.36;N4:Oxidation or Hydroxylation:22.45;P8:Oxidation or Hydroxylation:17.01;P11:Oxidation or Hydroxylation:5.03	PEAKS DB
5	35	XP_042771858.1	K.GEPGPTGIQGP(+15.99)P(+15.99)GPAGEEGKR.G	N	15.25	2018.97	21	-3.2	673.994	3	68.04	219660	138	F138:13433	1O.raw	2	2	446	466	Oxidation or Hydroxylation	P11:Oxidation or Hydroxylation:9.45;P12:Oxidation or Hydroxylation:20.76	PEAKS DB
5	35	XP_042771858.1	R.P(+15.99)GEVGP(+15.99)P(+15.99)GP(+15.99)P(+15.99)GPAGEK.G	N	15.23	1521.69	16	1.5	761.856	2	51.26	1271200	137	F137:12549	1D.raw	1	1	916	931	Oxidation or Hydroxylation	P1:Oxidation or Hydroxylation:64.84;P6:Oxidation or Hydroxylation:12.65;P7:Oxidation or Hydroxylation:23.70;P9:Oxidation or Hydroxylation:38.16;P10:Oxidation or Hydroxylation:26.31	PEAKS DB
5	35	XP_042771858.1	R.GVQGP(+15.99)P(+31.99)GPAGPR.G	N	15.21	1136.56	12	0.4	569.286	2	44.89	1021400	137	F137:10438	1D.raw	1	1	683	694	Oxidation or Hydroxylation; Dihydroxy	P5:Oxidation or Hydroxylation:0.00;P6:Dihydroxy:0.00	PEAKS PTM
5	35	XP_042771858.1	V.GPAGKN(+.98)GDRGETGPAGPAGPIGPVGAR.G	N	15.2	2413.21	27	-8	805.404	3	80.49	0	137	F137:21874	1D.raw	0	0	1055	1081	Deamidation (NQ)	N6:Deamidation (NQ):1000.00	PEAKS DB
5	35	XP_042771858.1	K.N(+.98)GD(+57.02)RGETGPAGPAGPIGPVGAR.G	N	15.2	2060	22	-2	687.674	3	79.93	38575	137	F137:21737	1D.raw	1	1	1060	1081	Deamidation (NQ); Carbamidomethylation (DHKE X@N-term)	N1:Deamidation (NQ):1000.00;D3:Carbamidomethylation (DHKE X@N-term):0.00	PEAKS PTM
5	35	XP_042771858.1	G.AP(+15.99)GTPGPQ(+.98)GIAGQ(+.98)R.G	N	15.18	1323.64	14	-0.2	662.828	2	58.39	474970	137	F137:14875	1D.raw	1	1	942	955	Oxidation or Hydroxylation; Deamidation (NQ)	P2:Oxidation or Hydroxylation:83.88;Q8:Deamidation (NQ):1000.00;Q13:Deamidation (NQ):1000.00	PEAKS DB
5	35	XP_042771858.1	G.IQ(+.98)GPP(+15.99)GPAGEEGK.R	N	15.14	1252.59	13	1.1	627.305	2	47.12	2256200	137	F137:11053	1D.raw	2	2	453	465	Deamidation (NQ); Oxidation or Hydroxylation	Q2:Deamidation (NQ):1000.00;P5:Oxidation or Hydroxylation:17.01	PEAKS DB
5	35	XP_042771858.1	P.GPTGLP(+15.99)GPP(+15.99)GER.G	N	15.14	1165.57	12	-2.4	583.792	2	51.01	0	137	F137:12403	1D.raw	0	0	473	484	Oxidation or Hydroxylation	P6:Oxidation or Hydroxylation:32.28;P9:Oxidation or Hydroxylation:10.11	PEAKS DB
5	35	XP_042771858.1	R.GARGEP(+15.99)GPTGLP(+15.99)GPP(+15.99)GERG.G	N	15.13	1805.87	19	-1	602.962	3	48.87	0	137	F137:11683	1D.raw	0	0	467	485	Oxidation or Hydroxylation	P6:Oxidation or Hydroxylation:12.81;P12:Oxidation or Hydroxylation:8.18;P15:Oxidation or Hydroxylation:5.08	PEAKS DB
5	35	XP_042771858.1	R.G(+57.02)VVGLP(+15.99)GQ(+.98)R.G	N	15.12	955.509	9	-1.2	478.761	2	60.18	3690600	137	F137:15598	1D.raw	1	1	956	964	Carbamidomethylation (DHKE X@N-term); Oxidation or Hydroxylation; Deamidation (NQ)	G1:Carbamidomethylation (DHKE X@N-term):1000.00;P6:Oxidation or Hydroxylation:9.42;Q8:Deamidation (NQ):1000.00	PEAKS PTM
5	35	XP_042771858.1	A.GPRGANGAP(+15.99)GN(+.98)DGAK.G	N	15.1	1354.62	15	1	678.319	2	37.23	0	138	F138:6695	1O.raw	0	0	692	706	Oxidation or Hydroxylation; Deamidation (NQ)	P9:Oxidation or Hydroxylation:16.66;N11:Deamidation (NQ):22.07	PEAKS DB
5	35	XP_042771858.1	K.GDAGPP(+15.99)GPAGPTGP(+15.99)PGPIGN(+.98)VG.A	N	15.07	1870.87	22	1.9	936.444	2	100.04	741950	138	F138:21870	1O.raw	1	1	833	854	Oxidation or Hydroxylation; Deamidation (NQ)	P6:Oxidation or Hydroxylation:0.00;P14:Oxidation or Hydroxylation:0.00;N20:Deamidation (NQ):1000.00	PEAKS DB
5	35	XP_042771858.1	R.GEPGPPGPAGFAGP(+15.99)P(+15.99)GAD(+15.99)GQ(+.98)PGAKGEP(+15.99)GDAGAK.G	N	15	2932.31	33	-0.1	978.444	3	70.75	0	137	F137:18917	1D.raw	0	0	800	832	Oxidation or Hydroxylation; Deamidation (NQ)	P14:Oxidation or Hydroxylation:7.03;P15:Oxidation or Hydroxylation:6.69;D18:Oxidation or Hydroxylation:5.85;Q20:Deamidation (NQ):1000.00;P27:Oxidation or Hydroxylation:0.00	PEAKS DB
5	35	XP_042771858.1	K.GDAGPP(+15.99)GPAGPTG.P	N	14.97	1065.47	13	0.5	533.744	2	51.12	1702700	137	F137:12429	1D.raw	1	1	833	845	Oxidation or Hydroxylation	P6:Oxidation or Hydroxylation:20.00	PEAKS DB
5	35	XP_042771858.1	P.GDKGEAGPSGPAGPTGAR.G	N	14.96	1580.75	18	0.2	527.926	3	35.94	1523300	137	F137:7307	1D.raw	1	1	776	793			PEAKS DB
5	35	XP_042771858.1	G.LTGPIGPP(+15.99)GPAGAP(+15.99)GDK.G	N	14.96	1532.78	17	-1.1	767.398	2	69.23	358110	137	F137:18425	1D.raw	1	1	762	778	Oxidation or Hydroxylation	P8:Oxidation or Hydroxylation:17.01;P14:Oxidation or Hydroxylation:0.00	PEAKS DB
5	35	XP_042771858.1	R.GAAGLPGP(+31.99)KGD(+57.02)RGDAGPK.G	N	14.93	1708.85	18	0	570.624	3	37.38	1376600	137	F137:7780	1D.raw	1	1	731	748	Dihydroxy; Carbamidomethylation (DHKE X@N-term)	P8:Dihydroxy:0.00;D11:Carbamidomethylation (DHKE X@N-term):0.00	PEAKS PTM
5	35	XP_042771858.1	P.GPM(+15.99)GPSGPR.G	N	14.93	870.402	9	1.2	436.209	2	28.15	128890	137	F137:4780	1D.raw	1	1	176	184	Oxidation (M)	M3:Oxidation (M):1000.00	PEAKS PTM
5	35	XP_042771858.1	P.G(+57.02)EQGP(+15.99)SGASGPAGPR.G	N	14.92	1396.63	15	-1.3	699.323	2	57.97	204700	137	F137:14773	1D.raw	1	1	1124	1138	Carbamidomethylation (DHKE X@N-term); Oxidation or Hydroxylation	G1:Carbamidomethylation (DHKE X@N-term):0.00;P5:Oxidation or Hydroxylation:71.27	PEAKS PTM
5	35	XP_042771858.1	R.GSAGPP(+15.99)GATGFP(+15.99)GAA.G	N	14.89	1245.56	15	-0.6	623.788	2	75.46	1972800	137	F137:20255	1D.raw	1	1	863	877	Oxidation or Hydroxylation	P6:Oxidation or Hydroxylation:7.21;P12:Oxidation or Hydroxylation:27.25	PEAKS DB
5	35	XP_042771858.1	G.PSGPAGPTGAR.G	N	14.89	966.488	11	-0.3	484.251	2	31.62	206410	137	F137:5893	1D.raw	1	1	783	793			PEAKS DB
5	35	XP_042771858.1	I.AGAP(+15.99)GFP(+15.99)GAR.G	N	14.88	931.451	10	-0.6	466.733	2	44.65	6656000	137	F137:10334	1D.raw	2	2	403	412	Oxidation or Hydroxylation	P4:Oxidation or Hydroxylation:49.54;P7:Oxidation or Hydroxylation:14.84	PEAKS DB
5	35	XP_042771858.1	A.GAP(+15.99)GD(+15.99)KGEAGPSGPAGPTGAR.G	N	14.88	1837.86	21	1.2	613.626	3	37.57	711070	137	F137:7875	1D.raw	1	1	773	793	Oxidation or Hydroxylation	P3:Oxidation or Hydroxylation:0.00;D5:Oxidation or Hydroxylation:7.21	PEAKS DB
5	35	XP_042771858.1	R.GVVGLPGQR(+15.99).G	N	14.83	897.503	9	-0.7	449.759	2	58.71	71294	138	F138:11196	1O.raw	1	1	956	964	Oxidation or Hydroxylation	R9:Oxidation or Hydroxylation:0.00	PEAKS DB
5	35	XP_042771858.1	K.GEPGP(+15.99)TGIQGPP(+15.99)GPA.G	N	14.81	1362.64	15	-0.2	682.328	2	76.9	480210	137	F137:20740	1D.raw	1	1	446	460	Oxidation or Hydroxylation	P5:Oxidation or Hydroxylation:0.00;P12:Oxidation or Hydroxylation:17.01	PEAKS DB
5	35	XP_042771858.1	Q.DGRP(+15.99)GPP(+15.99)GPP(+15.99)GAR.G	N	14.81	1277.61	13	0.5	426.878	3	33.24	509630	137	F137:6425	1D.raw	1	1	559	571	Oxidation or Hydroxylation	P4:Oxidation or Hydroxylation:11.10;P7:Oxidation or Hydroxylation:30.46;P10:Oxidation or Hydroxylation:14.02	PEAKS DB
5	35	XP_042771858.1	R.GLTGPIGPP(+15.99)GPAGAPG(+15.99).D	N	14.74	1346.68	16	0.2	674.349	2	94.97	687720	138	F138:20684	1O.raw	1	1	761	776	Oxidation or Hydroxylation	P9:Oxidation or Hydroxylation:0.00;G16:Oxidation or Hydroxylation:9.34	PEAKS DB
5	35	XP_042771858.1	R.GETGPAGRP(+15.99)GEVGP(+15.99)P(+15.99)GP(+15.99)P(+15.99)GPAGEK.G	N	14.71	2247.04	24	1.7	750.022	3	46.36	1781900	137	F137:10834	1D.raw	1	1	908	931	Oxidation or Hydroxylation	P9:Oxidation or Hydroxylation:0.00;P14:Oxidation or Hydroxylation:23.15;P15:Oxidation or Hydroxylation:25.92;P17:Oxidation or Hydroxylation:0.00;P18:Oxidation or Hydroxylation:0.00	PEAKS DB
5	35	XP_042771858.1	R.GSEGPQ(+.98)GVRGE.P	N	14.66	1072.48	11	-0.7	537.246	2	35.96	299700	138	F138:6365	1O.raw	1	1	359	369	Deamidation (NQ)	Q6:Deamidation (NQ):1000.00	PEAKS DB
5	35	XP_042771858.1	Q.GVP(+15.99)GDLGAP(+15.99)GPSGAR.G	N	14.6	1338.65	15	1.6	670.335	2	61.59	4218600	137	F137:15949	1D.raw	2	2	659	673	Oxidation or Hydroxylation	P3:Oxidation or Hydroxylation:20.41;P9:Oxidation or Hydroxylation:20.41	PEAKS DB
5	35	XP_042771858.1	P.GIAGAP(+15.99)GFP(+15.99)GAR.G	N	14.58	1101.56	12	-2.3	551.784	2	66.63	4778500	137	F137:17510	1D.raw	1	1	401	412	Oxidation or Hydroxylation	P6:Oxidation or Hydroxylation:16.36;P9:Oxidation or Hydroxylation:4.05	PEAKS DB
5	35	XP_042771858.1	R.GEP(+15.99)GPTGLP(+15.99)GPP(+15.99)GERGGP(+15.99)G.S	N	14.54	1748.8	19	0.3	875.406	2	57.73	2904700	137	F137:14756	1D.raw	1	1	470	488	Oxidation or Hydroxylation	P3:Oxidation or Hydroxylation:9.74;P9:Oxidation or Hydroxylation:36.05;P12:Oxidation or Hydroxylation:0.00;P18:Oxidation or Hydroxylation:0.00	PEAKS DB
5	35	XP_042771858.1	K.GDAGP(+15.99)PGPAGPTGPPGPIGN(+.98)VGAP(+15.99)GPK.G	N	14.46	2321.13	27	1.4	774.718	3	98.16	26797	138	F138:21374	1O.raw	1	1	833	859	Oxidation or Hydroxylation; Deamidation (NQ)	P5:Oxidation or Hydroxylation:0.00;N20:Deamidation (NQ):1000.00;P24:Oxidation or Hydroxylation:5.03	PEAKS DB
5	35	XP_042771858.1	K.GD(+15.99)AGPPGPAGPTGP(+15.99)PGPIGN(+.98)VGAPGPK.G	N	14.46	2321.13	27	-0.4	774.717	3	92.75	3814.1	138	F138:20082	1O.raw	1	1	833	859	Oxidation or Hydroxylation; Deamidation (NQ)	D2:Oxidation or Hydroxylation:4.05;P14:Oxidation or Hydroxylation:0.00;N20:Deamidation (NQ):1000.00	PEAKS DB
5	35	XP_042771858.1	R.GETGPAGPAGPIGPVGAR(-42.02)GPAGPQGPR.G	N	14.4	2335.2	27	0.2	779.408	3	77.24	0	137	F137:20902	1D.raw	0	0	1064	1090	Ornithine from Arginine	R18:Ornithine from Arginine:61.14	PEAKS PTM
5	35	XP_042771858.1	G.AP(+15.99)GDK(+42.01)GEAGPSGPAGPTGAR.G	N	14.39	1806.85	20	8.1	603.295	3	59.43	44076	138	F138:11359	1O.raw	1	1	774	793	Oxidation or Hydroxylation; Acetylation (K)	P2:Oxidation or Hydroxylation:9.40;K5:Acetylation (K):1000.00	PEAKS PTM
5	35	XP_042771858.1	K.GEAGPSGPAGPTG.A	N	14.36	1053.47	13	0.3	527.744	2	49.89	1016300	137	F137:12003	1D.raw	1	1	779	791			PEAKS DB
5	35	XP_042771858.1	R.GN(+.98)DGATGAAGPP(+15.99)GPTGPAGPP(+15.99)G.F	N	14.3	1804.79	22	4.2	903.404	2	69.91	476090	137	F137:18629	1D.raw	1	1	320	341	Deamidation (NQ); Oxidation or Hydroxylation	N2:Deamidation (NQ):1000.00;P12:Oxidation or Hydroxylation:17.01;P21:Oxidation or Hydroxylation:0.00	PEAKS DB
5	35	XP_042771858.1	R.GETGPAGPAGPIGPVGAR(+.98)GPAGPQGPR.G	N	14.23	2378.21	27	0.1	793.744	3	92.46	56588	137	F137:25139	1D.raw	1	1	1064	1090	Deamidation (R)	R18:Deamidation (R):61.14	PEAKS PTM
5	35	XP_042771858.1	R.GFSGLD(+21.98)GAK.G	N	14.23	872.4	9	1	437.208	2	56.29	0	137	F137:14187	1D.raw	0	0	266	274	Sodium adduct	D6:Sodium adduct:24.24	PEAKS PTM
5	35	XP_042771858.1	G.P(+15.99)SGP(+15.99)QGPSGPP(+15.99)GPK.G	N	14.2	1306.62	14	-7.6	654.31	2	56.9	0	137	F137:14391	1D.raw	0	0	414	427	Oxidation or Hydroxylation	P1:Oxidation or Hydroxylation:23.15;P4:Oxidation or Hydroxylation:32.97;P11:Oxidation or Hydroxylation:8.64	PEAKS DB
5	35	XP_042771858.1	K.GEPGPTGIQGP(+15.99)P(+15.99)GPAGEEGK.R	N	14.2	1862.86	20	0.1	621.962	3	75.03	0	138	F138:14852	1O.raw	0	0	446	465	Oxidation or Hydroxylation	P11:Oxidation or Hydroxylation:4.14;P12:Oxidation or Hydroxylation:11.10	PEAKS DB
5	35	XP_042771858.1	K.GEPGPTGIQ(+.98)GPP(+15.99)GPAGEEGKR.G	N	14.18	2003.95	21	1.3	668.993	3	60.79	436640	137	F137:15671	1D.raw	1	1	446	466	Deamidation (NQ); Oxidation or Hydroxylation	Q9:Deamidation (NQ):1000.00;P12:Oxidation or Hydroxylation:17.01	PEAKS DB
5	35	XP_042771858.1	K.GEP(+15.99)GP(+15.99)TGIQ(+.98)GPP(+15.99)GPAGEEGK.R	N	14.13	1879.84	20	-2.7	940.927	2	53.3	68482	137	F137:13186	1D.raw	1	1	446	465	Oxidation or Hydroxylation; Deamidation (NQ)	P3:Oxidation or Hydroxylation:0.00;P5:Oxidation or Hydroxylation:0.00;Q9:Deamidation (NQ):1000.00;P12:Oxidation or Hydroxylation:11.10	PEAKS DB
5	35	XP_042771858.1	S.VP(+15.99)GPM(+15.99)GPSGPR.G	N	14.12	1082.52	11	1.8	542.267	2	40.72	3240300	137	F137:8920	1D.raw	1	1	174	184	Oxidation or Hydroxylation; Oxidation (M)	P2:Oxidation or Hydroxylation:26.31;M5:Oxidation (M):1000.00	PEAKS PTM
5	35	XP_042771858.1	R.GSEGPQ(+.98)GVRGEP(+15.99)GPP(+15.99).G	N	14.09	1452.65	15	-2	727.33	2	45.31	395410	137	F137:10485	1D.raw	1	1	359	373	Deamidation (NQ); Oxidation or Hydroxylation	Q6:Deamidation (NQ):1000.00;P12:Oxidation or Hydroxylation:26.52;P15:Oxidation or Hydroxylation:7.65	PEAKS DB
5	35	XP_042771858.1	R.GEP(+15.99)GP(+15.99)TGLPGPP(+15.99)GER.G	N	14.09	1464.68	15	-2.5	489.234	3	60.9	379030	138	F138:11769	1O.raw	1	1	470	484	Oxidation or Hydroxylation	P3:Oxidation or Hydroxylation:27.42;P5:Oxidation or Hydroxylation:31.56;P12:Oxidation or Hydroxylation:6.63	PEAKS DB
5	35	XP_042771858.1	K.N(+15.99)GDR(+14.02)GETGPAGPAGPIGPVGAR.G	N	14.06	2032.01	22	0.1	678.343	3	84.51	0	138	F138:17744	1O.raw	0	0	1060	1081	Oxidation or Hydroxylation; Methylation(KR)	N1:Oxidation or Hydroxylation:0.00;R4:Methylation(KR):33.41	PEAKS PTM
5	35	XP_042771858.1	R.GPSGP(+15.99)Q(+.98)GPSGP(+15.99)P(+15.99)GPK.G	N	14.03	1364.62	15	-4.1	683.315	2	46.39	270340	138	F138:8596	1O.raw	1	1	413	427	Oxidation or Hydroxylation; Deamidation (NQ)	P5:Oxidation or Hydroxylation:0.00;Q6:Deamidation (NQ):1000.00;P11:Oxidation or Hydroxylation:12.33;P12:Oxidation or Hydroxylation:11.12	PEAKS DB
5	35	XP_042771858.1	E.TGP(+15.99)AGPPGAP(+15.99)GAPGAP(+15.99)GPVGPAGK.N	N	13.99	1981.99	24	0.4	661.669	3	65.4	194300	137	F137:17204	1D.raw	1	1	1036	1059	Oxidation or Hydroxylation	P3:Oxidation or Hydroxylation:0.00;P10:Oxidation or Hydroxylation:8.26;P16:Oxidation or Hydroxylation:11.10	PEAKS DB
5	35	XP_042771858.1	R.GSEGPQ(+.98)GVRGEP(+15.99)GP.P	N	13.98	1339.6	14	-2.5	670.806	2	46.56	162550	138	F138:8665	1O.raw	1	1	359	372	Deamidation (NQ); Oxidation or Hydroxylation	Q6:Deamidation (NQ):1000.00;P12:Oxidation or Hydroxylation:14.04	PEAKS DB
5	35	XP_042771858.1	A.GPIGPVGAR.G	N	13.97	822.471	9	-0.4	412.243	2	51.83	4007400	137	F137:12717	1D.raw	1	1	1073	1081			PEAKS DB
5	35	XP_042771858.1	R.GDKGETGEQ(+.98)GDR.G	N	13.97	1248.52	12	0.1	417.181	3	17.67	225630	137	F137:2721	1D.raw	2	2	1091	1102	Deamidation (NQ)	Q9:Deamidation (NQ):1000.00	PEAKS DB
5	35	XP_042771858.1	D.GPAGAP(+15.99)GTPGPQ(+.98)GIAGQ(+.98)R.G	N	13.95	1605.77	18	0.1	803.895	2	65.75	1788400	137	F137:17283	1D.raw	1	1	938	955	Oxidation or Hydroxylation; Deamidation (NQ)	P6:Oxidation or Hydroxylation:28.36;Q12:Deamidation (NQ):1000.00;Q17:Deamidation (NQ):1000.00	PEAKS DB
5	35	XP_042771858.1	R.GEP(+15.99)GPP(+15.99)GPAGAAGPAGN(+.98)P(+15.99)GADG.Q	N	13.94	1818.77	22	0.3	910.39	2	64.81	1225200	137	F137:17099	1D.raw	1	1	368	389	Oxidation or Hydroxylation; Deamidation (NQ)	P3:Oxidation or Hydroxylation:14.04;P6:Oxidation or Hydroxylation:9.34;N17:Deamidation (NQ):1000.00;P18:Oxidation or Hydroxylation:11.12	PEAKS DB
5	35	XP_042771858.1	R.GPSGP(+15.99)Q(+.98)GP(+15.99)SGPPGPK.G	N	13.92	1348.63	15	-0.9	675.32	2	39.52	2183400	138	F138:7186	1O.raw	1	1	413	427	Oxidation or Hydroxylation; Deamidation (NQ)	P5:Oxidation or Hydroxylation:16.36;Q6:Deamidation (NQ):1000.00;P8:Oxidation or Hydroxylation:9.42	PEAKS DB
5	35	XP_042771858.1	R.GP(+15.99)P(+15.99)GP(+15.99)MGPPGLAGPP(+15.99)GE.S	N	13.9	1547.69	17	1.6	774.855	2	92.41	127210	137	F137:25130	1D.raw	1	1	992	1008	Oxidation or Hydroxylation	P2:Oxidation or Hydroxylation:0.00;P3:Oxidation or Hydroxylation:23.70;P5:Oxidation or Hydroxylation:28.36;P15:Oxidation or Hydroxylation:17.01	PEAKS DB
5	35	XP_042771858.1	P.GEQ(+.98)GVP(+15.99)GDLGAPGP(+15.99)SGAR.G	N	13.9	1653.76	18	0.9	827.888	2	64.94	117160	137	F137:17060	1D.raw	1	1	656	673	Deamidation (NQ); Oxidation or Hydroxylation	Q3:Deamidation (NQ):1000.00;P6:Oxidation or Hydroxylation:14.04;P14:Oxidation or Hydroxylation:0.00	PEAKS DB
5	35	XP_042771858.1	K.GEP(+15.99)GPTGIQ(+.98)GPP(+15.99)GPAGE.E	N	13.89	1549.69	17	-5.4	775.848	2	82.51	0	138	F138:17143	1O.raw	0	0	446	462	Oxidation or Hydroxylation; Deamidation (NQ)	P3:Oxidation or Hydroxylation:9.40;Q9:Deamidation (NQ):1000.00;P12:Oxidation or Hydroxylation:17.01	PEAKS DB
5	35	XP_042771858.1	A.GAP(+15.99)GFP(+15.99)GAR.G	N	13.86	860.414	9	-0.4	431.214	2	41.89	11372000	137	F137:9393	1D.raw	1	1	404	412	Oxidation or Hydroxylation	P3:Oxidation or Hydroxylation:50.87;P6:Oxidation or Hydroxylation:12.16	PEAKS DB
5	35	XP_042771858.1	K.GDAGP(+15.99)PGPAGPT.G	N	13.81	1008.45	12	-1.2	505.232	2	50.81	225420	138	F138:9579	1O.raw	1	1	833	844	Oxidation or Hydroxylation	P5:Oxidation or Hydroxylation:0.00	PEAKS DB
5	35	XP_042771858.1	K.GEPGP(+15.99)TGIQ(+.98)GPP(+15.99)GPAGEEGKRG.A	N	13.79	2076.97	22	0.2	693.331	3	57.01	5687400	137	F137:14550	1D.raw	1	1	446	467	Oxidation or Hydroxylation; Deamidation (NQ)	P5:Oxidation or Hydroxylation:0.00;Q9:Deamidation (NQ):1000.00;P12:Oxidation or Hydroxylation:10.11	PEAKS DB
5	35	XP_042771858.1	R.GLPGERGRP(+15.99)GAP(+15.99)GPAGAR.G	N	13.77	1703.88	18	1	568.968	3	41.26	299900	137	F137:9133	1D.raw	1	1	302	319	Oxidation or Hydroxylation	P9:Oxidation or Hydroxylation:10.11;P12:Oxidation or Hydroxylation:18.53	PEAKS DB
5	35	XP_042771858.1	A.GAP(+15.99)GTP(+15.99)GPQ(+.98)GIAGQ(+.98)R.G	N	13.75	1396.66	15	-1	699.336	2	53.16	2290700	137	F137:13088	1D.raw	1	1	941	955	Oxidation or Hydroxylation; Deamidation (NQ)	P3:Oxidation or Hydroxylation:79.02;P6:Oxidation or Hydroxylation:26.31;Q9:Deamidation (NQ):1000.00;Q14:Deamidation (NQ):1000.00	PEAKS DB
5	35	XP_042771858.1	A.GAP(+15.99)GTPGPQGIAGQ(+.98)R.G	N	13.75	1379.68	15	-0.5	690.847	2	56.16	1014100	137	F137:14103	1D.raw	1	1	941	955	Oxidation or Hydroxylation; Deamidation (NQ)	P3:Oxidation or Hydroxylation:47.09;Q14:Deamidation (NQ):17.25	PEAKS DB
5	35	XP_042771858.1	K.GEAGPQGAR.G	N	13.73	841.404	9	-1.1	421.709	2	21.2	317850	137	F137:3326	1D.raw	1	1	350	358			PEAKS DB
5	35	XP_042771858.1	L.QGP(+15.99)PGPP(+15.99)GSP(+15.99)GEQ(+.98)GPSGASGPAGPR.G	N	13.71	2244	25	-0.5	1123.01	2	72.99	209140	137	F137:19554	1D.raw	1	1	1114	1138	Oxidation or Hydroxylation; Deamidation (NQ)	P3:Oxidation or Hydroxylation:0.00;P7:Oxidation or Hydroxylation:0.00;P10:Oxidation or Hydroxylation:11.12;Q13:Deamidation (NQ):27.62	PEAKS DB
5	35	XP_042771858.1	E.QGPSGASGPAGPR.G	N	13.71	1137.55	13	-2.4	569.782	2	54.2	153440	137	F137:13486	1D.raw	1	1	1126	1138			PEAKS DB
5	35	XP_042771858.1	P.GPTGP(+15.99)AGPP(+15.99)GFP(+15.99)GAVGAK.G	N	13.71	1581.78	18	-2	791.895	2	107.13	131060	138	F138:23520	1O.raw	1	1	332	349	Oxidation or Hydroxylation	P5:Oxidation or Hydroxylation:0.00;P9:Oxidation or Hydroxylation:17.01;P12:Oxidation or Hydroxylation:4.12	PEAKS DB
5	35	XP_042771858.1	K.GDRGETGPAGPP(+15.99)GA.P	N	13.71	1253.56	14	-0.8	627.789	2	39.78	286380	138	F138:7240	1O.raw	1	1	1031	1044	Oxidation or Hydroxylation	P12:Oxidation or Hydroxylation:40.00	PEAKS DB
5	35	XP_042771858.1	R.GVVGLPGQR(+15.99)GER.G	N	13.7	1239.67	12	-0.6	620.841	2	46.12	1072100	137	F137:10718	1D.raw	1	1	956	967	Oxidation or Hydroxylation	R9:Oxidation or Hydroxylation:7.77	PEAKS DB
5	35	XP_042771858.1	R.GETGPAGR(+15.99)PGEVGP(+15.99)P(+15.99)GPP(+15.99)GPAGEK.G	N	13.69	2231.05	24	-0.7	744.688	3	47.3	0	137	F137:11152	1D.raw	0	0	908	931	Oxidation or Hydroxylation	R8:Oxidation or Hydroxylation:0.00;P14:Oxidation or Hydroxylation:13.05;P15:Oxidation or Hydroxylation:26.31;P18:Oxidation or Hydroxylation:0.00	PEAKS DB
5	35	XP_042771858.1	D.LGAP(+15.99)GPSGAR.G	N	13.69	897.467	10	-2.1	449.74	2	33.82	106240	138	F138:5856	1O.raw	1	1	664	673	Oxidation or Hydroxylation	P4:Oxidation or Hydroxylation:14.04	PEAKS DB
5	35	XP_042771858.1	R.GQ(+.98)AGVMGFP(+15.99)GP(+15.99)K(+15.99).G	N	13.68	1193.54	12	0.3	597.777	2	61.22	46525000	137	F137:15850	1D.raw	1	1	572	583	Deamidation (NQ); Oxidation or Hydroxylation	Q2:Deamidation (NQ):1000.00;P9:Oxidation or Hydroxylation:1000.00;P11:Oxidation or Hydroxylation:1000.00;K12:Oxidation or Hydroxylation:1000.00	PEAKS DB
5	35	XP_042771858.1	A.GAPGD(+15.99)KGEAGPSGPAGPTGAR.G	N	13.66	1821.86	21	1.1	911.938	2	38.44	146360	137	F137:8175	1D.raw	1	1	773	793	Oxidation or Hydroxylation	D5:Oxidation or Hydroxylation:0.00	PEAKS DB
5	35	XP_042771858.1	E.P(+15.99)GPTGIQ(+.98)GP(+15.99)P(+15.99)GP(+15.99)AGEEGK.R	N	13.63	1709.77	18	-1.2	855.893	2	61.68	72957	137	F137:15890	1D.raw	1	1	448	465	Oxidation or Hydroxylation; Deamidation (NQ)	P1:Oxidation or Hydroxylation:14.04;Q7:Deamidation (NQ):1000.00;P9:Oxidation or Hydroxylation:0.00;P10:Oxidation or Hydroxylation:0.00;P12:Oxidation or Hydroxylation:0.00	PEAKS DB
5	35	XP_042771858.1	K.DGEAGAQ(+.98)GPP(+15.99)GPAGPAGERGE.Q	N	13.57	1892.81	21	0.1	947.414	2	58.24	169300	137	F137:14809	1D.raw	1	1	610	630	Deamidation (NQ); Oxidation or Hydroxylation	Q7:Deamidation (NQ):1000.00;P10:Oxidation or Hydroxylation:17.01	PEAKS DB
5	35	XP_042771858.1	P.P(+15.99)GAP(+15.99)GAPGAPGPVGP(+15.99)AGK.N	N	13.57	1501.75	18	2.1	751.885	2	51.64	86413	137	F137:12631	1D.raw	1	1	1042	1059	Oxidation or Hydroxylation	P1:Oxidation or Hydroxylation:53.33;P4:Oxidation or Hydroxylation:28.36;P15:Oxidation or Hydroxylation:0.00	PEAKS DB
5	35	XP_042771858.1	R.GEPGP(+15.99)PGP(+15.99)AGAAGPAGN(+.98).P	N	13.54	1405.61	17	-0.1	703.813	2	61.12	9702000	137	F137:15630	1D.raw	1	1	368	384	Oxidation or Hydroxylation; Deamidation (NQ)	P5:Oxidation or Hydroxylation:0.00;P8:Oxidation or Hydroxylation:0.00;N17:Deamidation (NQ):1000.00	PEAKS DB
5	35	XP_042771858.1	G.LN(+.98)GLP(+15.99)GPIGP(+15.99)P(+15.99)GPR.G	N	13.52	1389.73	14	-1.3	695.869	2	87.21	3599.6	138	F138:18531	1O.raw	1	1	1152	1165	Deamidation (NQ); Oxidation or Hydroxylation	N2:Deamidation (NQ):1000.00;P5:Oxidation or Hydroxylation:22.85;P10:Oxidation or Hydroxylation:12.33;P11:Oxidation or Hydroxylation:14.04	PEAKS DB
5	35	XP_042771858.1	R.GLTGPIGPPGPAGAPGDK(+104.03)GEAGPSGPAGPTGAR.G	N	13.48	2924.44	33	-5.5	975.816	3	84.3	388840	137	F137:22990	1D.raw	1	1	761	793	Benzoyl	K18:Benzoyl:8.13	PEAKS PTM
5	35	XP_042771858.1	K.GDAGPPGP(+15.99)AGPTGPP(+15.99)GPIGN(+.98)VGAP(+15.99)GPK.G	N	13.42	2337.12	27	5	780.052	3	88.39	0	137	F137:24034	1D.raw	0	0	833	859	Oxidation or Hydroxylation; Deamidation (NQ)	P8:Oxidation or Hydroxylation:0.00;P15:Oxidation or Hydroxylation:11.10;N20:Deamidation (NQ):1000.00;P24:Oxidation or Hydroxylation:0.00	PEAKS DB
5	35	XP_042771858.1	K.GE(+21.98)AGPSGPAGPTGAR.G	N	13.39	1302.59	15	-0.1	435.205	3	41.57	20604000	137	F137:9191	1D.raw	1	1	779	793	Sodium adduct	E2:Sodium adduct:25.61	PEAKS PTM
5	35	XP_042771858.1	G.FP(+15.99)GAVGAK.G	N	13.36	761.407	8	0.8	381.711	2	41.79	1548500	137	F137:9173	1D.raw	1	1	342	349	Oxidation or Hydroxylation	P2:Oxidation or Hydroxylation:31.22	PEAKS DB
5	35	XP_042771858.1	K.GDAGAP(+15.99)GAPGS(+79.97)Q(+.98)GAPGLQGMPGER.G	N	13.33	2230.93	24	9.5	1116.48	2	54.35	0	137	F137:13531	1D.raw	0	0	707	730	Oxidation or Hydroxylation; Phosphorylation (STY); Deamidation (NQ)	P6:Oxidation or Hydroxylation:0.00;S11:Phosphorylation (STY):1000.00;Q12:Deamidation (NQ):0.00	PEAKS PTM
5	35	XP_042771858.1	G.EAGAQ(+.98)GPPGPAGPAGER.G	N	13.32	1518.71	17	-0.3	760.36	2	53.67	0	137	F137:13301	1D.raw	0	0	612	628	Deamidation (NQ)	Q5:Deamidation (NQ):1000.00	PEAKS DB
5	35	XP_042771858.1	K.GEAGP(+15.99)SGP(+15.99)AGP(+15.99)TGAR.G	N	13.3	1328.6	15	-2.9	665.303	2	42.05	0	138	F138:7700	1O.raw	0	0	779	793	Oxidation or Hydroxylation	P5:Oxidation or Hydroxylation:3.85;P8:Oxidation or Hydroxylation:8.15;P11:Oxidation or Hydroxylation:12.42	PEAKS DB
5	35	XP_042771858.1	R.GPP(+15.99)GP(+15.99)MGPP(+15.99)GLA.G	N	13.3	1094.51	12	-1.1	548.26	2	74.74	0	137	F137:20092	1D.raw	0	0	992	1003	Oxidation or Hydroxylation	P3:Oxidation or Hydroxylation:14.02;P5:Oxidation or Hydroxylation:19.05;P9:Oxidation or Hydroxylation:17.01	PEAKS DB
5	35	XP_042771858.1	I.SVP(+15.99)GP(+15.99)MGPSGPR.G	N	13.28	1169.55	12	-0.5	585.782	2	45.48	0	137	F137:10561	1D.raw	0	0	173	184	Oxidation or Hydroxylation	P3:Oxidation or Hydroxylation:37.78;P5:Oxidation or Hydroxylation:0.00	PEAKS DB
5	35	XP_042771858.1	S.P(+15.99)GEAGR(+15.99)PGEAGLP(+15.99)GAK.G	N	13.26	1510.74	16	0.1	504.587	3	35.33	2044000	137	F137:7071	1D.raw	1	1	520	535	Oxidation or Hydroxylation	P1:Oxidation or Hydroxylation:19.69;R6:Oxidation or Hydroxylation:0.00;P13:Oxidation or Hydroxylation:22.34	PEAKS DB
5	35	XP_042771858.1	R.GEP(+15.99)GPTGLP(+15.99)GPP(+15.99)G.E	N	13.24	1179.54	13	0.2	590.778	2	70.14	0	137	F137:18724	1D.raw	0	0	470	482	Oxidation or Hydroxylation	P3:Oxidation or Hydroxylation:0.00;P9:Oxidation or Hydroxylation:45.01;P12:Oxidation or Hydroxylation:0.00	PEAKS DB
5	35	XP_042771858.1	S.GPQ(+.98)GPSGP(+15.99)PGPK.G	N	13.2	1091.52	12	-1.3	546.769	2	37.18	1361400	138	F138:6726	1O.raw	1	1	416	427	Deamidation (NQ); Oxidation or Hydroxylation	Q3:Deamidation (NQ):1000.00;P8:Oxidation or Hydroxylation:0.00	PEAKS DB
5	35	XP_042771858.1	R.TGDAGPVGP(+15.99)P(+15.99)GPPGPP(+15.99)GPP(+15.99)GPPSGG.F	N	13.2	2135.98	25	2.1	713.001	3	84.3	469300	137	F137:23001	1D.raw	1	1	1168	1192	Oxidation or Hydroxylation	P9:Oxidation or Hydroxylation:7.77;P10:Oxidation or Hydroxylation:16.51;P16:Oxidation or Hydroxylation:7.65;P19:Oxidation or Hydroxylation:8.14	PEAKS DB
5	35	XP_042771858.1	K.N(+15.99)GDR(+15.99)GETGPAGPAGPIGPVGAR.G	N	13.12	2033.99	22	3.3	679.005	3	89.24	6803.5	138	F138:19114	1O.raw	1	1	1060	1081	Oxidation or Hydroxylation	N1:Oxidation or Hydroxylation:0.00;R4:Oxidation or Hydroxylation:0.00	PEAKS DB
5	35	XP_042771858.1	P.P(+15.99)GPP(+15.99)GSP(+15.99)GEQ(+.98)GPSGASGPAGPR.G	N	13.11	1961.87	22	-2.3	981.941	2	50.18	192110	137	F137:12123	1D.raw	1	1	1117	1138	Oxidation or Hydroxylation; Deamidation (NQ)	P1:Oxidation or Hydroxylation:32.28;P4:Oxidation or Hydroxylation:17.01;P7:Oxidation or Hydroxylation:33.81;Q10:Deamidation (NQ):1000.00	PEAKS DB
5	35	XP_042771858.1	R.GEP(+15.99)GPP(+15.99)GPAGF.A	N	13.11	1013.45	11	-2.2	507.729	2	82.32	32157000	137	F137:22385	1D.raw	1	1	800	810	Oxidation or Hydroxylation	P3:Oxidation or Hydroxylation:14.04;P6:Oxidation or Hydroxylation:17.01	PEAKS DB
5	35	XP_042771858.1	K.GDAGP(+15.99)PGPAGPTGPP(+15.99)GPIGN(+.98)VGAP(+15.99)GPKG.A	N	13.04	2394.14	28	-1.3	799.055	3	88.04	0	138	F138:18772	1O.raw	0	0	833	860	Oxidation or Hydroxylation; Deamidation (NQ)	P5:Oxidation or Hydroxylation:0.00;P15:Oxidation or Hydroxylation:14.02;N20:Deamidation (NQ):1000.00;P24:Oxidation or Hydroxylation:11.10	PEAKS DB
5	35	XP_042771858.1	H.RGFSGLDGAK.G	N	13.03	1006.52	10	-1.1	504.267	2	48.78	172740	137	F137:11677	1D.raw	1	1	265	274			PEAKS DB
5	35	XP_042771858.1	R.GSEGPQ(+.98)GVRGEP(+15.99)GPP(+15.99)GPAGA.A	N	12.96	1805.82	20	0.1	903.916	2	57.63	1994600	137	F137:14746	1D.raw	1	1	359	378	Deamidation (NQ); Oxidation or Hydroxylation	Q6:Deamidation (NQ):1000.00;P12:Oxidation or Hydroxylation:26.31;P15:Oxidation or Hydroxylation:17.01	PEAKS DB
5	35	XP_042771858.1	K.GEPGP(+15.99)TGIQGPP(+15.99)GPAGEEGK(+14.02)R.G	N	12.95	2032.98	21	0.2	678.668	3	56.12	9359600	137	F137:14034	1D.raw	1	1	446	466	Oxidation or Hydroxylation; Methylation(KR)	P5:Oxidation or Hydroxylation:0.00;P12:Oxidation or Hydroxylation:12.28;K20:Methylation(KR):8.69	PEAKS PTM
5	35	XP_042771858.1	P.SGPAGPTGAR.G	N	12.91	869.436	10	0.2	435.725	2	26.86	3458200	137	F137:4412	1D.raw	1	1	784	793			PEAKS DB
5	35	XP_042771858.1	G.E(+55.92)TGPAGPAGPIGPVGAR.G	N	12.89	1558.7	17	2	780.361	2	81.79	4837.3	137	F137:22218	1D.raw	1	1	1065	1081	Replacement of 2 protons by nickel	E1:Replacement of 2 protons by nickel:93.52	PEAKS PTM
5	35	XP_042771858.1	G.P(+15.99)PGSP(+15.99)GEQ(+.98)GPSGASGPAGPR.G	N	12.83	1791.8	20	0.5	896.909	2	45.96	310130	137	F137:10698	1D.raw	1	1	1119	1138	Oxidation or Hydroxylation; Deamidation (NQ)	P1:Oxidation or Hydroxylation:10.11;P5:Oxidation or Hydroxylation:38.16;Q8:Deamidation (NQ):1000.00	PEAKS DB
5	35	XP_042771858.1	R.GEPGP(+15.99)TGLP(+15.99)GPPGER.G	N	12.8	1448.69	15	-4.1	725.349	2	83.18	0	138	F138:17329	1O.raw	0	0	470	484	Oxidation or Hydroxylation	P5:Oxidation or Hydroxylation:0.00;P9:Oxidation or Hydroxylation:14.04	PEAKS DB
5	35	XP_042771858.1	K.GDAGPPGP(+15.99)AGPTGPP(+15.99)GPIGN(+.98).V	N	12.77	1714.78	20	0.5	858.398	2	89.13	0	137	F137:24214	1D.raw	0	0	833	852	Oxidation or Hydroxylation; Deamidation (NQ)	P8:Oxidation or Hydroxylation:0.00;P15:Oxidation or Hydroxylation:0.00;N20:Deamidation (NQ):1000.00	PEAKS DB
5	35	XP_042771858.1	S.GLQGPPGPPGS(+79.97)PGEQGPSGASGPAGPR.G	N	12.77	2445.11	27	-7	816.037	3	100.97	0	137	F137:27370	1D.raw	0	0	1112	1138	Phosphorylation (STY)	S11:Phosphorylation (STY):20.76	PEAKS PTM
5	35	XP_042771858.1	R.GEP(+15.99)GPTGLP(+15.99)GPP(+15.99)GE.R	N	12.73	1308.58	14	0.4	655.299	2	75.47	3531500	137	F137:20366	1D.raw	1	1	470	483	Oxidation or Hydroxylation	P3:Oxidation or Hydroxylation:6.59;P9:Oxidation or Hydroxylation:39.02;P12:Oxidation or Hydroxylation:17.01	PEAKS DB
5	35	XP_042771858.1	R.GPP(+15.99)GP(+15.99)MGP(+15.99)PGLAGPP(+15.99)GE.S	N	12.7	1547.69	17	-2.1	774.852	2	84.27	254970	138	F138:17733	1O.raw	1	1	992	1008	Oxidation or Hydroxylation	P3:Oxidation or Hydroxylation:17.01;P5:Oxidation or Hydroxylation:11.12;P8:Oxidation or Hydroxylation:0.00;P15:Oxidation or Hydroxylation:17.01	PEAKS DB
5	35	XP_042771858.1	G.PP(+15.99)GLAGPP(+15.99)GESGR.E	N	12.68	1222.59	13	0.8	612.305	2	47.65	2166300	137	F137:11379	1D.raw	1	1	999	1011	Oxidation or Hydroxylation	P2:Oxidation or Hydroxylation:17.01;P8:Oxidation or Hydroxylation:8.69	PEAKS DB
5	35	XP_042771858.1	D.GRP(+15.99)GPP(+15.99)GPP(+15.99)GAR.G	N	12.68	1162.58	12	0	582.299	2	28.03	719650	137	F137:4779	1D.raw	1	1	560	571	Oxidation or Hydroxylation	P3:Oxidation or Hydroxylation:33.98;P6:Oxidation or Hydroxylation:33.98;P9:Oxidation or Hydroxylation:14.02	PEAKS DB
5	35	XP_042771858.1	G.AQ(+.98)GPPGPAGPAGER.G	N	12.62	1261.61	14	-1.1	631.809	2	47.83	388440	137	F137:11310	1D.raw	1	1	615	628	Deamidation (NQ)	Q2:Deamidation (NQ):1000.00	PEAKS DB
5	35	XP_042771858.1	K.DGLN(+.98)GLPGP(+15.99)IGP(+15.99)P(+15.99)GP(+15.99)R.G	N	12.56	1577.77	16	-2.3	789.89	2	103.05	1279900	138	F138:22954	1O.raw	1	1	1150	1165	Deamidation (NQ); Oxidation or Hydroxylation	N4:Deamidation (NQ):1000.00;P9:Oxidation or Hydroxylation:0.00;P12:Oxidation or Hydroxylation:8.87;P13:Oxidation or Hydroxylation:5.77;P15:Oxidation or Hydroxylation:10.11	PEAKS DB
5	35	XP_042771858.1	P.GPDGKTGPPGPAGQDGRP(+15.99)GPPGP(+15.99)P(+15.99)GAR.G	N	12.56	2494.19	27	-5.6	624.553	4	39.26	199120	137	F137:8444	1D.raw	1	1	545	571	Oxidation or Hydroxylation	P18:Oxidation or Hydroxylation:0.00;P23:Oxidation or Hydroxylation:16.51;P24:Oxidation or Hydroxylation:19.05	PEAKS DB
5	35	XP_042771858.1	K.GEPGP(+15.99)TGIQGPP(+15.99)GPAG.E	N	12.55	1419.66	16	-1.7	710.837	2	77.68	0	138	F138:15661	1O.raw	0	0	446	461	Oxidation or Hydroxylation	P5:Oxidation or Hydroxylation:7.32;P12:Oxidation or Hydroxylation:17.01	PEAKS DB
5	35	XP_042771858.1	K.GEP(+15.99)GPTGIQ(+.98)GPP(+15.99)GPA.G	N	12.53	1363.63	15	-1	682.819	2	80.52	0	138	F138:16513	1O.raw	0	0	446	460	Oxidation or Hydroxylation; Deamidation (NQ)	P3:Oxidation or Hydroxylation:14.04;Q9:Deamidation (NQ):1000.00;P12:Oxidation or Hydroxylation:17.01	PEAKS DB
5	35	XP_042771858.1	G.EQGVPGDLGAP(+15.99)GPSGAR.G	N	12.33	1579.76	17	2.9	790.889	2	92.4	0	137	F137:25128	1D.raw	0	0	657	673	Oxidation or Hydroxylation	P11:Oxidation or Hydroxylation:0.00	PEAKS DB
5	35	XP_042771858.1	R.GEPGP(+15.99)P(+15.99)GPAGAAGPAGN(+.98)P(+15.99)G.A	N	12.29	1575.68	19	-0.6	788.847	2	59.95	6674900	137	F137:15503	1D.raw	1	1	368	386	Oxidation or Hydroxylation; Deamidation (NQ)	P5:Oxidation or Hydroxylation:0.00;P6:Oxidation or Hydroxylation:7.32;N17:Deamidation (NQ):1000.00;P18:Oxidation or Hydroxylation:0.00	PEAKS DB
5	35	XP_042771858.1	R.GLPGT(+79.96)AGLPGMK.G	N	12.27	1177.55	12	-5.4	589.778	2	76.05	30501	138	F138:15163	1O.raw	1	1	251	262	Sulfation	T5:Sulfation:1000.00	PEAKS PTM
5	35	XP_042771858.1	R.GLP(+15.99)GER(+15.99)GRPGAPGPAGAR.G	N	12.24	1703.88	18	0.4	426.978	4	40.62	513990	137	F137:8981	1D.raw	1	1	302	319	Oxidation or Hydroxylation	P3:Oxidation or Hydroxylation:10.65;R6:Oxidation or Hydroxylation:9.40	PEAKS DB
5	35	XP_042771858.1	R.GSEGPQ(+.98)GVRGEP(+15.99)GPP(+15.99)GPAG.A	N	12.23	1734.78	19	-1	868.397	2	54.11	5206400	137	F137:13363	1D.raw	1	1	359	377	Deamidation (NQ); Oxidation or Hydroxylation	Q6:Deamidation (NQ):1000.00;P12:Oxidation or Hydroxylation:28.36;P15:Oxidation or Hydroxylation:40.00	PEAKS DB
5	35	XP_042771858.1	R.VGP(+15.99)PGPSGN(+.98)AGPP(+15.99)GPP(+15.99)GPVG.K	N	12.21	1712.8	20	2.7	857.41	2	80.79	0	137	F137:21962	1D.raw	0	0	880	899	Oxidation or Hydroxylation; Deamidation (NQ)	P3:Oxidation or Hydroxylation:0.00;N9:Deamidation (NQ):1000.00;P13:Oxidation or Hydroxylation:0.00;P16:Oxidation or Hydroxylation:14.02	PEAKS DB
5	35	XP_042771858.1	K.GAN(+.98)GAP(+15.99)GIAGA.P	N	12.18	871.404	11	-0.4	436.709	2	56.92	338450	137	F137:14372	1D.raw	1	1	395	405	Deamidation (NQ); Oxidation or Hydroxylation	N3:Deamidation (NQ):1000.00;P6:Oxidation or Hydroxylation:1000.00	PEAKS DB
5	35	XP_042771858.1	K.GEAGPSGP(+13.98)AGPTGAR.G	N	12.15	1294.59	15	-0.5	648.302	2	42.18	574770	138	F138:7690	1O.raw	1	1	779	793	Proline oxidation to pyroglutamic acid	P8:Proline oxidation to pyroglutamic acid:12.33	PEAKS PTM
5	35	XP_042771858.1	R.GN(+.98)DGATGAAGPP(+15.99)GPTG.P	N	12.1	1312.55	16	1.4	657.285	2	52.64	1110900	137	F137:12914	1D.raw	1	1	320	335	Deamidation (NQ); Oxidation or Hydroxylation	N2:Deamidation (NQ):1000.00;P12:Oxidation or Hydroxylation:17.01	PEAKS DB
5	35	XP_042771858.1	R.GEPGPP(+15.99)GP(+15.99)AGFAGPPGADGQ(+.98)P(+15.99)GAK.G	N	12.01	2133.96	24	-2.7	1067.98	2	58.74	0	137	F137:15013	1D.raw	0	0	800	823	Oxidation or Hydroxylation; Deamidation (NQ)	P6:Oxidation or Hydroxylation:12.33;P8:Oxidation or Hydroxylation:10.19;Q20:Deamidation (NQ):1000.00;P21:Oxidation or Hydroxylation:8.82	PEAKS DB
5	35	XP_042771858.1	K.GAN(+.98)GAP(+15.99)GIAGAP(+15.99)GFPGAR(+15.99)GPSGPQGPSGPP(+15.99)GPK.G	N	12	2899.38	33	-8.3	967.461	3	80.79	0	137	F137:21960	1D.raw	0	0	395	427	Deamidation (NQ); Oxidation or Hydroxylation	N3:Deamidation (NQ):9.78;P6:Oxidation or Hydroxylation:7.81;P12:Oxidation or Hydroxylation:12.33;R18:Oxidation or Hydroxylation:0.00;P30:Oxidation or Hydroxylation:0.00	PEAKS DB
62	188	XP_008593281.1	R.GFSGLQ(+.98)GPP(+15.99)GPP(+15.99)GSP(+15.99)GEQ(+.98)GPSGASGPAGPR.G	N	58.75	2706.22	30	0.6	1354.12	2	89.53	41682	137	F137:24332	1D.raw	1	1	1112	1141	Deamidation (NQ); Oxidation or Hydroxylation	Q6:Deamidation (NQ):1000.00;P9:Oxidation or Hydroxylation:11.06;P12:Oxidation or Hydroxylation:11.06;P15:Oxidation or Hydroxylation:14.19;Q18:Deamidation (NQ):1000.00	PEAKS DB
62	188	XP_008593281.1	R.GN(+.98)DGATGAAGPP(+15.99)GPTGPAGPP(+15.99)GFP(+15.99)GAVGAK.G	N	55.54	2548.18	30	1.8	850.403	3	90.86	38747000	137	F137:24674	1D.raw	7	7	323	352	Deamidation (NQ); Oxidation or Hydroxylation	N2:Deamidation (NQ):1000.00;P12:Oxidation or Hydroxylation:23.10;P21:Oxidation or Hydroxylation:17.01;P24:Oxidation or Hydroxylation:42.68	PEAKS DB
62	188	XP_008593281.1	K.GDRGETGPAGPP(+15.99)GAP(+15.99)GAP(+15.99)GAP(+15.99)GPVGPAGK.S	N	55.19	2512.19	29	0.5	838.406	3	57.12	128110000	137	F137:14528	1D.raw	3	3	1034	1062	Oxidation or Hydroxylation	P12:Oxidation or Hydroxylation:30.46;P15:Oxidation or Hydroxylation:93.66;P18:Oxidation or Hydroxylation:52.68;P21:Oxidation or Hydroxylation:26.31	PEAKS DB
62	188	XP_008593281.1	R.GAPGD(+15.99)RGEP(+15.99)GPP(+15.99)GPAGFAGPP(+15.99)GADGQ(+.98)PGAK.G	N	54.91	2703.22	30	1.1	902.08	3	70.23	54875000	137	F137:18752	1D.raw	2	2	797	826	Oxidation or Hydroxylation; Deamidation (NQ)	D5:Oxidation or Hydroxylation:8.69;P9:Oxidation or Hydroxylation:28.86;P12:Oxidation or Hydroxylation:21.94;P21:Oxidation or Hydroxylation:17.01;Q26:Deamidation (NQ):1000.00	PEAKS DB
62	188	XP_008593281.1	R.GAP(+15.99)GDRGEP(+15.99)GPP(+15.99)GPAGFAGPP(+15.99)GADGQP(+15.99)GAK.G	N	54.34	2718.23	30	0.4	907.083	3	64.61	10008000	137	F137:16999	1D.raw	1	1	797	826	Oxidation or Hydroxylation	P3:Oxidation or Hydroxylation:11.10;P9:Oxidation or Hydroxylation:9.85;P12:Oxidation or Hydroxylation:8.69;P21:Oxidation or Hydroxylation:8.69;P27:Oxidation or Hydroxylation:22.34	PEAKS DB
62	188	XP_008593281.1	K.TGPP(+15.99)GPAGQ(+.98)DGRP(+15.99)GPP(+15.99)GPP(+15.99)GAR.G	N	53.97	2056.96	22	-0.3	1029.48	2	45.13	1625000000	137	F137:10411	1D.raw	5	5	553	574	Oxidation or Hydroxylation; Deamidation (NQ)	P4:Oxidation or Hydroxylation:27.96;Q9:Deamidation (NQ):1000.00;P13:Oxidation or Hydroxylation:26.31;P16:Oxidation or Hydroxylation:21.94;P19:Oxidation or Hydroxylation:11.06	PEAKS DB
62	188	XP_008593281.1	R.GAPGD(+15.99)RGEP(+15.99)GPP(+15.99)GPAGFAGPP(+15.99)GADGQPGAK.G	N	53.47	2702.23	30	-0.6	901.751	3	68.03	15741000	137	F137:18100	1D.raw	1	1	797	826	Oxidation or Hydroxylation	D5:Oxidation or Hydroxylation:0.00;P9:Oxidation or Hydroxylation:30.83;P12:Oxidation or Hydroxylation:9.34;P21:Oxidation or Hydroxylation:9.34	PEAKS DB
62	188	XP_008593281.1	R.GEP(+15.99)GPP(+15.99)GPAGAAGPAGNP(+15.99)GADGQ(+.98)P(+15.99)GAK.G	N	51.67	2316.03	27	0.3	1159.02	2	53.9	39750000	137	F137:13468	1D.raw	2	2	371	397	Oxidation or Hydroxylation; Deamidation (NQ)	P3:Oxidation or Hydroxylation:30.36;P6:Oxidation or Hydroxylation:8.14;P18:Oxidation or Hydroxylation:40.00;Q23:Deamidation (NQ):57.25;P24:Oxidation or Hydroxylation:20.70	PEAKS DB
62	188	XP_008593281.1	R.GEP(+15.99)GPP(+15.99)GPAGFAGPP(+15.99)GADGQ(+.98)PGAK.G	N	51.31	2133.96	24	-0.5	1067.99	2	78.55	18988000	137	F137:21312	1D.raw	4	4	803	826	Oxidation or Hydroxylation; Deamidation (NQ)	P3:Oxidation or Hydroxylation:27.83;P6:Oxidation or Hydroxylation:27.96;P15:Oxidation or Hydroxylation:27.96;Q20:Deamidation (NQ):1000.00	PEAKS DB
62	188	XP_008593281.1	R.GEP(+15.99)GPP(+15.99)GPAGFAGPP(+15.99)GADGQPGAK.G	N	51.17	2132.98	24	-0.8	1067.49	2	76.03	7972700	137	F137:20543	1D.raw	2	2	803	826	Oxidation or Hydroxylation	P3:Oxidation or Hydroxylation:20.41;P6:Oxidation or Hydroxylation:11.06;P15:Oxidation or Hydroxylation:27.96	PEAKS DB
62	188	XP_008593281.1	R.GEP(+15.99)GPP(+15.99)GPAGFAGPP(+15.99)GADGQ(+.98)P(+15.99)GAK.G	N	51.02	2149.96	24	-0.2	1075.98	2	74.4	12469000	137	F137:20059	1D.raw	2	2	803	826	Oxidation or Hydroxylation; Deamidation (NQ)	P3:Oxidation or Hydroxylation:36.05;P6:Oxidation or Hydroxylation:25.66;P15:Oxidation or Hydroxylation:24.44;Q20:Deamidation (NQ):1000.00;P21:Oxidation or Hydroxylation:19.27	PEAKS DB
62	188	XP_008593281.1	R.GN(+.98)DGATGAAGPP(+15.99)GPTGPAGPP(+15.99)GFP(+15.99)GAVGAK(+15.99).G	N	50.79	2564.18	30	3.1	1283.1	2	90.19	41200000	137	F137:24570	1D.raw	2	2	323	352	Deamidation (NQ); Oxidation or Hydroxylation	N2:Deamidation (NQ):1000.00;P12:Oxidation or Hydroxylation:7.65;P21:Oxidation or Hydroxylation:17.01;P24:Oxidation or Hydroxylation:42.89;K30:Oxidation or Hydroxylation:58.64	PEAKS DB
62	188	XP_008593281.1	R.GPP(+15.99)GP(+15.99)MGPP(+15.99)GLAGPP(+15.99)GESGR.E	N	49.74	1847.85	20	0.3	616.957	3	68.12	138660000	137	F137:18038	1D.raw	2	2	995	1014	Oxidation or Hydroxylation	P3:Oxidation or Hydroxylation:30.46;P5:Oxidation or Hydroxylation:56.34;P9:Oxidation or Hydroxylation:27.96;P15:Oxidation or Hydroxylation:23.10	PEAKS DB
62	188	XP_008593281.1	R.GNDGATGAAGPP(+15.99)GPTGPAGPP(+15.99)GFP(+15.99)GAVGAK(+15.99).G	N	49.32	2563.19	30	-0.9	1282.6	2	87.18	199130	137	F137:23730	1D.raw	1	1	323	352	Oxidation or Hydroxylation	P12:Oxidation or Hydroxylation:0.00;P21:Oxidation or Hydroxylation:11.06;P24:Oxidation or Hydroxylation:34.30;K30:Oxidation or Hydroxylation:59.58	PEAKS DB
62	188	XP_008593281.1	R.GAPGD(+15.99)RGEP(+15.99)GP(+15.99)PGPAGFAGPP(+15.99)GADGQ(+.98)PGAK.G	N	48.48	2703.22	30	-1.5	902.078	3	78.24	28995000	138	F138:16290	1O.raw	2	2	797	826	Oxidation or Hydroxylation; Deamidation (NQ)	D5:Oxidation or Hydroxylation:11.10;P9:Oxidation or Hydroxylation:12.33;P11:Oxidation or Hydroxylation:0.00;P21:Oxidation or Hydroxylation:17.01;Q26:Deamidation (NQ):1000.00	PEAKS DB
62	188	XP_008593281.1	R.GEP(+15.99)GPP(+15.99)GPAGAAGPAGN(+.98)P(+15.99)GADGQ(+.98)PGAK.G	N	48.38	2301.01	27	-0.1	768.012	3	60.64	20733000	137	F137:15611	1D.raw	2	2	371	397	Oxidation or Hydroxylation; Deamidation (NQ)	P3:Oxidation or Hydroxylation:13.45;P6:Oxidation or Hydroxylation:12.81;N17:Deamidation (NQ):1000.00;P18:Oxidation or Hydroxylation:26.52;Q23:Deamidation (NQ):1000.00	PEAKS DB
62	188	XP_008593281.1	R.GNDGATGAAGPP(+15.99)GPTGPAGPP(+15.99)GFP(+15.99)GAVGAK.G	N	47.33	2547.2	30	-0.3	850.073	3	87.76	4051100	137	F137:23919	1D.raw	2	2	323	352	Oxidation or Hydroxylation	P12:Oxidation or Hydroxylation:6.59;P21:Oxidation or Hydroxylation:17.01;P24:Oxidation or Hydroxylation:42.68	PEAKS DB
62	188	XP_008593281.1	R.VGP(+15.99)P(+15.99)GPSGN(+.98)AGPP(+15.99)GPP(+15.99)GPAGK.E	N	46.83	1828.86	21	0.6	915.437	2	53.78	2286900	137	F137:13339	1D.raw	1	1	883	903	Oxidation or Hydroxylation; Deamidation (NQ)	P3:Oxidation or Hydroxylation:78.06;P4:Oxidation or Hydroxylation:55.92;N9:Deamidation (NQ):1000.00;P13:Oxidation or Hydroxylation:12.28;P16:Oxidation or Hydroxylation:12.28	PEAKS DB
62	188	XP_008593281.1	R.GSAGPP(+15.99)GATGFP(+15.99)GAAGR.V	N	46.73	1458.69	17	-1.9	730.348	2	62.23	966410000	138	F138:12323	1O.raw	8	8	866	882	Oxidation or Hydroxylation	P6:Oxidation or Hydroxylation:26.02;P12:Oxidation or Hydroxylation:52.68	PEAKS DB
62	188	XP_008593281.1	R.GPP(+15.99)GP(+15.99)MGPPGLAGPP(+15.99)GESGR.E	N	46.42	1831.85	20	1.9	611.626	3	72.39	89206000	137	F137:19495	1D.raw	3	3	995	1014	Oxidation or Hydroxylation	P3:Oxidation or Hydroxylation:33.98;P5:Oxidation or Hydroxylation:41.59;P15:Oxidation or Hydroxylation:24.44	PEAKS DB
62	188	XP_008593281.1	R.TGDAGPVGPP(+15.99)GPP(+15.99)GPP(+15.99)GPP(+15.99)GPP.S	N	46.05	1934.9	22	-1	968.457	2	89.31	37739000	138	F138:19172	1O.raw	4	4	1171	1192	Oxidation or Hydroxylation	P10:Oxidation or Hydroxylation:30.46;P13:Oxidation or Hydroxylation:26.02;P16:Oxidation or Hydroxylation:30.46;P19:Oxidation or Hydroxylation:17.01	PEAKS DB
62	188	XP_008593281.1	K.DGEAGAQGPP(+15.99)GPAGPAGER.G	N	45.85	1705.77	19	-0.2	853.89	2	53.29	212800000	137	F137:13116	1D.raw	6	6	613	631	Oxidation or Hydroxylation	P10:Oxidation or Hydroxylation:24.44	PEAKS DB
62	188	XP_008593281.1	R.GFSGLQ(+.98)GP(+15.99)PGPP(+15.99)GSP(+15.99)GEQ(+.98)GPSGASGPAGPR.G	N	45.53	2706.22	30	0.6	903.08	3	89.59	8386500	137	F137:24383	1D.raw	1	1	1112	1141	Deamidation (NQ); Oxidation or Hydroxylation	Q6:Deamidation (NQ):1000.00;P8:Oxidation or Hydroxylation:0.00;P12:Oxidation or Hydroxylation:8.69;P15:Oxidation or Hydroxylation:14.77;Q18:Deamidation (NQ):1000.00	PEAKS DB
62	188	XP_008593281.1	R.GSEGPQ(+.98)GVRGEP(+15.99)GPP(+15.99)GPAGAAGPAGNP(+15.99)GADGQ(+.98)PGAK.G	N	45.44	3168.43	36	-0.1	1057.15	3	62.82	3292500	137	F137:16474	1D.raw	1	1	362	397	Deamidation (NQ); Oxidation or Hydroxylation	Q6:Deamidation (NQ):47.73;P12:Oxidation or Hydroxylation:11.10;P15:Oxidation or Hydroxylation:0.00;P27:Oxidation or Hydroxylation:17.01;Q32:Deamidation (NQ):36.87	PEAKS DB
62	188	XP_008593281.1	R.VGPP(+15.99)GPSGN(+.98)AGPP(+15.99)GPP(+15.99)GPAGK.E	N	45.37	1812.86	21	-0.5	907.439	2	58.62	129480000	137	F137:15080	1D.raw	2	2	883	903	Oxidation or Hydroxylation; Deamidation (NQ)	P4:Oxidation or Hydroxylation:30.46;N9:Deamidation (NQ):1000.00;P13:Oxidation or Hydroxylation:26.02;P16:Oxidation or Hydroxylation:26.02	PEAKS DB
62	188	XP_008593281.1	K.GDRGETGPAGPP(+15.99)GAP(+15.99)GAPGAP(+15.99)GPVGPAGK.S	N	45.13	2496.2	29	-0.5	833.073	3	61.17	113400000	137	F137:15914	1D.raw	2	2	1034	1062	Oxidation or Hydroxylation	P12:Oxidation or Hydroxylation:33.98;P15:Oxidation or Hydroxylation:55.63;P21:Oxidation or Hydroxylation:15.73	PEAKS DB
62	188	XP_008593281.1	K.DGEAGAQ(+.98)GPP(+15.99)GPAGPAGER.G	N	44.93	1706.75	19	-0.1	854.382	2	55.64	280160000	137	F137:13890	1D.raw	8	8	613	631	Deamidation (NQ); Oxidation or Hydroxylation	Q7:Deamidation (NQ):1000.00;P10:Oxidation or Hydroxylation:26.02	PEAKS DB
62	188	XP_008593281.1	R.GVP(+15.99)GPP(+15.99)GAVGPAGKDGEAGAQ(+.98)GPP(+15.99)GPAGPAGER.G	N	43.4	2880.36	33	-0.2	961.128	3	70.34	5280600	137	F137:18784	1D.raw	1	1	599	631	Oxidation or Hydroxylation; Deamidation (NQ)	P3:Oxidation or Hydroxylation:11.10;P6:Oxidation or Hydroxylation:14.02;Q21:Deamidation (NQ):1000.00;P24:Oxidation or Hydroxylation:14.02	PEAKS DB
62	188	XP_008593281.1	R.GEP(+15.99)GPP(+15.99)GPAGAAGPAGNP(+15.99)GADGQ(+.98)PGAK.G	N	43.09	2300.03	27	-0.7	767.684	3	58.34	16456000	137	F137:14897	1D.raw	2	2	371	397	Oxidation or Hydroxylation; Deamidation (NQ)	P3:Oxidation or Hydroxylation:14.04;P6:Oxidation or Hydroxylation:8.22;P18:Oxidation or Hydroxylation:30.46;Q23:Deamidation (NQ):72.73	PEAKS DB
62	188	XP_008593281.1	R.GAP(+15.99)GDRGEP(+15.99)GP(+15.99)PGPAGFAGPP(+15.99)GADGQ(+.98)PGAK.G	N	42.75	2703.22	30	-1.5	902.078	3	78.24	27438000	138	F138:16610	1O.raw	1	1	797	826	Oxidation or Hydroxylation; Deamidation (NQ)	P3:Oxidation or Hydroxylation:0.00;P9:Oxidation or Hydroxylation:11.12;P11:Oxidation or Hydroxylation:0.00;P21:Oxidation or Hydroxylation:17.01;Q26:Deamidation (NQ):1000.00	PEAKS DB
62	188	XP_008593281.1	K.GDRGETGPAGPP(+15.99)GAP(+15.99)GAPGAPGPVGPAGK.S	N	41.42	2480.2	29	-2.5	827.74	3	66.41	23293000	137	F137:17559	1D.raw	1	1	1034	1062	Oxidation or Hydroxylation	P12:Oxidation or Hydroxylation:12.79;P15:Oxidation or Hydroxylation:41.59	PEAKS DB
62	188	XP_008593281.1	R.VGPP(+15.99)GPSGNAGPP(+15.99)GPP(+15.99)GPAGK.E	N	41.41	1811.88	21	-0.7	906.947	2	56.11	10745000	137	F137:14193	1D.raw	2	2	883	903	Oxidation or Hydroxylation	P4:Oxidation or Hydroxylation:30.46;P13:Oxidation or Hydroxylation:10.11;P16:Oxidation or Hydroxylation:14.02	PEAKS DB
62	188	XP_008593281.1	R.GPP(+15.99)GP(+15.99)MGPP(+15.99)GLAGPPGESGR.E	N	40.99	1831.85	20	0.3	916.934	2	73.66	2163000	137	F137:19760	1D.raw	1	1	995	1014	Oxidation or Hydroxylation	P3:Oxidation or Hydroxylation:33.98;P5:Oxidation or Hydroxylation:49.37;P9:Oxidation or Hydroxylation:12.28	PEAKS DB
62	188	XP_008593281.1	R.GP(+15.99)P(+15.99)GP(+15.99)MGPP(+15.99)GLAGPP(+15.99)GESGR.E	N	40.86	1863.84	20	0.4	622.288	3	69.99	10481000	137	F137:18698	1D.raw	2	2	995	1014	Oxidation or Hydroxylation	P2:Oxidation or Hydroxylation:13.11;P3:Oxidation or Hydroxylation:29.24;P5:Oxidation or Hydroxylation:56.34;P9:Oxidation or Hydroxylation:30.46;P15:Oxidation or Hydroxylation:10.11	PEAKS DB
62	188	XP_008593281.1	R.GETGPAGPP(+15.99)GAP(+15.99)GAPGAP(+15.99)GPVGPAGK.S	N	40.6	2168.05	26	-1.3	1085.03	2	68.55	0	137	F137:18239	1D.raw	0	0	1037	1062	Oxidation or Hydroxylation	P9:Oxidation or Hydroxylation:24.44;P12:Oxidation or Hydroxylation:28.36;P18:Oxidation or Hydroxylation:12.81	PEAKS DB
62	188	XP_008593281.1	K.GAN(+.98)GAP(+15.99)GIAGAP(+15.99)GFP(+15.99)GAR.G	N	40.5	1585.75	18	-1.4	793.88	2	78.2	205720000	138	F138:16124	1O.raw	11	11	398	415	Deamidation (NQ); Oxidation or Hydroxylation	N3:Deamidation (NQ):1000.00;P6:Oxidation or Hydroxylation:166.34;P12:Oxidation or Hydroxylation:41.94;P15:Oxidation or Hydroxylation:12.33	PEAKS DB
62	188	XP_008593281.1	K.DGEAGAQ(+.98)GPPGPAGPAGER.G	N	40.21	1690.75	19	-0.5	846.384	2	61.54	25246000	137	F137:15884	1D.raw	2	2	613	631	Deamidation (NQ)	Q7:Deamidation (NQ):1000.00	PEAKS DB
62	188	XP_008593281.1	R.GETGPAGPP(+15.99)GAPGAP(+15.99)GAPGPVGPAGK.S	N	39.86	2152.05	26	0.3	1077.03	2	73.6	2365500	137	F137:19807	1D.raw	2	2	1037	1062	Oxidation or Hydroxylation	P9:Oxidation or Hydroxylation:20.00;P15:Oxidation or Hydroxylation:28.36	PEAKS DB
62	188	XP_008593281.1	R.TGDAGPVGPP(+15.99)GPP(+15.99)GPP(+15.99)GPP(+15.99)GPP(+15.99).S	N	39.66	1950.9	22	-2	976.453	2	82.48	0	138	F138:17132	1O.raw	0	0	1171	1192	Oxidation or Hydroxylation	P10:Oxidation or Hydroxylation:8.69;P13:Oxidation or Hydroxylation:12.28;P16:Oxidation or Hydroxylation:12.28;P19:Oxidation or Hydroxylation:8.69;P22:Oxidation or Hydroxylation:8.69	PEAKS DB
62	188	XP_008593281.1	Q.GPP(+15.99)GPP(+15.99)GSP(+15.99)GEQGPSGASGPAGPR.G	N	39.44	2114.96	24	-0.5	705.994	3	52.45	2291500	137	F137:12868	1D.raw	2	2	1118	1141	Oxidation or Hydroxylation	P3:Oxidation or Hydroxylation:14.02;P6:Oxidation or Hydroxylation:10.11;P9:Oxidation or Hydroxylation:42.68	PEAKS DB
62	188	XP_008593281.1	R.GETGPAGPP(+15.99)GAP(+15.99)GAP(+15.99)GAP(+15.99)GPVGPAGK.S	N	39.24	2184.04	26	-0.5	1093.03	2	63.42	9735500	137	F137:16662	1D.raw	2	2	1037	1062	Oxidation or Hydroxylation	P9:Oxidation or Hydroxylation:23.10;P12:Oxidation or Hydroxylation:61.69;P15:Oxidation or Hydroxylation:61.30;P18:Oxidation or Hydroxylation:26.31	PEAKS DB
62	188	XP_008593281.1	P.GPTGPAGPP(+15.99)GFP(+15.99)GAVGAK.G	N	39.19	1565.78	18	0.7	783.9	2	76.52	841140	137	F137:20654	1D.raw	1	1	335	352	Oxidation or Hydroxylation	P9:Oxidation or Hydroxylation:11.06;P12:Oxidation or Hydroxylation:19.20	PEAKS DB
62	188	XP_008593281.1	R.G(+57.02)SAGPP(+15.99)GATGFP(+15.99)GAAGR.V	N	39.13	1515.71	17	-0.6	758.86	2	59.95	6225400	137	F137:15347	1D.raw	1	1	866	882	Carbamidomethylation (DHKE X@N-term); Oxidation or Hydroxylation	G1:Carbamidomethylation (DHKE X@N-term):1000.00;P6:Oxidation or Hydroxylation:40.00;P12:Oxidation or Hydroxylation:20.54	PEAKS PTM
62	188	XP_008593281.1	R.GP(+15.99)SGPQ(+.98)GPSGPP(+15.99)GPK.G	N	38.97	1348.63	15	-0.9	675.32	2	39.52	172360000	138	F138:7499	1O.raw	4	4	416	430	Oxidation or Hydroxylation; Deamidation (NQ)	P2:Oxidation or Hydroxylation:101.94;Q6:Deamidation (NQ):1000.00;P12:Oxidation or Hydroxylation:23.10	PEAKS DB
62	188	XP_008593281.1	R.GEP(+15.99)GPP(+15.99)GPAGAAGPAGNP(+15.99)GADGQP(+15.99)GAK.G	N	38.91	2315.04	27	0.1	772.688	3	51.83	7997000	137	F137:12763	1D.raw	2	2	371	397	Oxidation or Hydroxylation	P3:Oxidation or Hydroxylation:15.10;P6:Oxidation or Hydroxylation:5.47;P18:Oxidation or Hydroxylation:40.00;P24:Oxidation or Hydroxylation:16.66	PEAKS DB
62	188	XP_008593281.1	K.D(-18.01)GEAGAQGPPGPAGPAGER.G	N	38.9	1671.76	19	-0.9	836.886	2	53.68	733690	137	F137:13278	1D.raw	1	1	613	631	Dehydration	D1:Dehydration:1000.00	PEAKS PTM
62	188	XP_008593281.1	R.GEP(+15.99)GPTGLP(+15.99)GPP(+15.99)GER.G	N	38.83	1464.68	15	-1.7	733.348	2	60.31	1435600000	138	F138:11596	1O.raw	9	9	473	487	Oxidation or Hydroxylation	P3:Oxidation or Hydroxylation:1000.00;P9:Oxidation or Hydroxylation:1000.00;P12:Oxidation or Hydroxylation:1000.00	PEAKS DB
62	188	XP_008593281.1	R.GP(+15.99)P(+15.99)GP(+15.99)MGPPGLAGPP(+15.99)GESGR.E	N	38.78	1847.85	20	0.4	924.931	2	74.74	0	137	F137:20089	1D.raw	0	0	995	1014	Oxidation or Hydroxylation	P2:Oxidation or Hydroxylation:25.03;P3:Oxidation or Hydroxylation:24.55;P5:Oxidation or Hydroxylation:56.34;P15:Oxidation or Hydroxylation:14.02	PEAKS DB
62	188	XP_008593281.1	R.GETGPAGP(+15.99)PGAP(+15.99)GAP(+15.99)GAPGPVGPAGK.S	N	38.61	2168.05	26	0.9	723.691	3	68.75	2457500	137	F137:18278	1D.raw	1	1	1037	1062	Oxidation or Hydroxylation	P8:Oxidation or Hydroxylation:7.65;P12:Oxidation or Hydroxylation:53.33;P15:Oxidation or Hydroxylation:25.58	PEAKS DB
62	188	XP_008593281.1	R.GSEGPQGVRGEP(+15.99)GPP(+15.99)GPAGAAGPAGNP(+15.99)GADGQ(+.98)P(+15.99)GAK.G	N	38.17	3183.45	36	-0.3	1062.16	3	57.63	4811800	137	F137:14573	1D.raw	1	1	362	397	Oxidation or Hydroxylation; Deamidation (NQ)	P12:Oxidation or Hydroxylation:8.82;P15:Oxidation or Hydroxylation:0.00;P27:Oxidation or Hydroxylation:17.01;Q32:Deamidation (NQ):53.33;P33:Oxidation or Hydroxylation:7.77	PEAKS DB
62	188	XP_008593281.1	R.GPSGPQ(+.98)GPSGPP(+15.99)GPK.G	N	38.14	1332.63	15	-1.7	667.322	2	44.31	524450000	138	F138:8222	1O.raw	12	12	416	430	Deamidation (NQ); Oxidation or Hydroxylation	Q6:Deamidation (NQ):1000.00;P12:Oxidation or Hydroxylation:22.85	PEAKS DB
62	188	XP_008593281.1	K.TGPP(+15.99)GPAGQDGRP(+15.99)GPP(+15.99)GPP(+15.99)GAR.G	N	38.13	2055.97	22	-1.2	686.331	3	43.82	99277000	137	F137:9999	1D.raw	1	1	553	574	Oxidation or Hydroxylation	P4:Oxidation or Hydroxylation:33.98;P13:Oxidation or Hydroxylation:10.11;P16:Oxidation or Hydroxylation:10.11;P19:Oxidation or Hydroxylation:7.65	PEAKS DB
62	188	XP_008593281.1	R.TGDAGPVGPP(+15.99)GPP(+15.99)GPP(+15.99)GPP(+15.99)G.P	N	38.08	1740.8	20	0	871.405	2	75.91	0	138	F138:15120	1O.raw	0	0	1171	1190	Oxidation or Hydroxylation	P10:Oxidation or Hydroxylation:27.96;P13:Oxidation or Hydroxylation:27.96;P16:Oxidation or Hydroxylation:27.96;P19:Oxidation or Hydroxylation:0.00	PEAKS DB
62	188	XP_008593281.1	R.GPSGPQ(+.98)GP(+15.99)SGPP(+15.99)GPK.G	N	37.9	1348.63	15	-2.3	675.319	2	37.75	142280000	138	F138:6853	1O.raw	3	3	416	430	Deamidation (NQ); Oxidation or Hydroxylation	Q6:Deamidation (NQ):1000.00;P8:Oxidation or Hydroxylation:57.45;P12:Oxidation or Hydroxylation:14.04	PEAKS DB
62	188	XP_008593281.1	R.GP(+15.99)SGPQGPSGPP(+15.99)GPK.G	N	37.89	1347.64	15	-0.7	674.828	2	38.93	16708000	137	F137:8341	1D.raw	1	1	416	430	Oxidation or Hydroxylation	P2:Oxidation or Hydroxylation:101.94;P12:Oxidation or Hydroxylation:24.44	PEAKS DB
62	188	XP_008593281.1	R.GFSGLDGAK(+15.99)GDAGPAGPK.G	N	37.86	1616.78	18	1	809.398	2	62.54	197110	137	F137:16283	1D.raw	1	1	269	286	Oxidation or Hydroxylation	K9:Oxidation or Hydroxylation:26.31	PEAKS DB
62	188	XP_008593281.1	R.GN(+.98)DGATGAAGP(+15.99)PGPTGPAGPP(+15.99)GFP(+15.99)GAVGAK.G	N	37.63	2548.18	30	0.3	850.402	3	92.49	8963100	137	F137:25084	1D.raw	3	3	323	352	Deamidation (NQ); Oxidation or Hydroxylation	N2:Deamidation (NQ):1000.00;P11:Oxidation or Hydroxylation:0.00;P21:Oxidation or Hydroxylation:17.01;P24:Oxidation or Hydroxylation:23.15	PEAKS DB
62	188	XP_008593281.1	K.P(+15.99)GEQ(+.98)GVP(+15.99)GDLGAP(+15.99)GPSGAR.G	N	37.53	1766.81	19	-0.4	884.41	2	63.93	3516200	137	F137:16807	1D.raw	1	1	658	676	Oxidation or Hydroxylation; Deamidation (NQ)	P1:Oxidation or Hydroxylation:131.34;Q4:Deamidation (NQ):1000.00;P7:Oxidation or Hydroxylation:26.31;P13:Oxidation or Hydroxylation:0.00	PEAKS DB
62	188	XP_008593281.1	K.GLTGSP(+15.99)GSP(+15.99)GPDGK.T	N	37.46	1257.58	14	-0.6	629.799	2	36.21	176450000	138	F138:6479	1O.raw	4	4	539	552	Oxidation or Hydroxylation	P6:Oxidation or Hydroxylation:119.54;P9:Oxidation or Hydroxylation:45.01	PEAKS DB
62	188	XP_008593281.1	P.GPP(+15.99)GSP(+15.99)GEQGPSGASGPAGPR.G	N	37.33	1847.84	21	-1.5	924.926	2	45.36	3996000	137	F137:10483	1D.raw	1	1	1121	1141	Oxidation or Hydroxylation	P3:Oxidation or Hydroxylation:17.01;P6:Oxidation or Hydroxylation:61.69	PEAKS DB
62	188	XP_008593281.1	R.GPP(+15.99)GP(+15.99)MGP(+15.99)PGLAGPP(+15.99)GESGR.E	N	36.64	1847.85	20	0.3	924.931	2	67.27	44423000	137	F137:17820	1D.raw	1	1	995	1014	Oxidation or Hydroxylation	P3:Oxidation or Hydroxylation:14.02;P5:Oxidation or Hydroxylation:38.16;P8:Oxidation or Hydroxylation:0.00;P15:Oxidation or Hydroxylation:17.01	PEAKS DB
62	188	XP_008593281.1	K.D(-18.01)GEAGAQGPP(+15.99)GPAGPAGER.G	N	36.61	1687.75	19	-1.6	844.883	2	48.68	12386000	137	F137:11668	1D.raw	2	2	613	631	Dehydration; Oxidation or Hydroxylation	D1:Dehydration:1000.00;P10:Oxidation or Hydroxylation:12.28	PEAKS PTM
62	188	XP_008593281.1	K.GDRGETGPAGP(+15.99)PGAP(+15.99)GAP(+15.99)GAP(+15.99)GPVGPAGK.S	N	36.39	2512.19	29	0.5	838.406	3	57.12	128290000	137	F137:14706	1D.raw	5	5	1034	1062	Oxidation or Hydroxylation	P11:Oxidation or Hydroxylation:0.00;P15:Oxidation or Hydroxylation:22.45;P18:Oxidation or Hydroxylation:41.57;P21:Oxidation or Hydroxylation:26.31	PEAKS DB
62	188	XP_008593281.1	R.GEP(+15.99)GPPGP(+15.99)AGAAGPAGN(+.98)P(+15.99)GADGQ(+.98)PGAK.G	N	36.18	2301.01	27	-0.1	768.012	3	60.64	17595000	137	F137:15795	1D.raw	1	1	371	397	Oxidation or Hydroxylation; Deamidation (NQ)	P3:Oxidation or Hydroxylation:0.00;P8:Oxidation or Hydroxylation:4.64;N17:Deamidation (NQ):1000.00;P18:Oxidation or Hydroxylation:38.16;Q23:Deamidation (NQ):1000.00	PEAKS DB
62	188	XP_008593281.1	R.GPSGPQGPSGPP(+15.99)GP(+15.99)K.G	N	36.08	1347.64	15	-0.5	674.828	2	41.33	24831000	137	F137:9110	1D.raw	1	1	416	430	Oxidation or Hydroxylation	P12:Oxidation or Hydroxylation:14.02;P14:Oxidation or Hydroxylation:0.00	PEAKS DB
62	188	XP_008593281.1	K.D(-18.01)GEAGAQ(+.98)GPPGPAGPAGER.G	N	36.01	1672.74	19	0.6	837.38	2	56.3	1105200	137	F137:14169	1D.raw	1	1	613	631	Dehydration; Deamidation (NQ)	D1:Dehydration:1000.00;Q7:Deamidation (NQ):1000.00	PEAKS PTM
62	188	XP_008593281.1	R.TGDAGPVGP(+15.99)PGPP(+15.99)GPP(+15.99)GPP(+15.99)GPP(+15.99).S	N	35.93	1950.9	22	-3.1	976.452	2	81.96	0	138	F138:16973	1O.raw	0	0	1171	1192	Oxidation or Hydroxylation	P9:Oxidation or Hydroxylation:0.00;P13:Oxidation or Hydroxylation:14.02;P16:Oxidation or Hydroxylation:14.02;P19:Oxidation or Hydroxylation:14.02;P22:Oxidation or Hydroxylation:8.14	PEAKS DB
62	188	XP_008593281.1	R.GPSGPQ(+.98)GPSGPP(+15.99)GPK(+15.99).G	N	35.86	1348.63	15	-0.2	675.32	2	42.99	93447000	137	F137:9663	1D.raw	1	1	416	430	Deamidation (NQ); Oxidation or Hydroxylation	Q6:Deamidation (NQ):1000.00;P12:Oxidation or Hydroxylation:17.01;K15:Oxidation or Hydroxylation:8.69	PEAKS DB
62	188	XP_008593281.1	K.GSP(+15.99)GADGPAGAP(+15.99)GTPGPQ(+.98)GIAGQR.G	N	35.81	2104.98	24	0.7	1053.5	2	70.06	1315300	137	F137:18720	1D.raw	1	1	935	958	Oxidation or Hydroxylation; Deamidation (NQ)	P3:Oxidation or Hydroxylation:0.00;P12:Oxidation or Hydroxylation:40.63;Q18:Deamidation (NQ):17.25	PEAKS DB
62	188	XP_008593281.1	K.D(+57.02)GEAGAQ(+.98)GPP(+15.99)GPAGPAGER.G	N	35.76	1763.77	19	-0.9	882.892	2	57.91	625050	137	F137:14737	1D.raw	1	1	613	631	Carbamidomethylation (DHKE X@N-term); Deamidation (NQ); Oxidation or Hydroxylation	D1:Carbamidomethylation (DHKE X@N-term):9.40;Q7:Deamidation (NQ):1000.00;P10:Oxidation or Hydroxylation:12.28	PEAKS PTM
62	188	XP_008593281.1	R.GPP(+15.99)GP(+15.99)MGP(+15.99)P(+15.99)GLAGP(+15.99)PGESGR.E	N	35.57	1863.84	20	2.4	932.931	2	54.42	529660	137	F137:13554	1D.raw	1	1	995	1014	Oxidation or Hydroxylation	P3:Oxidation or Hydroxylation:12.28;P5:Oxidation or Hydroxylation:38.16;P8:Oxidation or Hydroxylation:26.08;P9:Oxidation or Hydroxylation:28.13;P14:Oxidation or Hydroxylation:0.00	PEAKS DB
62	188	XP_008593281.1	R.GAP(+15.99)GDRGEP(+15.99)GPP(+15.99)GPAGF.A	N	35.41	1582.7	17	-0.1	792.358	2	68.39	7230000	137	F137:18190	1D.raw	1	1	797	813	Oxidation or Hydroxylation	P3:Oxidation or Hydroxylation:27.19;P9:Oxidation or Hydroxylation:48.87;P12:Oxidation or Hydroxylation:27.96	PEAKS DB
62	188	XP_008593281.1	R.GPP(+15.99)GP(+15.99)MGP(+15.99)PGLAGPPGESGR.E	N	35.37	1831.85	20	1.9	611.626	3	72.39	32304000	137	F137:19766	1D.raw	1	1	995	1014	Oxidation or Hydroxylation	P3:Oxidation or Hydroxylation:14.02;P5:Oxidation or Hydroxylation:14.19;P8:Oxidation or Hydroxylation:0.00	PEAKS DB
62	188	XP_008593281.1	G.SAGPP(+15.99)GATGFP(+15.99)GAAGR.V	N	35.34	1401.66	16	-0.8	701.838	2	59.85	6480900	137	F137:15376	1D.raw	2	2	867	882	Oxidation or Hydroxylation	P5:Oxidation or Hydroxylation:24.44;P11:Oxidation or Hydroxylation:32.32	PEAKS DB
62	188	XP_008593281.1	R.GETGPAGRP(+15.99)GEVGPP(+15.99)GPP(+15.99)G.P	N	35.3	1732.8	19	-0.7	867.407	2	51.4	11969000	137	F137:12491	1D.raw	1	1	911	929	Oxidation or Hydroxylation	P9:Oxidation or Hydroxylation:26.02;P15:Oxidation or Hydroxylation:26.02;P18:Oxidation or Hydroxylation:0.00	PEAKS DB
62	188	XP_008593281.1	K.GDRGETGPAGP(+15.99)PGAP(+15.99)GAPGAP(+15.99)GPVGPAGK.S	N	35.08	2496.2	29	-0.5	833.073	3	61.17	42841000	137	F137:15732	1D.raw	2	2	1034	1062	Oxidation or Hydroxylation	P11:Oxidation or Hydroxylation:0.00;P15:Oxidation or Hydroxylation:22.45;P21:Oxidation or Hydroxylation:20.41	PEAKS DB
62	188	XP_008593281.1	A.GPP(+15.99)GPTGPAGPP(+15.99)GFP(+15.99)GAVGAK.G	N	35.01	1832.91	21	-0.7	917.459	2	80.73	0	137	F137:21943	1D.raw	0	0	332	352	Oxidation or Hydroxylation	P3:Oxidation or Hydroxylation:14.02;P12:Oxidation or Hydroxylation:14.02;P15:Oxidation or Hydroxylation:23.15	PEAKS DB
62	188	XP_008593281.1	P.GSP(+15.99)GEQ(+.98)GPSGASGPAGPR.G	N	34.89	1581.7	18	-0.2	791.858	2	42.59	1975700	137	F137:9561	1D.raw	1	1	1124	1141	Oxidation or Hydroxylation; Deamidation (NQ)	P3:Oxidation or Hydroxylation:56.99;Q6:Deamidation (NQ):1000.00	PEAKS DB
62	188	XP_008593281.1	K.DGEAGAQGPPGPAGPAGER.G	N	34.76	1689.77	19	0.2	564.264	3	58.74	29546000	137	F137:14963	1D.raw	4	4	613	631			PEAKS DB
62	188	XP_008593281.1	R.GNDGATGAAGP(+15.99)PGPTGPAGPP(+15.99)GFP(+15.99)GAVGAK.G	N	34.7	2547.2	30	5.8	850.078	3	90.25	3644000	137	F137:24526	1D.raw	1	1	323	352	Oxidation or Hydroxylation	P11:Oxidation or Hydroxylation:0.00;P21:Oxidation or Hydroxylation:17.01;P24:Oxidation or Hydroxylation:33.81	PEAKS DB
62	188	XP_008593281.1	R.GPSGPQGPSGPP(+15.99)GPK.G	N	34.68	1331.65	15	1.4	666.832	2	42.18	477920000	137	F137:9471	1D.raw	5	5	416	430	Oxidation or Hydroxylation	P12:Oxidation or Hydroxylation:26.02	PEAKS DB
62	188	XP_008593281.1	R.GEP(+15.99)GPP(+15.99)GPAGFAGPP(+15.99)GADGQP(+15.99)GAK.G	N	34.62	2148.97	24	-0.4	717.331	3	72.39	2833100	137	F137:19445	1D.raw	1	1	803	826	Oxidation or Hydroxylation	P3:Oxidation or Hydroxylation:0.00;P6:Oxidation or Hydroxylation:0.00;P15:Oxidation or Hydroxylation:17.01;P21:Oxidation or Hydroxylation:18.00	PEAKS DB
62	188	XP_008593281.1	K.GLTGSP(+15.99)GSPGPDGK.T	N	34.62	1241.59	14	0	621.802	2	42.37	73722000	137	F137:9505	1D.raw	5	5	539	552	Oxidation or Hydroxylation	P6:Oxidation or Hydroxylation:16.03	PEAKS DB
62	188	XP_008593281.1	R.GPSGPQ(+.98)GPSGP(+15.99)P(+15.99)GPK.G	N	34.6	1348.63	15	-0.9	675.32	2	39.52	5131300	138	F138:8012	1O.raw	4	4	416	430	Deamidation (NQ); Oxidation or Hydroxylation	Q6:Deamidation (NQ):1000.00;P11:Oxidation or Hydroxylation:38.16;P12:Oxidation or Hydroxylation:26.31	PEAKS DB
62	188	XP_008593281.1	R.GN(+.98)DGATGAAGPP(+15.99)GPTGPAGPP(+15.99)GFPGAVGAK.G	N	34.54	2532.19	30	-1.7	845.068	3	97.72	0	137	F137:26539	1D.raw	0	0	323	352	Deamidation (NQ); Oxidation or Hydroxylation	N2:Deamidation (NQ):1000.00;P12:Oxidation or Hydroxylation:0.00;P21:Oxidation or Hydroxylation:17.01	PEAKS DB
62	188	XP_008593281.1	R.TGDAGPVGPP(+15.99)GPP(+15.99)GPP(+15.99)GPP(+15.99)GPPS.A	N	34.53	2021.93	23	-1.6	674.984	3	85.73	1706400	138	F138:18107	1O.raw	3	3	1171	1193	Oxidation or Hydroxylation	P10:Oxidation or Hydroxylation:14.02;P13:Oxidation or Hydroxylation:14.02;P16:Oxidation or Hydroxylation:14.02;P19:Oxidation or Hydroxylation:14.02	PEAKS DB
62	188	XP_008593281.1	P.GPP(+15.99)GSP(+15.99)GEQ(+.98)GPSGASGPAGPR.G	N	34.47	1848.82	21	0.2	925.419	2	47.31	5602600	137	F137:11116	1D.raw	1	1	1121	1141	Oxidation or Hydroxylation; Deamidation (NQ)	P3:Oxidation or Hydroxylation:13.80;P6:Oxidation or Hydroxylation:109.97;Q9:Deamidation (NQ):1000.00	PEAKS DB
62	188	XP_008593281.1	A.GPP(+15.99)GPTGPAGP(+15.99)PGFP(+15.99)GAVGAK(+15.99).G	N	34.39	1848.9	21	-4.2	925.454	2	80.26	606750	137	F137:21779	1D.raw	1	1	332	352	Oxidation or Hydroxylation	P3:Oxidation or Hydroxylation:11.06;P11:Oxidation or Hydroxylation:0.00;P15:Oxidation or Hydroxylation:16.66;K21:Oxidation or Hydroxylation:32.47	PEAKS DB
62	188	XP_008593281.1	R.GAP(+15.99)GDRGEP(+15.99)GP(+15.99)PGPAGFAGPP(+15.99)GADGQP(+15.99)GAK.G	N	34.29	2718.23	30	0.4	907.083	3	64.61	10008000	137	F137:17175	1D.raw	1	1	797	826	Oxidation or Hydroxylation	P3:Oxidation or Hydroxylation:14.04;P9:Oxidation or Hydroxylation:9.42;P11:Oxidation or Hydroxylation:0.00;P21:Oxidation or Hydroxylation:17.01;P27:Oxidation or Hydroxylation:0.00	PEAKS DB
62	188	XP_008593281.1	R.GETGPAGPP(+15.99)GAPGAPGAP(+15.99)GPVGPAGK.S	N	34.06	2152.05	26	0.3	1077.03	2	73.6	678450	137	F137:19679	1D.raw	1	1	1037	1062	Oxidation or Hydroxylation	P9:Oxidation or Hydroxylation:17.01;P18:Oxidation or Hydroxylation:12.33	PEAKS DB
62	188	XP_008593281.1	R.TGDAGPVGP(+15.99)PGPP(+15.99)GPP(+15.99)GPPGPP.S	N	33.88	1918.91	22	0.3	960.461	2	95.28	373230	138	F138:20770	1O.raw	1	1	1171	1192	Oxidation or Hydroxylation	P9:Oxidation or Hydroxylation:0.00;P13:Oxidation or Hydroxylation:12.28;P16:Oxidation or Hydroxylation:17.01	PEAKS DB
62	188	XP_008593281.1	R.GPSGPQ(+.98)GPSGPPGP(+15.99)K.G	N	33.72	1332.63	15	-1	667.322	2	49.73	0	138	F138:9357	1O.raw	0	0	416	430	Deamidation (NQ); Oxidation or Hydroxylation	Q6:Deamidation (NQ):1000.00;P14:Oxidation or Hydroxylation:0.00	PEAKS DB
62	188	XP_008593281.1	K.TGPP(+15.99)GPAGQ(+.98)DGR.P	N	33.67	1125.51	12	0.6	563.76	2	32.77	709990	137	F137:6278	1D.raw	1	1	553	564	Oxidation or Hydroxylation; Deamidation (NQ)	P4:Oxidation or Hydroxylation:30.46;Q9:Deamidation (NQ):1000.00	PEAKS DB
62	188	XP_008593281.1	R.GSEGPQGVRGEP(+15.99)GPP(+15.99)GPAGAAGPAGNP(+15.99)GADGQ(+.98)PGAK.G	N	33.36	3167.45	36	1.2	1056.83	3	60.93	889390	137	F137:15733	1D.raw	1	1	362	397	Oxidation or Hydroxylation; Deamidation (NQ)	P12:Oxidation or Hydroxylation:11.10;P15:Oxidation or Hydroxylation:12.28;P27:Oxidation or Hydroxylation:0.00;Q32:Deamidation (NQ):22.09	PEAKS DB
62	188	XP_008593281.1	R.GFP(+15.99)GLP(+15.99)GPSGEPGK.Q	N	33.18	1327.64	14	-1.9	664.826	2	80.52	17149000	137	F137:21882	1D.raw	4	4	971	984	Oxidation or Hydroxylation	P3:Oxidation or Hydroxylation:98.37;P6:Oxidation or Hydroxylation:32.28	PEAKS DB
62	188	XP_008593281.1	R.GPSGPQ(+.98)GP(+15.99)SGPP(+15.99)GP(+15.99)K.G	N	33.12	1364.62	15	1.4	683.319	2	36.36	546780	137	F137:7503	1D.raw	1	1	416	430	Deamidation (NQ); Oxidation or Hydroxylation	Q6:Deamidation (NQ):1000.00;P8:Oxidation or Hydroxylation:38.16;P12:Oxidation or Hydroxylation:17.01;P14:Oxidation or Hydroxylation:0.00	PEAKS DB
62	188	XP_008593281.1	R.GVP(+15.99)GPP(+15.99)GAVGPAGKDGEAGAQGPP(+15.99)GPAGPAGER.G	N	33.1	2879.38	33	0.4	960.801	3	68.23	0	137	F137:18135	1D.raw	0	0	599	631	Oxidation or Hydroxylation	P3:Oxidation or Hydroxylation:7.32;P6:Oxidation or Hydroxylation:26.02;P24:Oxidation or Hydroxylation:17.01	PEAKS DB
62	188	XP_008593281.1	K.GDRGETGPAGP(+15.99)PGAPGAP(+15.99)GAPGPVGPAGK.S	N	33.08	2480.2	29	-0.1	827.742	3	67.04	0	137	F137:17743	1D.raw	0	0	1034	1062	Oxidation or Hydroxylation	P11:Oxidation or Hydroxylation:7.21;P18:Oxidation or Hydroxylation:28.36	PEAKS DB
62	188	XP_008593281.1	R.GEP(+15.99)GP(+15.99)PGPAGAAGPAGN(+.98)P(+15.99)GADGQ(+.98)PGAK.G	N	33.01	2301.01	27	-0.2	1151.51	2	60.64	3137100	137	F137:15559	1D.raw	1	1	371	397	Oxidation or Hydroxylation; Deamidation (NQ)	P3:Oxidation or Hydroxylation:5.08;P5:Oxidation or Hydroxylation:0.00;N17:Deamidation (NQ):1000.00;P18:Oxidation or Hydroxylation:8.26;Q23:Deamidation (NQ):1000.00	PEAKS DB
62	188	XP_008593281.1	A.GPP(+15.99)GAP(+15.99)GAP(+15.99)GAPGPVGPAGK.S	N	32.94	1655.83	20	1.4	828.922	2	57.3	1031000	137	F137:14498	1D.raw	1	1	1043	1062	Oxidation or Hydroxylation	P3:Oxidation or Hydroxylation:33.98;P6:Oxidation or Hydroxylation:51.55;P9:Oxidation or Hydroxylation:40.63	PEAKS DB
62	188	XP_008593281.1	K.RGARGEP(+15.99)GPTGLP(+15.99)GPP(+15.99)GER.G	N	32.8	1904.95	19	1.2	477.244	4	49.23	32492000	137	F137:11746	1D.raw	2	2	469	487	Oxidation or Hydroxylation	P7:Oxidation or Hydroxylation:13.67;P13:Oxidation or Hydroxylation:60.92;P16:Oxidation or Hydroxylation:17.01	PEAKS DB
62	188	XP_008593281.1	R.GAPGD(+15.99)RGEP(+15.99)GPP(+15.99)GPAGFA.G	N	32.74	1653.74	18	-0.2	827.876	2	68.79	0	137	F137:18310	1D.raw	0	0	797	814	Oxidation or Hydroxylation	D5:Oxidation or Hydroxylation:0.00;P9:Oxidation or Hydroxylation:28.36;P12:Oxidation or Hydroxylation:30.46	PEAKS DB
62	188	XP_008593281.1	R.GPSGPQ(+.98)GPSGPP(+15.99)GP(+15.99)K.G	N	32.73	1348.63	15	-0.2	675.32	2	42.99	93447000	137	F137:9838	1D.raw	1	1	416	430	Deamidation (NQ); Oxidation or Hydroxylation	Q6:Deamidation (NQ):1000.00;P12:Oxidation or Hydroxylation:17.01;P14:Oxidation or Hydroxylation:0.00	PEAKS DB
62	188	XP_008593281.1	R.TGDAGPVGPP(+15.99)GP(+15.99)PGPP(+15.99)GPP(+15.99)GPP.S	N	32.67	1934.9	22	0.8	968.458	2	90.83	1201900	138	F138:19831	1O.raw	3	3	1171	1192	Oxidation or Hydroxylation	P10:Oxidation or Hydroxylation:0.00;P12:Oxidation or Hydroxylation:0.00;P16:Oxidation or Hydroxylation:17.01;P19:Oxidation or Hydroxylation:17.01	PEAKS DB
62	188	XP_008593281.1	R.GVP(+15.99)GPP(+15.99)GAVGPAGK.D	N	32.49	1191.62	14	-0.7	596.819	2	51.53	294420000	138	F138:9704	1O.raw	8	8	599	612	Oxidation or Hydroxylation	P3:Oxidation or Hydroxylation:46.20;P6:Oxidation or Hydroxylation:33.98	PEAKS DB
62	188	XP_008593281.1	R.TGDAGPVGPP(+15.99)GPP(+15.99)GPP(+15.99)GPPGPP.S	N	32.47	1918.91	22	0.4	960.461	2	94.97	2146100	137	F137:25812	1D.raw	2	2	1171	1192	Oxidation or Hydroxylation	P10:Oxidation or Hydroxylation:10.11;P13:Oxidation or Hydroxylation:27.96;P16:Oxidation or Hydroxylation:10.11	PEAKS DB
62	188	XP_008593281.1	R.GPP(+15.99)GP(+15.99)MGP(+15.99)P(+15.99)GLAGPP(+15.99)GESGR.E	N	32.44	1863.84	20	-1	932.927	2	69.91	5148500	137	F137:18662	1D.raw	1	1	995	1014	Oxidation or Hydroxylation	P3:Oxidation or Hydroxylation:30.46;P5:Oxidation or Hydroxylation:77.25;P8:Oxidation or Hydroxylation:27.58;P9:Oxidation or Hydroxylation:49.88;P15:Oxidation or Hydroxylation:11.06	PEAKS DB
62	188	XP_008593281.1	R.GEPGP(+15.99)P(+15.99)GPAGFAGPP(+15.99)GADGQ(+.98)PGAK.G	N	32.43	2133.96	24	0.6	712.328	3	78.98	0	137	F137:21434	1D.raw	0	0	803	826	Oxidation or Hydroxylation; Deamidation (NQ)	P5:Oxidation or Hydroxylation:0.00;P6:Oxidation or Hydroxylation:5.99;P15:Oxidation or Hydroxylation:17.01;Q20:Deamidation (NQ):1000.00	PEAKS DB
62	188	XP_008593281.1	Q.GPP(+15.99)GPP(+15.99)GSP(+15.99)GEQ(+.98)GPSGASGPAGPR.G	N	32.2	2115.95	24	-3.2	706.32	3	54.38	1904900	137	F137:13461	1D.raw	1	1	1118	1141	Oxidation or Hydroxylation; Deamidation (NQ)	P3:Oxidation or Hydroxylation:12.28;P6:Oxidation or Hydroxylation:11.06;P9:Oxidation or Hydroxylation:28.74;Q12:Deamidation (NQ):1000.00	PEAKS DB
62	188	XP_008593281.1	R.GEPGPTGLP(+15.99)GPP(+15.99)GER.G	N	32.15	1448.69	15	-0.1	725.352	2	63.1	2308700	137	F137:16441	1D.raw	1	1	473	487	Oxidation or Hydroxylation	P9:Oxidation or Hydroxylation:20.41;P12:Oxidation or Hydroxylation:10.11	PEAKS DB
62	188	XP_008593281.1	R.GVQ(+.98)GPP(+15.99)GPAGPR.G	N	32.11	1105.55	12	-1.9	553.782	2	46.08	126140000	138	F138:9285	1O.raw	5	5	686	697	Deamidation (NQ); Oxidation or Hydroxylation	Q3:Deamidation (NQ):1000.00;P6:Oxidation or Hydroxylation:17.01	PEAKS DB
62	188	XP_008593281.1	K.GDRGETGPAGP(+15.99)PGAP(+15.99)GAP(+15.99)GAPGPVGPAGK.S	N	32.09	2496.2	29	0.1	833.074	3	62.97	0	137	F137:16439	1D.raw	0	0	1034	1062	Oxidation or Hydroxylation	P11:Oxidation or Hydroxylation:0.00;P15:Oxidation or Hydroxylation:36.87;P18:Oxidation or Hydroxylation:28.36	PEAKS DB
62	188	XP_008593281.1	K.GANGAP(+15.99)GIAGAP(+15.99)GFP(+15.99)GAR.G	N	32.01	1584.76	18	-0.2	793.389	2	73.05	0	137	F137:19624	1D.raw	0	0	398	415	Oxidation or Hydroxylation	P6:Oxidation or Hydroxylation:49.37;P12:Oxidation or Hydroxylation:14.47;P15:Oxidation or Hydroxylation:3.29	PEAKS DB
62	188	XP_008593281.1	R.GFPGLP(+15.99)GPSGEPGK.Q	N	31.99	1311.65	14	0.7	656.831	2	87.19	2003800	137	F137:23815	1D.raw	1	1	971	984	Oxidation or Hydroxylation	P6:Oxidation or Hydroxylation:32.28	PEAKS DB
62	188	XP_008593281.1	R.TGDAGPVGPP(+15.99)GP(+15.99)PGPP(+15.99)GPP(+15.99)GPPS.A	N	31.88	2021.93	23	1.8	1011.98	2	85.63	320040	138	F138:18028	1O.raw	1	1	1171	1193	Oxidation or Hydroxylation	P10:Oxidation or Hydroxylation:0.00;P12:Oxidation or Hydroxylation:0.00;P16:Oxidation or Hydroxylation:10.11;P19:Oxidation or Hydroxylation:10.11	PEAKS DB
62	188	XP_008593281.1	R.GFPGLP(+15.99)GPSGEP(+15.99)GK.Q	N	31.87	1327.64	14	-1.7	664.827	2	82.84	12559000	137	F137:22606	1D.raw	1	1	971	984	Oxidation or Hydroxylation	P6:Oxidation or Hydroxylation:32.28;P12:Oxidation or Hydroxylation:7.69	PEAKS DB
62	188	XP_008593281.1	R.GN(+15.99)DGATGAAGPPGPTGPAGPP(+15.99)GFP(+15.99)GAVGAK.G	N	31.86	2547.2	30	0.2	850.074	3	90.26	979490	137	F137:24530	1D.raw	1	1	323	352	Oxidation or Hydroxylation	N2:Oxidation or Hydroxylation:8.69;P21:Oxidation or Hydroxylation:17.01;P24:Oxidation or Hydroxylation:23.15	PEAKS DB
62	188	XP_008593281.1	R.GPPGP(+15.99)MGPPGLAGPP(+15.99)GESGR.E	N	31.8	1815.86	20	0.1	908.936	2	76.36	94481	137	F137:20607	1D.raw	1	1	995	1014	Oxidation or Hydroxylation	P5:Oxidation or Hydroxylation:20.41;P15:Oxidation or Hydroxylation:5.94	PEAKS DB
62	188	XP_008593281.1	R.TGDAGPVGPP(+15.99)GP(+15.99)PGPP(+15.99)GPPGPP.S	N	31.76	1918.91	22	0.4	960.461	2	94.97	1582200	137	F137:25694	1D.raw	2	2	1171	1192	Oxidation or Hydroxylation	P10:Oxidation or Hydroxylation:17.01;P12:Oxidation or Hydroxylation:0.00;P16:Oxidation or Hydroxylation:12.28	PEAKS DB
62	188	XP_008593281.1	R.GARGEP(+15.99)GPTGLP(+15.99)GPP(+15.99)GER.G	N	31.75	1748.84	18	-0.1	583.955	3	49.18	28618000	137	F137:11821	1D.raw	2	2	470	487	Oxidation or Hydroxylation	P6:Oxidation or Hydroxylation:9.42;P12:Oxidation or Hydroxylation:26.31;P15:Oxidation or Hydroxylation:14.02	PEAKS DB
62	188	XP_008593281.1	R.GFP(+15.99)GLP(+15.99)GPSGEP(+15.99)GK.Q	N	31.74	1343.64	14	-2.8	672.823	2	81.2	92213000	138	F138:16737	1O.raw	2	2	971	984	Oxidation or Hydroxylation	P3:Oxidation or Hydroxylation:98.37;P6:Oxidation or Hydroxylation:32.28;P12:Oxidation or Hydroxylation:17.01	PEAKS DB
62	188	XP_008593281.1	K.TGPP(+15.99)GPAGQDGR(+15.99)P(+15.99)GPP(+15.99)GPP(+15.99)GAR.G	N	31.73	2071.97	22	-5.1	691.659	3	41.89	34396000	137	F137:9343	1D.raw	1	1	553	574	Oxidation or Hydroxylation	P4:Oxidation or Hydroxylation:14.63;R12:Oxidation or Hydroxylation:8.22;P13:Oxidation or Hydroxylation:22.45;P16:Oxidation or Hydroxylation:17.01;P19:Oxidation or Hydroxylation:8.14	PEAKS DB
62	188	XP_008593281.1	K.P(+15.99)GEQ(+.98)GVPGDLGAPGP(+15.99)SGAR.G	N	31.72	1750.81	19	0.7	876.414	2	72.66	442910	137	F137:19497	1D.raw	1	1	658	676	Oxidation or Hydroxylation; Deamidation (NQ)	P1:Oxidation or Hydroxylation:90.32;Q4:Deamidation (NQ):1000.00;P15:Oxidation or Hydroxylation:0.00	PEAKS DB
62	188	XP_008593281.1	A.TGFP(+15.99)GAAGR.V	N	31.69	848.414	9	0	425.214	2	41.64	1715800	137	F137:9280	1D.raw	2	2	874	882	Oxidation or Hydroxylation	P4:Oxidation or Hydroxylation:46.62	PEAKS DB
62	188	XP_008593281.1	R.GFSGLQ(+.98)GPPGP(+15.99)PGSP(+15.99)GEQ(+.98)GPSGASGPAGPR.G	N	31.48	2690.22	30	0.5	897.748	3	93.65	246460	137	F137:25466	1D.raw	1	1	1112	1141	Deamidation (NQ); Oxidation or Hydroxylation	Q6:Deamidation (NQ):1000.00;P11:Oxidation or Hydroxylation:0.00;P15:Oxidation or Hydroxylation:6.08;Q18:Deamidation (NQ):1000.00	PEAKS DB
62	188	XP_008593281.1	K.TGPP(+15.99)GPAGQ(+.98)DGRP(+15.99)GPPG(+15.99).P	N	31.31	1562.7	17	-0.7	782.355	2	41.62	2352800	137	F137:9266	1D.raw	2	2	553	569	Oxidation or Hydroxylation; Deamidation (NQ)	P4:Oxidation or Hydroxylation:30.46;Q9:Deamidation (NQ):1000.00;P13:Oxidation or Hydroxylation:7.32;G17:Oxidation or Hydroxylation:0.00	PEAKS DB
62	188	XP_008593281.1	K.DGEAGAQ(+.98)GPP(+15.99)GPAGPAGERG.E	N	31.24	1763.77	20	0	882.893	2	55.63	3030800	137	F137:13924	1D.raw	1	1	613	632	Deamidation (NQ); Oxidation or Hydroxylation	Q7:Deamidation (NQ):1000.00;P10:Oxidation or Hydroxylation:11.06	PEAKS DB
62	188	XP_008593281.1	R.TGDAGPVGPP(+15.99)GPP(+15.99)GPP(+15.99)GPPG(+15.99).P	N	31.21	1740.8	20	4.1	871.409	2	75.4	3674500	138	F138:14967	1O.raw	1	1	1171	1190	Oxidation or Hydroxylation	P10:Oxidation or Hydroxylation:26.02;P13:Oxidation or Hydroxylation:26.02;P16:Oxidation or Hydroxylation:26.02;G20:Oxidation or Hydroxylation:0.00	PEAKS DB
62	188	XP_008593281.1	R.GPSGPQ(+.98)GP(+15.99)SGP(+15.99)PGP(+15.99)K.G	N	31.13	1364.62	15	-0.9	683.317	2	39.07	18338000	137	F137:8516	1D.raw	1	1	416	430	Deamidation (NQ); Oxidation or Hydroxylation	Q6:Deamidation (NQ):1000.00;P8:Oxidation or Hydroxylation:31.04;P11:Oxidation or Hydroxylation:13.27;P14:Oxidation or Hydroxylation:7.65	PEAKS DB
62	188	XP_008593281.1	K.GSPGADGPAGAP(+15.99)GTPGPQ(+.98)GIAGQ(+.98)R.G	N	31.1	2089.97	24	-0.1	1045.99	2	74.73	2324700	137	F137:20088	1D.raw	2	2	935	958	Oxidation or Hydroxylation; Deamidation (NQ)	P12:Oxidation or Hydroxylation:34.94;Q18:Deamidation (NQ):1000.00;Q23:Deamidation (NQ):1000.00	PEAKS DB
62	188	XP_008593281.1	R.GEPGPP(+15.99)GP(+15.99)AGFAGPP(+15.99)GADGQP(+15.99)GAK.G	N	31.06	2148.97	24	-1	1075.49	2	72.39	1039900	137	F137:19335	1D.raw	1	1	803	826	Oxidation or Hydroxylation	P6:Oxidation or Hydroxylation:17.01;P8:Oxidation or Hydroxylation:12.33;P15:Oxidation or Hydroxylation:14.02;P21:Oxidation or Hydroxylation:13.38	PEAKS DB
62	188	XP_008593281.1	R.GVP(+15.99)GPPGAVGPAGK.D	N	31.03	1175.63	14	0.5	588.822	2	58.34	84628000	137	F137:14928	1D.raw	3	3	599	612	Oxidation or Hydroxylation	P3:Oxidation or Hydroxylation:32.28	PEAKS DB
62	188	XP_008593281.1	R.GEPGPP(+15.99)GP(+15.99)AGAAGPAGNP(+15.99)GADGQPGAK.G	N	30.97	2299.05	27	-3.3	767.354	3	55.64	1679700	137	F137:13990	1D.raw	1	1	371	397	Oxidation or Hydroxylation	P6:Oxidation or Hydroxylation:12.33;P8:Oxidation or Hydroxylation:0.00;P18:Oxidation or Hydroxylation:17.01	PEAKS DB
62	188	XP_008593281.1	K.GDRGETGPAGPP(+15.99)GAP(+15.99)GAP(+15.99)GAPGPVGPAGK.S	N	30.96	2496.2	29	-0.1	833.074	3	61.98	72458000	137	F137:16267	1D.raw	1	1	1034	1062	Oxidation or Hydroxylation	P12:Oxidation or Hydroxylation:10.11;P15:Oxidation or Hydroxylation:36.87;P18:Oxidation or Hydroxylation:12.33	PEAKS DB
62	188	XP_008593281.1	R.GSEGPQ(+.98)GVRGEP(+15.99)GPP(+15.99)GPAGAAGPAGN(+.98).P	N	30.91	2274.01	26	1.7	1138.02	2	66.84	363690	137	F137:17657	1D.raw	1	1	362	387	Deamidation (NQ); Oxidation or Hydroxylation	Q6:Deamidation (NQ):1000.00;P12:Oxidation or Hydroxylation:45.01;P15:Oxidation or Hydroxylation:40.00;N26:Deamidation (NQ):1000.00	PEAKS DB
62	188	XP_008593281.1	R.GPP(+15.99)GP(+15.99)MGPPGLAGPPGESGR.E	N	30.9	1815.86	20	-0.9	908.935	2	78.38	0	137	F137:21244	1D.raw	0	0	995	1014	Oxidation or Hydroxylation	P3:Oxidation or Hydroxylation:14.02;P5:Oxidation or Hydroxylation:28.36	PEAKS DB
62	188	XP_008593281.1	D.RGETGPAGP(+15.99)PGAP(+15.99)GAPGAP(+15.99)GPVGPAGK.S	N	30.73	2324.15	27	-0.9	775.723	3	58.84	1932500	137	F137:14996	1D.raw	1	1	1036	1062	Oxidation or Hydroxylation	P9:Oxidation or Hydroxylation:0.00;P13:Oxidation or Hydroxylation:22.45;P19:Oxidation or Hydroxylation:11.10	PEAKS DB
62	188	XP_008593281.1	K.GDAGAP(+15.99)GAP(+15.99)GSQGAP(+15.99)GLQGMP(+15.99)GER(+15.99).G	N	30.73	2213.96	24	-0.5	1107.99	2	51.74	22617000	137	F137:12764	1D.raw	4	4	710	733	Oxidation or Hydroxylation	P6:Oxidation or Hydroxylation:49.79;P9:Oxidation or Hydroxylation:72.34;P15:Oxidation or Hydroxylation:149.01;P21:Oxidation or Hydroxylation:143.65;R24:Oxidation or Hydroxylation:129.29	PEAKS DB
62	188	XP_008593281.1	R.TGDAGPVGPP(+15.99)GP(+15.99)PGPP(+15.99)GPP(+15.99)GPP(+15.99).S	N	30.63	1950.9	22	0.5	651.306	3	82.01	0	138	F138:16989	1O.raw	0	0	1171	1192	Oxidation or Hydroxylation	P10:Oxidation or Hydroxylation:0.00;P12:Oxidation or Hydroxylation:0.00;P16:Oxidation or Hydroxylation:11.06;P19:Oxidation or Hydroxylation:11.06;P22:Oxidation or Hydroxylation:11.06	PEAKS DB
62	188	XP_008593281.1	G.PTGPAGPP(+15.99)GFP(+15.99)GAVGAK.G	N	30.48	1508.76	17	-0.7	755.388	2	74.62	0	137	F137:20049	1D.raw	0	0	336	352	Oxidation or Hydroxylation	P8:Oxidation or Hydroxylation:17.01;P11:Oxidation or Hydroxylation:15.91	PEAKS DB
62	188	XP_008593281.1	R.GN(+.98)D(+15.99)GATGAAGPPGPTGPAGPP(+15.99)GFP(+15.99)GAVGAK.G	N	30.26	2548.18	30	1.3	850.403	3	91.85	2452000	138	F138:19762	1O.raw	3	3	323	352	Deamidation (NQ); Oxidation or Hydroxylation	N2:Deamidation (NQ):1000.00;D3:Oxidation or Hydroxylation:0.00;P21:Oxidation or Hydroxylation:17.01;P24:Oxidation or Hydroxylation:16.36	PEAKS DB
62	188	XP_008593281.1	A.TGAAGPP(+15.99)GPTGPAGPP(+15.99)GFP(+15.99)GAVGAK.G	N	30.19	2133.05	25	-4.5	1067.53	2	84.29	139960	137	F137:22946	1D.raw	1	1	328	352	Oxidation or Hydroxylation	P7:Oxidation or Hydroxylation:9.34;P16:Oxidation or Hydroxylation:9.34;P19:Oxidation or Hydroxylation:25.70	PEAKS DB
62	188	XP_008593281.1	R.GEP(+15.99)GPP(+15.99)GPAGFAGP(+15.99)P(+15.99)GADGQ(+.98)PGAK.G	N	30.15	2149.96	24	-1.7	717.658	3	77.93	195840	137	F137:21205	1D.raw	1	1	803	826	Oxidation or Hydroxylation; Deamidation (NQ)	P3:Oxidation or Hydroxylation:11.10;P6:Oxidation or Hydroxylation:5.03;P14:Oxidation or Hydroxylation:9.52;P15:Oxidation or Hydroxylation:18.53;Q20:Deamidation (NQ):1000.00	PEAKS DB
62	188	XP_008593281.1	R.GNDGATGAAGP(+15.99)PGPTGPAGPP(+15.99)GFP(+15.99)GAVGAK(+15.99).G	N	30.12	2563.19	30	-0.2	855.405	3	87.18	1931800	137	F137:23793	1D.raw	1	1	323	352	Oxidation or Hydroxylation	P11:Oxidation or Hydroxylation:0.00;P21:Oxidation or Hydroxylation:17.01;P24:Oxidation or Hydroxylation:25.70;K30:Oxidation or Hydroxylation:43.70	PEAKS DB
62	188	XP_008593281.1	K.DGLN(+.98)GLP(+15.99)GPIGP(+15.99)P(+15.99)GPR.G	N	30.11	1561.77	16	0.3	521.599	3	100.81	9546600	137	F137:27286	1D.raw	1	1	1153	1168	Deamidation (NQ); Oxidation or Hydroxylation	N4:Deamidation (NQ):1000.00;P7:Oxidation or Hydroxylation:28.20;P12:Oxidation or Hydroxylation:12.33;P13:Oxidation or Hydroxylation:14.04	PEAKS DB
62	188	XP_008593281.1	K.DGEAGAQGPP(+15.99)GPAGPAGERGEQ(+.98)GPAG.S	N	29.87	2303	26	0	1152.51	2	65.43	581610	137	F137:17247	1D.raw	2	2	613	638	Oxidation or Hydroxylation; Deamidation (NQ)	P10:Oxidation or Hydroxylation:17.01;Q22:Deamidation (NQ):78.73	PEAKS DB
62	188	XP_008593281.1	R.GVQGPP(+15.99)GPAGPR.G	N	29.87	1104.57	12	-0.9	553.29	2	44.23	650690000	138	F138:8144	1O.raw	4	4	686	697	Oxidation or Hydroxylation	P6:Oxidation or Hydroxylation:21.94	PEAKS DB
62	188	XP_008593281.1	R.GETGPAGP(+15.99)PGAPGAPGAP(+15.99)GPVGPAGK.S	N	29.8	2152.05	26	0.6	718.359	3	73.49	1687100	137	F137:19659	1D.raw	1	1	1037	1062	Oxidation or Hydroxylation	P8:Oxidation or Hydroxylation:0.00;P18:Oxidation or Hydroxylation:22.85	PEAKS DB
62	188	XP_008593281.1	R.GEP(+15.99)GPP(+15.99)GPAGAAGPAGN(+.98).P	N	29.76	1405.61	17	-0.1	703.813	2	61.12	9702000	137	F137:15803	1D.raw	1	1	371	387	Oxidation or Hydroxylation; Deamidation (NQ)	P3:Oxidation or Hydroxylation:15.64;P6:Oxidation or Hydroxylation:24.44;N17:Deamidation (NQ):1000.00	PEAKS DB
62	188	XP_008593281.1	K.GEPGPTGL(sub V)QGPP(+15.99)GPAGEEGK.R	N	29.71	1846.87	20	0.7	924.443	2	70.21	188890	138	F138:13821	1O.raw	1	1	449	468	Oxidation or Hydroxylation	P12:Oxidation or Hydroxylation:9.40	SPIDER
62	188	XP_008593281.1	K.SGDRGETGPS(-18.01)GPAGPIGPVGAR.G	Y	29.7	1972.97	22	-2.8	658.663	3	84.45	88572	138	F138:17713	1O.raw	5	5	1063	1084	Dehydration	S10:Dehydration:9.42	PEAKS PTM
62	188	XP_008593281.1	K.GLTGSPGSP(+15.99)GPDGK.T	N	29.64	1241.59	14	-1.6	621.801	2	42.01	2524600	138	F138:7760	1O.raw	3	3	539	552	Oxidation or Hydroxylation	P9:Oxidation or Hydroxylation:0.00	PEAKS DB
62	188	XP_008593281.1	R.GPSGPQGP(+15.99)SGPP(+15.99)GPK.G	N	29.59	1347.64	15	-1	674.827	2	35.33	28169000	137	F137:7175	1D.raw	3	3	416	430	Oxidation or Hydroxylation	P8:Oxidation or Hydroxylation:62.26;P12:Oxidation or Hydroxylation:11.10	PEAKS DB
62	188	XP_008593281.1	D.RGETGPAGP(+15.99)PGAPGAP(+15.99)GAP(+15.99)GPVGPAGK.S	N	29.56	2324.15	27	-1.6	775.723	3	59.62	4512200	137	F137:15255	1D.raw	1	1	1036	1062	Oxidation or Hydroxylation	P9:Oxidation or Hydroxylation:0.00;P16:Oxidation or Hydroxylation:9.42;P19:Oxidation or Hydroxylation:9.40	PEAKS DB
62	188	XP_008593281.1	R.GEP(+15.99)GPP(+15.99)GPAGAAGPAGN.P	N	29.55	1404.63	17	-1.6	703.32	2	56.3	3996800	137	F137:14576	1D.raw	2	2	371	387	Oxidation or Hydroxylation	P3:Oxidation or Hydroxylation:11.50;P6:Oxidation or Hydroxylation:20.92	PEAKS DB
62	188	XP_008593281.1	R.VGPP(+15.99)GPSGN(+.98)AGP(+15.99)PGPP(+15.99)GPAGK.E	N	29.44	1812.86	21	2.3	907.442	2	57.84	0	137	F137:14710	1D.raw	0	0	883	903	Oxidation or Hydroxylation; Deamidation (NQ)	P4:Oxidation or Hydroxylation:0.00;N9:Deamidation (NQ):1000.00;P12:Oxidation or Hydroxylation:0.00;P16:Oxidation or Hydroxylation:17.01	PEAKS DB
62	188	XP_008593281.1	K.DGEAGAQ(+.98)GPP(+15.99)GPAGPAGERGEQ(+.98)GPAG.S	N	29.42	2303.99	26	-0.8	1153	2	67.46	221470	137	F137:17883	1D.raw	1	1	613	638	Deamidation (NQ); Oxidation or Hydroxylation	Q7:Deamidation (NQ):1000.00;P10:Oxidation or Hydroxylation:26.02;Q22:Deamidation (NQ):1000.00	PEAKS DB
62	188	XP_008593281.1	R.GN(+.98)DGATGAAGP(+15.99)P(+15.99)GPTGPAGPP(+15.99)GFP(+15.99)GAVGAK.G	N	29.36	2564.18	30	6.8	855.739	3	92.18	1212000	137	F137:25069	1D.raw	1	1	323	352	Deamidation (NQ); Oxidation or Hydroxylation	N2:Deamidation (NQ):1000.00;P11:Oxidation or Hydroxylation:0.00;P12:Oxidation or Hydroxylation:0.00;P21:Oxidation or Hydroxylation:17.01;P24:Oxidation or Hydroxylation:6.67	PEAKS DB
62	188	XP_008593281.1	R.GEP(+15.99)GPP(+15.99)GPAGFAGPP(+15.99)GADGQ(+.98)PGAK(+15.99).G	N	29.31	2149.96	24	-1.3	1075.98	2	77.93	205890	137	F137:21131	1D.raw	1	1	803	826	Oxidation or Hydroxylation; Deamidation (NQ)	P3:Oxidation or Hydroxylation:10.42;P6:Oxidation or Hydroxylation:7.32;P15:Oxidation or Hydroxylation:33.98;Q20:Deamidation (NQ):1000.00;K24:Oxidation or Hydroxylation:13.38	PEAKS DB
62	188	XP_008593281.1	R.GQAGVM(+15.99)GFP(+15.99)GPK.G	N	29.16	1176.56	12	1.2	589.288	2	59.12	149540000	137	F137:15204	1D.raw	4	4	575	586	Oxidation (M); Oxidation or Hydroxylation	M6:Oxidation (M):1000.00;P9:Oxidation or Hydroxylation:22.85	PEAKS PTM
62	188	XP_008593281.1	R.TGDAGPVGP(+15.99)PGPP(+15.99)GPP(+15.99)GPP(+15.99)GPP.S	N	28.97	1934.9	22	2.6	645.976	3	90.43	5399500	138	F138:19453	1O.raw	1	1	1171	1192	Oxidation or Hydroxylation	P9:Oxidation or Hydroxylation:0.00;P13:Oxidation or Hydroxylation:14.02;P16:Oxidation or Hydroxylation:10.11;P19:Oxidation or Hydroxylation:14.04	PEAKS DB
62	188	XP_008593281.1	R.GETGPAGP(+15.99)PGAP(+15.99)GAPGAP(+15.99)GPVGPAGK.S	N	28.84	2168.05	26	-0.8	723.69	3	68.15	0	137	F137:18108	1D.raw	0	0	1037	1062	Oxidation or Hydroxylation	P8:Oxidation or Hydroxylation:0.00;P12:Oxidation or Hydroxylation:8.82;P18:Oxidation or Hydroxylation:22.45	PEAKS DB
62	188	XP_008593281.1	F.QGPP(+15.99)GEP(+15.99)GEP(+15.99)GASGP(+15.99)MGPR.G	N	28.77	1837.79	19	1.9	613.605	3	43.86	364080	137	F137:10004	1D.raw	1	1	202	220	Oxidation or Hydroxylation	P4:Oxidation or Hydroxylation:8.69;P7:Oxidation or Hydroxylation:9.85;P10:Oxidation or Hydroxylation:20.01;P15:Oxidation or Hydroxylation:12.16	PEAKS DB
62	188	XP_008593281.1	R.GSAGPP(+15.99)GATGF(+31.99)PGAAGR.V	N	28.71	1474.68	17	-0.7	738.347	2	48.95	2001400	137	F137:11759	1D.raw	1	1	866	882	Oxidation or Hydroxylation; Dihydroxy	P6:Oxidation or Hydroxylation:21.94;F11:Dihydroxy:0.00	PEAKS PTM
62	188	XP_008593281.1	K.GDAGAP(+15.99)GAP(+15.99)GSQ(+.98)GAPGLQ(+.98)GMP(+15.99)GER.G	N	28.66	2183.94	24	-9.8	1092.97	2	57.49	202830	137	F137:14574	1D.raw	1	1	710	733	Oxidation or Hydroxylation; Deamidation (NQ)	P6:Oxidation or Hydroxylation:19.86;P9:Oxidation or Hydroxylation:36.87;Q12:Deamidation (NQ):1000.00;Q18:Deamidation (NQ):1000.00;P21:Oxidation or Hydroxylation:0.00	PEAKS DB
62	188	XP_008593281.1	R.GETGPAGRP(+15.99)GEVGPP(+15.99)GPPG(+15.99).P	N	28.55	1732.8	19	-0.7	867.407	2	51.4	11969000	137	F137:12668	1D.raw	1	1	911	929	Oxidation or Hydroxylation	P9:Oxidation or Hydroxylation:30.46;P15:Oxidation or Hydroxylation:30.46;G19:Oxidation or Hydroxylation:0.00	PEAKS DB
62	188	XP_008593281.1	K.GSPGADGPAGAP(+15.99)GTPGPQGIAGQ(+.98)R.G	N	28.54	2088.98	24	0.2	1045.5	2	72.03	3299000	137	F137:19263	1D.raw	1	1	935	958	Oxidation or Hydroxylation; Deamidation (NQ)	P12:Oxidation or Hydroxylation:30.72;Q23:Deamidation (NQ):20.54	PEAKS DB
62	188	XP_008593281.1	R.G(+57.02)PSGPQ(+.98)GPSGPP(+15.99)GPK.G	N	28.52	1389.65	15	-0.6	695.833	2	44	51613000	137	F137:10139	1D.raw	2	2	416	430	Carbamidomethylation (DHKE X@N-term); Deamidation (NQ); Oxidation or Hydroxylation	G1:Carbamidomethylation (DHKE X@N-term):115.71;Q6:Deamidation (NQ):1000.00;P12:Oxidation or Hydroxylation:20.63	PEAKS PTM
62	188	XP_008593281.1	K.DGLN(+.98)GLP(+15.99)GPIGPP(+15.99)GPR(+15.99).G	N	28.49	1561.77	16	-1.1	781.893	2	99.66	25294000	138	F138:21817	1O.raw	3	3	1153	1168	Deamidation (NQ); Oxidation or Hydroxylation	N4:Deamidation (NQ):1000.00;P7:Oxidation or Hydroxylation:22.85;P13:Oxidation or Hydroxylation:0.00;R16:Oxidation or Hydroxylation:0.00	PEAKS DB
62	188	XP_008593281.1	R.GLP(+15.99)GERGRP(+15.99)GAP(+15.99)GPAGAR.G	N	28.45	1719.88	18	-0.4	430.976	4	36.68	11013000	137	F137:7569	1D.raw	1	1	305	322	Oxidation or Hydroxylation	P3:Oxidation or Hydroxylation:12.33;P9:Oxidation or Hydroxylation:14.02;P12:Oxidation or Hydroxylation:34.30	PEAKS DB
62	188	XP_008593281.1	D.RGEP(+15.99)GPP(+15.99)GPAGFAGPP(+15.99)GADGQ(+.98)P(+15.99)GAK.G	N	28.34	2306.06	25	1.2	769.694	3	63.64	359230	137	F137:16654	1D.raw	1	1	802	826	Oxidation or Hydroxylation; Deamidation (NQ)	P4:Oxidation or Hydroxylation:5.77;P7:Oxidation or Hydroxylation:9.34;P16:Oxidation or Hydroxylation:17.01;Q21:Deamidation (NQ):1000.00;P22:Oxidation or Hydroxylation:0.00	PEAKS DB
62	188	XP_008593281.1	K.DGLN(+.98)GLP(+15.99)GPIGPP(+15.99)GP(+15.99)R.G	N	28.32	1561.77	16	-1.9	781.893	2	103.37	417110000	138	F138:22857	1O.raw	9	9	1153	1168	Deamidation (NQ); Oxidation or Hydroxylation	N4:Deamidation (NQ):1000.00;P7:Oxidation or Hydroxylation:51.51;P13:Oxidation or Hydroxylation:4.52;P15:Oxidation or Hydroxylation:8.69	PEAKS DB
62	188	XP_008593281.1	A.GFAGPP(+15.99)GADGQ(+.98)P(+15.99)GAK.G	N	28.28	1358.61	15	-1.5	680.311	2	51.12	1893100	137	F137:12362	1D.raw	1	1	812	826	Oxidation or Hydroxylation; Deamidation (NQ)	P6:Oxidation or Hydroxylation:8.14;Q11:Deamidation (NQ):1000.00;P12:Oxidation or Hydroxylation:11.12	PEAKS DB
62	188	XP_008593281.1	G.SP(+15.99)GEQGPSGASGPAGPR.G	N	28.14	1523.7	17	-0.3	762.855	2	40.15	1413700	137	F137:8728	1D.raw	1	1	1125	1141	Oxidation or Hydroxylation	P2:Oxidation or Hydroxylation:119.54	PEAKS DB
62	188	XP_008593281.1	K.P(+15.99)GEQGVP(+15.99)GDLGAP(+15.99)GPSGAR.G	N	28.14	1765.82	19	-0.6	883.918	2	61.12	1115500	137	F137:15764	1D.raw	1	1	658	676	Oxidation or Hydroxylation	P1:Oxidation or Hydroxylation:131.34;P7:Oxidation or Hydroxylation:26.31;P13:Oxidation or Hydroxylation:0.00	PEAKS DB
62	188	XP_008593281.1	R.GVQ(+.98)GPPGPAGPRGSN(+.98)GAP(+15.99)GNDGAK.G	N	28.11	2131.99	24	-2.9	711.668	3	46.03	0	137	F137:10742	1D.raw	0	0	686	709	Deamidation (NQ); Oxidation or Hydroxylation	Q3:Deamidation (NQ):23.24;N15:Deamidation (NQ):23.70;P18:Oxidation or Hydroxylation:11.10	PEAKS DB
62	188	XP_008593281.1	P.GPM(+15.99)GPPGLAGPP(+15.99)GESGR.E	N	28.09	1564.73	17	-4.5	783.369	2	66.39	2022500	137	F137:17543	1D.raw	1	1	998	1014	Oxidation (M); Oxidation or Hydroxylation	M3:Oxidation (M):1000.00;P12:Oxidation or Hydroxylation:8.69	PEAKS PTM
62	188	XP_008593281.1	R.GFSGLDGAK.G	N	28.01	850.418	9	-1	426.216	2	58	105790000	138	F138:11030	1O.raw	4	4	269	277			PEAKS DB
62	188	XP_008593281.1	R.GPSGPQ(+.98)GPSGPP(+15.99)GPKGN(+.98).S	N	27.89	1504.68	17	-0.7	753.346	2	47	1235700	137	F137:11062	1D.raw	3	3	416	432	Deamidation (NQ); Oxidation or Hydroxylation	Q6:Deamidation (NQ):1000.00;P12:Oxidation or Hydroxylation:32.28;N17:Deamidation (NQ):1000.00	PEAKS DB
62	188	XP_008593281.1	R.GFP(+15.99)GADGVAGPK.G	N	27.88	1087.53	12	1.2	544.773	2	62.63	166640000	137	F137:16326	1D.raw	12	11	494	505	Oxidation or Hydroxylation	P3:Oxidation or Hydroxylation:42.60	PEAKS DB
62	188	XP_008593281.1	P.P(+15.99)GAP(+15.99)GAP(+15.99)GAP(+15.99)GPVGPAGK.S	N	27.83	1517.75	18	0	759.881	2	46.11	460100	137	F137:10762	1D.raw	1	1	1045	1062	Oxidation or Hydroxylation	P1:Oxidation or Hydroxylation:122.88;P4:Oxidation or Hydroxylation:89.48;P7:Oxidation or Hydroxylation:61.30;P10:Oxidation or Hydroxylation:14.04	PEAKS DB
62	188	XP_008593281.1	R.GSEGPQ(+.98)GVRGEP(+15.99)GPP(+15.99)GPAGAAGPAG.N	N	27.82	2158.99	25	1.7	1080.5	2	65.18	924940	137	F137:17150	1D.raw	2	2	362	386	Deamidation (NQ); Oxidation or Hydroxylation	Q6:Deamidation (NQ):1000.00;P12:Oxidation or Hydroxylation:32.28;P15:Oxidation or Hydroxylation:40.00	PEAKS DB
62	188	XP_008593281.1	R.GVPGPP(+15.99)GAVGPAGK.D	N	27.81	1175.63	14	0.4	588.822	2	56.3	64940000	137	F137:14224	1D.raw	3	3	599	612	Oxidation or Hydroxylation	P6:Oxidation or Hydroxylation:17.01	PEAKS DB
62	188	XP_008593281.1	R.GQ(+.98)AGVM(+15.99)GFP(+15.99)GPK.G	N	27.78	1177.54	12	-1.3	589.778	2	63.55	330450000	138	F138:12521	1O.raw	7	7	575	586	Deamidation (NQ); Oxidation (M); Oxidation or Hydroxylation	Q2:Deamidation (NQ):1000.00;M6:Oxidation (M):1000.00;P9:Oxidation or Hydroxylation:22.85	PEAKS PTM
62	188	XP_008593281.1	P.GP(+15.99)MGPP(+15.99)GLAGPP(+15.99)GESGR.E	N	27.7	1580.73	17	0.1	791.37	2	61.68	3074000	137	F137:15992	1D.raw	1	1	998	1014	Oxidation or Hydroxylation	P2:Oxidation or Hydroxylation:45.60;P6:Oxidation or Hydroxylation:23.10;P12:Oxidation or Hydroxylation:11.06	PEAKS DB
62	188	XP_008593281.1	R.GPSGP(+31.99)QGPSGPPGP(+15.99)K.G	N	27.68	1363.64	15	-1.5	682.825	2	42.72	104610	138	F138:7831	1O.raw	1	1	416	430	Dihydroxy; Oxidation or Hydroxylation	P5:Dihydroxy:22.45;P14:Oxidation or Hydroxylation:0.00	PEAKS PTM
62	188	XP_008593281.1	A.GPP(+15.99)GATGFP(+15.99)GAAGR.V	N	27.68	1243.59	14	-0.6	622.804	2	54.76	8293000	137	F137:13606	1D.raw	2	2	869	882	Oxidation or Hydroxylation	P3:Oxidation or Hydroxylation:33.98;P9:Oxidation or Hydroxylation:22.36	PEAKS DB
62	188	XP_008593281.1	R.GSEGPQ(+.98)GVRGEP(+15.99)GPP(+15.99)GPAGAA.G	N	27.66	1876.86	21	-0.2	939.435	2	59.07	1508000	137	F137:15084	1D.raw	1	1	362	382	Deamidation (NQ); Oxidation or Hydroxylation	Q6:Deamidation (NQ):1000.00;P12:Oxidation or Hydroxylation:39.76;P15:Oxidation or Hydroxylation:30.46	PEAKS DB
62	188	XP_008593281.1	K.DGLNGLP(+15.99)GPIGP(+15.99)P(+15.99)GPR.G	N	27.53	1560.79	16	-0.3	781.402	2	94.32	4651900	137	F137:25701	1D.raw	1	1	1153	1168	Oxidation or Hydroxylation	P7:Oxidation or Hydroxylation:26.31;P12:Oxidation or Hydroxylation:0.00;P13:Oxidation or Hydroxylation:0.00	PEAKS DB
62	188	XP_008593281.1	K.RGARGEP(+15.99)GPTGLP(+15.99)GPP(+15.99)GERGGPGSR.G	N	27.53	2416.2	25	0	605.056	4	49.75	17094000	137	F137:12045	1D.raw	1	1	469	493	Oxidation or Hydroxylation	P7:Oxidation or Hydroxylation:9.40;P13:Oxidation or Hydroxylation:14.04;P16:Oxidation or Hydroxylation:0.00	PEAKS DB
62	188	XP_008593281.1	T.GPAGPP(+15.99)GAP(+15.99)GAP(+15.99)GAP(+15.99)GPVGPAGK.S	N	27.45	1896.93	23	0.3	949.474	2	58.39	990000	137	F137:14854	1D.raw	1	1	1040	1062	Oxidation or Hydroxylation	P6:Oxidation or Hydroxylation:0.00;P9:Oxidation or Hydroxylation:42.68;P12:Oxidation or Hydroxylation:25.58;P15:Oxidation or Hydroxylation:9.40	PEAKS DB
62	188	XP_008593281.1	P.GAP(+15.99)GAP(+15.99)GAP(+15.99)GPVGPAGK.S	N	27.35	1404.7	17	-1.1	703.356	2	44.14	3339300	137	F137:10068	1D.raw	1	1	1046	1062	Oxidation or Hydroxylation	P3:Oxidation or Hydroxylation:150.63;P6:Oxidation or Hydroxylation:79.02;P9:Oxidation or Hydroxylation:20.41	PEAKS DB
62	188	XP_008593281.1	K.AGERGVP(+15.99)GPP(+15.99)GAVGPAGK.D	N	27.35	1604.83	18	3.2	535.951	3	46.54	1773400	137	F137:10885	1D.raw	1	1	595	612	Oxidation or Hydroxylation	P7:Oxidation or Hydroxylation:26.52;P10:Oxidation or Hydroxylation:12.28	PEAKS DB
62	188	XP_008593281.1	R.GSAGP(+15.99)P(+15.99)GATGFP(+15.99)GAAGR.V	N	27.3	1474.68	17	-0.1	738.347	2	51.17	9549500	137	F137:13137	1D.raw	2	2	866	882	Oxidation or Hydroxylation	P5:Oxidation or Hydroxylation:85.14;P6:Oxidation or Hydroxylation:67.73;P12:Oxidation or Hydroxylation:8.19	PEAKS DB
62	188	XP_008593281.1	P.P(+15.99)GSP(+15.99)GEQ(+.98)GPSGASGPAGPR.G	N	27.26	1694.75	19	-0.3	848.382	2	43.43	149950	137	F137:9865	1D.raw	1	1	1123	1141	Oxidation or Hydroxylation; Deamidation (NQ)	P1:Oxidation or Hydroxylation:81.34;P4:Oxidation or Hydroxylation:56.99;Q7:Deamidation (NQ):1000.00	PEAKS DB
62	188	XP_008593281.1	G.EAGAQGPP(+15.99)GPAGPAGER.G	N	27.23	1533.72	17	-1.4	767.865	2	66.17	230250	137	F137:17462	1D.raw	1	1	615	631	Oxidation or Hydroxylation	P8:Oxidation or Hydroxylation:17.01	PEAKS DB
62	188	XP_008593281.1	R.VGP(+15.99)PGPSGN(+.98)AGPP(+15.99)GPP(+15.99)GPAGK.E	N	27.22	1812.86	21	-0.4	907.439	2	61.38	0	138	F138:11913	1O.raw	0	0	883	903	Oxidation or Hydroxylation; Deamidation (NQ)	P3:Oxidation or Hydroxylation:0.00;N9:Deamidation (NQ):1000.00;P13:Oxidation or Hydroxylation:14.02;P16:Oxidation or Hydroxylation:17.01	PEAKS DB
62	188	XP_008593281.1	R.GPSGP(+15.99)Q(+.98)GPSGPPGP(+15.99)K.G	N	27.17	1348.63	15	-0.9	675.32	2	39.52	6204000	138	F138:7813	1O.raw	4	4	416	430	Oxidation or Hydroxylation; Deamidation (NQ)	P5:Oxidation or Hydroxylation:28.36;Q6:Deamidation (NQ):1000.00;P14:Oxidation or Hydroxylation:0.00	PEAKS DB
62	188	XP_008593281.1	R.GPSGPQGP(+31.99)SGPP(+15.99)GPK.G	N	27.17	1363.64	15	-0.3	682.825	2	36.96	2469300	137	F137:7665	1D.raw	1	1	416	430	Dihydroxy; Oxidation or Hydroxylation	P8:Dihydroxy:28.36;P12:Oxidation or Hydroxylation:12.28	PEAKS PTM
62	188	XP_008593281.1	K.GDRGETGPAGPP(+15.99)GAPGAPGAPGPVGPAGK.S	N	26.99	2464.21	29	-0.6	822.41	3	71.35	586260	137	F137:19068	1D.raw	1	1	1034	1062	Oxidation or Hydroxylation	P12:Oxidation or Hydroxylation:0.00	PEAKS DB
62	188	XP_008593281.1	R.GPSGPQ(+.98)GP(+15.99)SGPPGP(+15.99)K.G	N	26.95	1348.63	15	-0.2	675.32	2	42.99	95631000	137	F137:10019	1D.raw	2	2	416	430	Deamidation (NQ); Oxidation or Hydroxylation	Q6:Deamidation (NQ):1000.00;P8:Oxidation or Hydroxylation:12.33;P14:Oxidation or Hydroxylation:0.00	PEAKS DB
62	188	XP_008593281.1	R.GN(+.98)DGATGAAGPPGPTGP(+15.99)AGPP(+15.99)GFP(+15.99)GAVGAK.G	N	26.87	2548.18	30	1.9	850.403	3	92.77	0	138	F138:20084	1O.raw	0	0	323	352	Deamidation (NQ); Oxidation or Hydroxylation	N2:Deamidation (NQ):1000.00;P17:Oxidation or Hydroxylation:0.00;P21:Oxidation or Hydroxylation:17.01;P24:Oxidation or Hydroxylation:9.45	PEAKS DB
62	188	XP_008593281.1	K.TGPP(+15.99)GPAGQ(+.98)DGRPGPP(+15.99)GPP(+15.99)GAR.G	N	26.71	2040.96	22	0.1	681.328	3	48.59	13959000	137	F137:11822	1D.raw	1	1	553	574	Oxidation or Hydroxylation; Deamidation (NQ)	P4:Oxidation or Hydroxylation:27.96;Q9:Deamidation (NQ):1000.00;P16:Oxidation or Hydroxylation:0.00;P19:Oxidation or Hydroxylation:0.00	PEAKS DB
62	188	XP_008593281.1	A.GFAGPP(+15.99)GADGQ(+.98)PGAK.G	N	26.7	1342.62	15	-0.3	672.315	2	57.58	2672600	137	F137:14562	1D.raw	1	1	812	826	Oxidation or Hydroxylation; Deamidation (NQ)	P6:Oxidation or Hydroxylation:20.92;Q11:Deamidation (NQ):1000.00	PEAKS DB
62	188	XP_008593281.1	R.GN(+.98)DGATGAAGP(+15.99)PGPTGPAGPP(+15.99)GFP(+15.99)GAVGAKGESGPQ(+.98)GAR.G	N	26.62	3388.56	39	-2.7	1130.52	3	84.3	447320	137	F137:22989	1D.raw	1	1	323	361	Deamidation (NQ); Oxidation or Hydroxylation	N2:Deamidation (NQ):1000.00;P11:Oxidation or Hydroxylation:0.00;P21:Oxidation or Hydroxylation:0.00;P24:Oxidation or Hydroxylation:11.12;Q36:Deamidation (NQ):1000.00	PEAKS DB
62	188	XP_008593281.1	P.P(+15.99)GPAGAAGPAGN(+.98)PGAD(+15.99)GQ(+.98)P(+15.99)GAK.G	N	26.61	1863.82	22	-1.6	932.918	2	45.54	0	137	F137:10581	1D.raw	0	0	376	397	Oxidation or Hydroxylation; Deamidation (NQ)	P1:Oxidation or Hydroxylation:9.40;N12:Deamidation (NQ):1000.00;D16:Oxidation or Hydroxylation:0.00;Q18:Deamidation (NQ):1000.00;P19:Oxidation or Hydroxylation:7.77	PEAKS DB
62	188	XP_008593281.1	K.GARGSAGPP(+15.99)GATGFP(+15.99)GAAGR.V	N	26.57	1742.84	20	-0.8	581.955	3	50.27	4541400	137	F137:12102	1D.raw	1	1	863	882	Oxidation or Hydroxylation	P9:Oxidation or Hydroxylation:30.46;P15:Oxidation or Hydroxylation:46.62	PEAKS DB
62	188	XP_008593281.1	R.GPSGPQ(+.98)GPSGPP(+15.99)GPK(+57.02).G	N	26.48	1389.65	15	-0.6	695.833	2	44	49515000	137	F137:9952	1D.raw	1	1	416	430	Deamidation (NQ); Oxidation or Hydroxylation; Carbamidomethylation (DHKE X@N-term)	Q6:Deamidation (NQ):1000.00;P12:Oxidation or Hydroxylation:23.10;K15:Carbamidomethylation (DHKE X@N-term):127.65	PEAKS PTM
62	188	XP_008593281.1	R.TGDAGPVGPP(+15.99)GPP(+15.99)GPP(+15.99)G.P	N	26.36	1473.67	17	-0.4	737.844	2	69.46	1076200	137	F137:18507	1D.raw	1	1	1171	1187	Oxidation or Hydroxylation	P10:Oxidation or Hydroxylation:12.28;P13:Oxidation or Hydroxylation:17.01;P16:Oxidation or Hydroxylation:0.00	PEAKS DB
62	188	XP_008593281.1	R.GSEGPQGVR.G	N	26.36	885.43	9	1.2	443.723	2	27.84	12162000	137	F137:4651	1D.raw	2	2	362	370			PEAKS DB
62	188	XP_008593281.1	R.GEPGPP(+15.99)GP(+15.99)AGFAGPPGAD(+15.99)GQ(+.98)PGAK.G	N	26.29	2133.96	24	-2.6	1067.98	2	77.98	0	137	F137:21115	1D.raw	0	0	803	826	Oxidation or Hydroxylation; Deamidation (NQ)	P6:Oxidation or Hydroxylation:17.01;P8:Oxidation or Hydroxylation:12.33;D18:Oxidation or Hydroxylation:0.00;Q20:Deamidation (NQ):1000.00	PEAKS DB
62	188	XP_008593281.1	R.TGDAGPVGP(+15.99)PGP(+15.99)PGPPGPP(+15.99)GPP.S	N	26.25	1918.91	22	1.7	960.462	2	92.94	273950	137	F137:25308	1D.raw	2	2	1171	1192	Oxidation or Hydroxylation	P9:Oxidation or Hydroxylation:0.00;P12:Oxidation or Hydroxylation:0.00;P19:Oxidation or Hydroxylation:17.01	PEAKS DB
62	188	XP_008593281.1	P.GPAGQ(+.98)DGRP(+15.99)GPP(+15.99)GPP(+15.99)GAR.G	N	26.21	1688.79	18	-2	563.935	3	36.22	5227900	137	F137:7385	1D.raw	1	1	557	574	Deamidation (NQ); Oxidation or Hydroxylation	Q5:Deamidation (NQ):1000.00;P9:Oxidation or Hydroxylation:17.01;P12:Oxidation or Hydroxylation:0.00;P15:Oxidation or Hydroxylation:7.77	PEAKS DB
62	188	XP_008593281.1	K.GEPGP(+15.99)TGVQGPP(+15.99)GPAGEEGK.R	N	26.19	1848.85	20	5.3	925.437	2	72.93	69321	138	F138:14336	1O.raw	1	1	449	468	Oxidation or Hydroxylation	P5:Oxidation or Hydroxylation:7.32;P12:Oxidation or Hydroxylation:17.01	PEAKS DB
62	188	XP_008593281.1	A.GPP(+15.99)GAP(+15.99)GAPGAPGPVGPAGK.S	N	26.17	1639.83	20	-0.1	820.923	2	62.92	373910	137	F137:16402	1D.raw	1	1	1043	1062	Oxidation or Hydroxylation	P3:Oxidation or Hydroxylation:33.98;P6:Oxidation or Hydroxylation:25.20	PEAKS DB
62	188	XP_008593281.1	R.GVPGPPGAVGPAGK.D	N	26.13	1159.63	14	0	580.825	2	64.86	6967100	137	F137:16985	1D.raw	1	1	599	612			PEAKS DB
62	188	XP_008593281.1	R.GPSGPQ(+.98)GP(+15.99)SGPPGPK(+15.99).G	N	26.07	1348.63	15	-2.3	675.319	2	37.75	1906100	138	F138:6734	1O.raw	1	1	416	430	Deamidation (NQ); Oxidation or Hydroxylation	Q6:Deamidation (NQ):1000.00;P8:Oxidation or Hydroxylation:22.45;K15:Oxidation or Hydroxylation:0.00	PEAKS DB
62	188	XP_008593281.1	R.G(+57.02)VQGPP(+15.99)GPAGPR.G	N	26.07	1161.59	12	0.4	581.802	2	44.05	15464000	137	F137:10107	1D.raw	1	1	686	697	Carbamidomethylation (DHKE X@N-term); Oxidation or Hydroxylation	G1:Carbamidomethylation (DHKE X@N-term):1000.00;P6:Oxidation or Hydroxylation:7.65	PEAKS PTM
62	188	XP_008593281.1	R.TGDAGPVGP(+15.99)PGP(+15.99)PGPP(+15.99)GPP(+15.99)GPP(+15.99).S	N	26.05	1950.9	22	-1	976.454	2	81.84	509680	137	F137:22216	1D.raw	1	1	1171	1192	Oxidation or Hydroxylation	P9:Oxidation or Hydroxylation:0.00;P12:Oxidation or Hydroxylation:0.00;P16:Oxidation or Hydroxylation:14.02;P19:Oxidation or Hydroxylation:17.01;P22:Oxidation or Hydroxylation:9.34	PEAKS DB
62	188	XP_008593281.1	G.PP(+15.99)GAP(+15.99)GAPGAP(+15.99)GPVGPAGK.S	N	25.96	1598.81	19	1.1	800.411	2	54.76	223740	137	F137:13648	1D.raw	1	1	1044	1062	Oxidation or Hydroxylation	P2:Oxidation or Hydroxylation:0.00;P5:Oxidation or Hydroxylation:28.36;P11:Oxidation or Hydroxylation:8.22	PEAKS DB
62	188	XP_008593281.1	M.GPP(+15.99)GLAGPP(+15.99)GESGR.E	N	25.96	1279.62	14	2.5	640.817	2	50.27	7150600	137	F137:12225	1D.raw	1	1	1001	1014	Oxidation or Hydroxylation	P3:Oxidation or Hydroxylation:33.98;P9:Oxidation or Hydroxylation:11.06	PEAKS DB
62	188	XP_008593281.1	R.GSEGPQ(+.98)GVRGEP(+15.99)GPP(+15.99)GPA.G	N	25.95	1677.76	18	-1.2	839.886	2	54.08	6436800	137	F137:13360	1D.raw	1	1	362	379	Deamidation (NQ); Oxidation or Hydroxylation	Q6:Deamidation (NQ):1000.00;P12:Oxidation or Hydroxylation:32.97;P15:Oxidation or Hydroxylation:33.98	PEAKS DB
62	188	XP_008593281.1	R.GEPGPTGLP(+15.99)GP(+15.99)PGER.G	N	25.92	1448.69	15	-0.1	725.352	2	63.1	2308700	137	F137:16625	1D.raw	1	1	473	487	Oxidation or Hydroxylation	P9:Oxidation or Hydroxylation:14.84;P11:Oxidation or Hydroxylation:0.00	PEAKS DB
62	188	XP_008593281.1	G.P(+15.99)PGAP(+15.99)GAP(+15.99)GAP(+15.99)GPVGPAGK.S	N	25.9	1614.8	19	-0.2	808.407	2	49.37	3432500	137	F137:11843	1D.raw	2	2	1044	1062	Oxidation or Hydroxylation	P1:Oxidation or Hydroxylation:0.00;P5:Oxidation or Hydroxylation:32.97;P8:Oxidation or Hydroxylation:38.32;P11:Oxidation or Hydroxylation:22.85	PEAKS DB
62	188	XP_008593281.1	G.PTGPAGPP(+15.99)GFP(+15.99)GAVGAK(+15.99).G	N	25.9	1524.76	17	-0.1	763.386	2	74.13	125430	137	F137:19876	1D.raw	1	1	336	352	Oxidation or Hydroxylation	P8:Oxidation or Hydroxylation:17.01;P11:Oxidation or Hydroxylation:42.68;K17:Oxidation or Hydroxylation:47.07	PEAKS DB
62	188	XP_008593281.1	F.AGPP(+15.99)GADGQ(+.98)PGAK.G	N	25.76	1138.53	13	0.4	570.27	2	32.9	2661800	137	F137:6326	1D.raw	1	1	814	826	Oxidation or Hydroxylation; Deamidation (NQ)	P4:Oxidation or Hydroxylation:40.00;Q9:Deamidation (NQ):1000.00	PEAKS DB
62	188	XP_008593281.1	G.DRGETGPAGP(+15.99)PGAP(+15.99)GAP(+15.99)GAP(+15.99)GPVGPAGK.S	N	25.75	2455.17	28	-0.1	819.398	3	62.25	1413300	137	F137:16154	1D.raw	1	1	1035	1062	Oxidation or Hydroxylation	P10:Oxidation or Hydroxylation:0.00;P14:Oxidation or Hydroxylation:28.36;P17:Oxidation or Hydroxylation:36.87;P20:Oxidation or Hydroxylation:14.04	PEAKS DB
62	188	XP_008593281.1	R.GEP(+15.99)GPTGLP(+15.99)GPP(+15.99)GERG.G	N	25.73	1521.71	16	-0.5	761.86	2	58.29	73318000	137	F137:14768	1D.raw	4	4	473	488	Oxidation or Hydroxylation	P3:Oxidation or Hydroxylation:36.80;P9:Oxidation or Hydroxylation:33.18;P12:Oxidation or Hydroxylation:11.06	PEAKS DB
62	188	XP_008593281.1	R.G(+57.02)VP(+15.99)GPP(+15.99)GAVGPAGK.D	N	25.68	1248.65	14	-0.2	625.33	2	51.6	0	137	F137:12604	1D.raw	0	0	599	612	Carbamidomethylation (DHKE X@N-term); Oxidation or Hydroxylation	G1:Carbamidomethylation (DHKE X@N-term):75.40;P3:Oxidation or Hydroxylation:22.85;P6:Oxidation or Hydroxylation:20.92	PEAKS PTM
62	188	XP_008593281.1	R.TGDAGPVGPP(+15.99)GPP(+15.99)GPP(+15.99)GPP(+15.99)GP.P	N	25.58	1837.85	21	0.6	919.932	2	84.26	683490	137	F137:22955	1D.raw	1	1	1171	1191	Oxidation or Hydroxylation	P10:Oxidation or Hydroxylation:12.28;P13:Oxidation or Hydroxylation:12.28;P16:Oxidation or Hydroxylation:14.04;P19:Oxidation or Hydroxylation:14.63	PEAKS DB
62	188	XP_008593281.1	R.GEPGPP(+15.99)GP(+15.99)AGAAGPAGNP(+15.99)GADGQ(+.98)PGAK.G	N	25.55	2300.03	27	-0.7	767.684	3	58.34	14711000	137	F137:15109	1D.raw	1	1	371	397	Oxidation or Hydroxylation; Deamidation (NQ)	P6:Oxidation or Hydroxylation:0.00;P8:Oxidation or Hydroxylation:0.00;P18:Oxidation or Hydroxylation:14.02;Q23:Deamidation (NQ):41.57	PEAKS DB
62	188	XP_008593281.1	R.GAP(+15.99)GDRGEP(+15.99)GPP(+15.99)GPA.G	N	25.54	1378.61	15	-2.1	690.312	2	37.07	35347000	138	F138:6565	1O.raw	2	2	797	811	Oxidation or Hydroxylation	P3:Oxidation or Hydroxylation:36.80;P9:Oxidation or Hydroxylation:60.92;P12:Oxidation or Hydroxylation:40.00	PEAKS DB
62	188	XP_008593281.1	G.E(-18.01)QGPSGASGPAGPR.G	N	25.53	1248.58	14	-0.5	625.299	2	53.11	3300200	137	F137:13060	1D.raw	1	1	1128	1141	Pyro-glu from E	E1:Pyro-glu from E:1000.00	PEAKS PTM
62	188	XP_008593281.1	R.GAAGLP(+15.99)GPK(+15.99)GDR.G	N	25.51	1126.57	12	1.7	564.295	2	32.1	12054000	137	F137:6055	1D.raw	2	2	734	745	Oxidation or Hydroxylation	P6:Oxidation or Hydroxylation:32.28;K9:Oxidation or Hydroxylation:12.28	PEAKS DB
62	188	XP_008593281.1	E.R(+15.99)GPPGP(+15.99)MGPPGLAGPP(+15.99)GESGR.E	N	25.46	1987.95	21	-0.6	663.658	3	62.36	954360	137	F137:16205	1D.raw	1	1	994	1014	Oxidation or Hydroxylation	R1:Oxidation or Hydroxylation:0.00;P6:Oxidation or Hydroxylation:7.77;P16:Oxidation or Hydroxylation:12.28	PEAKS DB
62	188	XP_008593281.1	D.GEAGAQ(+.98)GPP(+15.99)GPAGPAGER.G	N	25.46	1591.72	18	-0.5	796.868	2	48.58	5648600	137	F137:11675	1D.raw	1	1	614	631	Deamidation (NQ); Oxidation or Hydroxylation	Q6:Deamidation (NQ):1000.00;P9:Oxidation or Hydroxylation:14.02	PEAKS DB
62	188	XP_008593281.1	P.GP(+15.99)PGSP(+15.99)GEQ(+.98)GPSGASGPAGPR.G	N	25.42	1848.82	21	-2.9	617.28	3	47.36	1103400	137	F137:11131	1D.raw	1	1	1121	1141	Oxidation or Hydroxylation; Deamidation (NQ)	P2:Oxidation or Hydroxylation:0.00;P6:Oxidation or Hydroxylation:5.08;Q9:Deamidation (NQ):1000.00	PEAKS DB
62	188	XP_008593281.1	R.GN(+.98)DGATGAAGP(+15.99)PGPTGPAGPP(+15.99)GFPGAVGAK.G	N	25.37	2532.19	30	1.4	1267.1	2	97.36	0	137	F137:26430	1D.raw	0	0	323	352	Deamidation (NQ); Oxidation or Hydroxylation	N2:Deamidation (NQ):1000.00;P11:Oxidation or Hydroxylation:0.00;P21:Oxidation or Hydroxylation:17.01	PEAKS DB
62	188	XP_008593281.1	K.DGEAGAQ(+.98)GPP(+15.99)GPAGP(+15.99)AGER.G	N	25.36	1722.74	19	-0.7	862.379	2	48.77	136520	137	F137:11646	1D.raw	1	1	613	631	Deamidation (NQ); Oxidation or Hydroxylation	Q7:Deamidation (NQ):1000.00;P10:Oxidation or Hydroxylation:17.01;P15:Oxidation or Hydroxylation:12.33	PEAKS DB
62	188	XP_008593281.1	P.SGPQGPSGPP(+15.99)GPK.G	N	25.34	1177.57	13	0.3	589.794	2	36.59	7558500	137	F137:7599	1D.raw	1	1	418	430	Oxidation or Hydroxylation	P10:Oxidation or Hydroxylation:11.22	PEAKS DB
62	188	XP_008593281.1	R.GRTGDAGPVGPP(+15.99)GPP(+15.99)GPP(+15.99)GPP(+15.99)GPP.S	N	25.32	2148.02	24	-0.5	717.015	3	74.79	0	137	F137:20108	1D.raw	0	0	1169	1192	Oxidation or Hydroxylation	P12:Oxidation or Hydroxylation:20.92;P15:Oxidation or Hydroxylation:20.92;P18:Oxidation or Hydroxylation:7.21;P21:Oxidation or Hydroxylation:10.11	PEAKS DB
62	188	XP_008593281.1	R.GFP(+15.99)GADGVAGPK(+15.99).G	N	25.31	1103.52	12	-0.9	552.769	2	62.63	991020	137	F137:16270	1D.raw	1	1	494	505	Oxidation or Hydroxylation	P3:Oxidation or Hydroxylation:38.16;K12:Oxidation or Hydroxylation:0.00	PEAKS DB
62	188	XP_008593281.1	P.GAP(+15.99)GAP(+15.99)GAPGPVGPAGK.S	N	25.26	1388.7	17	0.9	695.36	2	51.03	878910	137	F137:12376	1D.raw	1	1	1046	1062	Oxidation or Hydroxylation	P3:Oxidation or Hydroxylation:129.72;P6:Oxidation or Hydroxylation:56.34	PEAKS DB
62	188	XP_008593281.1	R.GAPGD(+15.99)RGEP(+15.99)GPP(+15.99)GPAG.F	N	25.25	1435.63	16	-1.9	718.822	2	38.44	12171000	138	F138:6931	1O.raw	3	3	797	812	Oxidation or Hydroxylation	D5:Oxidation or Hydroxylation:9.40;P9:Oxidation or Hydroxylation:36.05;P12:Oxidation or Hydroxylation:30.46	PEAKS DB
62	188	XP_008593281.1	K.GLTGSP(+15.99)GSPGPD(+15.99)GK.T	N	25.24	1257.58	14	0.4	629.799	2	39.3	2703000	137	F137:8537	1D.raw	1	1	539	552	Oxidation or Hydroxylation	P6:Oxidation or Hydroxylation:68.47;D12:Oxidation or Hydroxylation:0.00	PEAKS DB
62	188	XP_008593281.1	P.SGPQ(+.98)GPSGPP(+15.99)GPK.G	N	25.23	1178.56	13	-0.3	590.285	2	38.3	40467000	137	F137:8012	1D.raw	1	1	418	430	Deamidation (NQ); Oxidation or Hydroxylation	Q4:Deamidation (NQ):1000.00;P10:Oxidation or Hydroxylation:11.22	PEAKS DB
62	188	XP_008593281.1	K.TGPP(+15.99)GPAGQ(+.98)DGRP(+15.99)GPPGPP(+15.99)GAR.G	N	25.2	2040.96	22	0.1	681.328	3	48.59	13959000	137	F137:11637	1D.raw	1	1	553	574	Oxidation or Hydroxylation; Deamidation (NQ)	P4:Oxidation or Hydroxylation:27.83;Q9:Deamidation (NQ):1000.00;P13:Oxidation or Hydroxylation:7.32;P19:Oxidation or Hydroxylation:0.00	PEAKS DB
62	188	XP_008593281.1	N.GAP(+15.99)GIAGAP(+15.99)GFP(+15.99)GAR.G	N	25.2	1342.66	15	0.8	672.339	2	71.89	12356000	137	F137:19293	1D.raw	1	1	401	415	Oxidation or Hydroxylation	P3:Oxidation or Hydroxylation:166.34;P9:Oxidation or Hydroxylation:30.10;P12:Oxidation or Hydroxylation:6.63	PEAKS DB
62	188	XP_008593281.1	K.R(+15.99)GARGEPGPTGLP(+15.99)GPP(+15.99)GER.G	N	25.19	1904.95	19	1.2	477.244	4	49.23	14514000	137	F137:11934	1D.raw	1	1	469	487	Oxidation or Hydroxylation	R1:Oxidation or Hydroxylation:1.69;P13:Oxidation or Hydroxylation:33.81;P16:Oxidation or Hydroxylation:14.84	PEAKS DB
62	188	XP_008593281.1	E.TGPAGPP(+15.99)GAP(+15.99)GAP(+15.99)GAP(+15.99)GPVGPAGK.S	N	25.11	1997.98	24	-1.3	999.996	2	60.74	817070	137	F137:15649	1D.raw	1	1	1039	1062	Oxidation or Hydroxylation	P7:Oxidation or Hydroxylation:10.11;P10:Oxidation or Hydroxylation:25.11;P13:Oxidation or Hydroxylation:23.70;P16:Oxidation or Hydroxylation:14.04	PEAKS DB
62	188	XP_008593281.1	R.GGP(+15.99)GSRGFP(+15.99)GADGVAGPK.G	N	25.1	1614.77	18	1	539.266	3	53.35	2562400	137	F137:13180	1D.raw	1	1	488	505	Oxidation or Hydroxylation	P3:Oxidation or Hydroxylation:12.33;P9:Oxidation or Hydroxylation:20.70	PEAKS DB
62	188	XP_008593281.1	R.VGP(+15.99)PGPSGNAGPP(+15.99)GPP(+15.99)GPAGK.E	N	25.06	1811.88	21	0.6	604.968	3	56.11	4455400	137	F137:14052	1D.raw	1	1	883	903	Oxidation or Hydroxylation	P3:Oxidation or Hydroxylation:0.00;P13:Oxidation or Hydroxylation:11.06;P16:Oxidation or Hydroxylation:11.06	PEAKS DB
62	188	XP_008593281.1	G.DRGETGPAGPP(+15.99)GAP(+15.99)GAP(+15.99)GAP(+15.99)GPVGPAGK.S	N	25.05	2455.17	28	1.8	819.4	3	59.74	0	137	F137:15350	1D.raw	0	0	1035	1062	Oxidation or Hydroxylation	P11:Oxidation or Hydroxylation:0.00;P14:Oxidation or Hydroxylation:25.70;P17:Oxidation or Hydroxylation:34.75;P20:Oxidation or Hydroxylation:26.31	PEAKS DB
62	188	XP_008593281.1	K.TGPP(+15.99)GPAGQ(+.98)DGRP(+15.99)GPP(+15.99)GPPG(+15.99).A	N	24.98	1829.82	20	-0.7	915.916	2	49.51	7240300	137	F137:11763	1D.raw	2	2	553	572	Oxidation or Hydroxylation; Deamidation (NQ)	P4:Oxidation or Hydroxylation:23.10;Q9:Deamidation (NQ):1000.00;P13:Oxidation or Hydroxylation:17.01;P16:Oxidation or Hydroxylation:14.02;G20:Oxidation or Hydroxylation:0.00	PEAKS DB
62	188	XP_008593281.1	G.PSGPQ(+.98)GPSGPP(+15.99)GPK.G	N	24.98	1275.61	14	0	638.812	2	42.3	6975500	137	F137:9474	1D.raw	1	1	417	430	Deamidation (NQ); Oxidation or Hydroxylation	Q5:Deamidation (NQ):1000.00;P11:Oxidation or Hydroxylation:7.65	PEAKS DB
62	188	XP_008593281.1	K.GEP(+15.99)GSP(+15.99)GENGAP(+15.99)GQ(+.98)MGPR(+15.99).G	N	24.84	1758.71	18	-1.2	880.362	2	34.03	779210	138	F138:5903	1O.raw	1	1	287	304	Oxidation or Hydroxylation; Deamidation (NQ)	P3:Oxidation or Hydroxylation:56.47;P6:Oxidation or Hydroxylation:22.45;P12:Oxidation or Hydroxylation:7.38;Q14:Deamidation (NQ):45.16;R18:Oxidation or Hydroxylation:0.00	PEAKS DB
62	188	XP_008593281.1	R.GN(+.98)DGATGAAGPP(+15.99)GPTGPAGPP(+15.99)GF.P	N	24.83	1951.85	23	0.2	976.935	2	104.29	0	137	F137:28125	1D.raw	0	0	323	345	Deamidation (NQ); Oxidation or Hydroxylation	N2:Deamidation (NQ):1000.00;P12:Oxidation or Hydroxylation:17.01;P21:Oxidation or Hydroxylation:17.01	PEAKS DB
62	188	XP_008593281.1	R.GVQGPPGPAGPR.G	N	24.83	1088.57	12	0.3	545.294	2	48.54	487170	137	F137:11535	1D.raw	1	1	686	697			PEAKS DB
62	188	XP_008593281.1	R.GP(+15.99)SGPQ(+.98)GP(+15.99)SGPP(+15.99)GPK.G	N	24.79	1364.62	15	0.5	683.318	2	33.65	0	137	F137:6564	1D.raw	0	0	416	430	Oxidation or Hydroxylation; Deamidation (NQ)	P2:Oxidation or Hydroxylation:47.09;Q6:Deamidation (NQ):1000.00;P8:Oxidation or Hydroxylation:12.33;P12:Oxidation or Hydroxylation:8.22	PEAKS DB
62	188	XP_008593281.1	R.P(+15.99)GEVGPP(+15.99)GPPGPSGEK.G	N	24.78	1489.7	16	-1.6	745.859	2	50.19	1118000	138	F138:9387	1O.raw	1	1	919	934	Oxidation or Hydroxylation	P1:Oxidation or Hydroxylation:53.92;P7:Oxidation or Hydroxylation:17.01	PEAKS DB
62	188	XP_008593281.1	R.GVP(+15.99)GP(+15.99)P(+15.99)GAVGPAGK.D	N	24.78	1207.62	14	0.5	604.817	2	45.45	12885000	137	F137:10052	1D.raw	2	2	599	612	Oxidation or Hydroxylation	P3:Oxidation or Hydroxylation:86.43;P5:Oxidation or Hydroxylation:49.26;P6:Oxidation or Hydroxylation:46.87	PEAKS DB
62	188	XP_008593281.1	P.GPP(+15.99)GPAGFAGPP(+15.99)GADGQ(+.98)PGAK.G	N	24.73	1834.85	21	-2.7	918.429	2	74.66	90322	137	F137:20062	1D.raw	1	1	806	826	Oxidation or Hydroxylation; Deamidation (NQ)	P3:Oxidation or Hydroxylation:14.02;P12:Oxidation or Hydroxylation:0.00;Q17:Deamidation (NQ):1000.00	PEAKS DB
62	188	XP_008593281.1	P.GLAGPP(+15.99)GESGR.E	N	24.66	1012.49	11	-0.1	507.254	2	37.84	0	137	F137:7978	1D.raw	0	0	1004	1014	Oxidation or Hydroxylation	P6:Oxidation or Hydroxylation:11.06	PEAKS DB
62	188	XP_008593281.1	K.GADGSPGK(+15.99)DGVR.G	N	24.58	1130.53	12	-1.7	566.272	2	22.28	171920	138	F138:3611	1O.raw	1	1	752	763	Oxidation or Hydroxylation	K8:Oxidation or Hydroxylation:0.00	PEAKS DB
62	188	XP_008593281.1	T.GPAGPP(+15.99)GFP(+15.99)GAVGAK.G	N	24.5	1310.66	15	0.1	656.338	2	69.22	881480	137	F137:18519	1D.raw	1	1	338	352	Oxidation or Hydroxylation	P6:Oxidation or Hydroxylation:33.98;P9:Oxidation or Hydroxylation:17.45	PEAKS DB
62	188	XP_008593281.1	R.GPSGPQ(+.98)GPSGP(+15.99)PGPK.G	N	24.49	1332.63	15	-1.7	667.322	2	44.31	32949000	138	F138:9242	1O.raw	3	3	416	430	Deamidation (NQ); Oxidation or Hydroxylation	Q6:Deamidation (NQ):1000.00;P11:Oxidation or Hydroxylation:0.00	PEAKS DB
62	188	XP_008593281.1	K.TGPP(+15.99)GPAGQDGR.P	N	24.45	1124.52	12	-0.5	563.268	2	30.72	3245200	137	F137:5511	1D.raw	1	1	553	564	Oxidation or Hydroxylation	P4:Oxidation or Hydroxylation:30.46	PEAKS DB
62	188	XP_008593281.1	D.GEAGAQ(+.98)GPPGPAGPAGER.G	N	24.44	1575.73	18	1.9	788.873	2	53.76	0	137	F137:13333	1D.raw	0	0	614	631	Deamidation (NQ)	Q6:Deamidation (NQ):1000.00	PEAKS DB
62	188	XP_008593281.1	R.GSEGPQ(+.98)GVR.G	N	24.44	886.414	9	0.2	444.215	2	30.39	37279000	137	F137:5613	1D.raw	2	2	362	370	Deamidation (NQ)	Q6:Deamidation (NQ):1000.00	PEAKS DB
62	188	XP_008593281.1	R.TGDAGPVGP(+15.99)PGPP(+15.99)GPP(+15.99)GPP(+15.99)GPPS.A	N	24.43	2021.93	23	-2.3	674.983	3	86.23	0	138	F138:18269	1O.raw	0	0	1171	1193	Oxidation or Hydroxylation	P9:Oxidation or Hydroxylation:0.00;P13:Oxidation or Hydroxylation:8.22;P16:Oxidation or Hydroxylation:8.22;P19:Oxidation or Hydroxylation:11.06	PEAKS DB
62	188	XP_008593281.1	Q.GP(+15.99)PGP(+15.99)PGSP(+15.99)GEQGPSGASGPAGPR.G	N	24.42	2114.96	24	-0.5	705.994	3	52.45	1691900	137	F137:13068	1D.raw	1	1	1118	1141	Oxidation or Hydroxylation	P2:Oxidation or Hydroxylation:0.00;P5:Oxidation or Hydroxylation:0.00;P9:Oxidation or Hydroxylation:7.77	PEAKS DB
62	188	XP_008593281.1	K.TGPP(+15.99)GPAGQ(+.98)DGRP(+15.99)GPP(+15.99)GP(+15.99)PGAR.G	N	24.39	2056.96	22	0.1	686.659	3	46.3	274160000	137	F137:11080	1D.raw	1	1	553	574	Oxidation or Hydroxylation; Deamidation (NQ)	P4:Oxidation or Hydroxylation:21.94;Q9:Deamidation (NQ):1000.00;P13:Oxidation or Hydroxylation:17.01;P16:Oxidation or Hydroxylation:0.00;P18:Oxidation or Hydroxylation:0.00	PEAKS DB
62	188	XP_008593281.1	K.GSPGESGRP(+15.99)GEAGLP(+15.99)GAK.G	N	24.38	1654.79	18	-1.4	828.402	2	37.07	17892000	138	F138:6699	1O.raw	7	7	521	538	Oxidation or Hydroxylation	P9:Oxidation or Hydroxylation:27.42;P15:Oxidation or Hydroxylation:49.37	PEAKS DB
62	188	XP_008593281.1	P.GATGFP(+15.99)GAAGR.V	N	24.38	976.473	11	-0.8	489.243	2	44.89	6635400	137	F137:10285	1D.raw	1	1	872	882	Oxidation or Hydroxylation	P6:Oxidation or Hydroxylation:20.54	PEAKS DB
62	188	XP_008593281.1	E.TGPAGPP(+15.99)GAP(+15.99)GAP(+15.99)GAPGPVGPAGK.S	N	24.33	1981.99	24	-4.2	991.996	2	66.3	0	137	F137:17506	1D.raw	0	0	1039	1062	Oxidation or Hydroxylation	P7:Oxidation or Hydroxylation:17.01;P10:Oxidation or Hydroxylation:22.09;P13:Oxidation or Hydroxylation:12.33	PEAKS DB
62	188	XP_008593281.1	R.GETGPAGRP(+15.99)GEVGP.P	N	24.29	1295.61	14	-1.9	648.811	2	45.55	831220	137	F137:10602	1D.raw	1	1	911	924	Oxidation or Hydroxylation	P9:Oxidation or Hydroxylation:30.46	PEAKS DB
62	188	XP_008593281.1	R.GFPGER(+15.99)GVQGPP(+15.99)GPAGPR.G	N	24.24	1763.87	18	-0.6	588.964	3	60.78	1489000	137	F137:15660	1D.raw	1	1	680	697	Oxidation or Hydroxylation	R6:Oxidation or Hydroxylation:0.00;P12:Oxidation or Hydroxylation:17.01	PEAKS DB
62	188	XP_008593281.1	R.GSEGPQ(+.98)GVRGEP(+15.99)GPP(+15.99)GPAGAAGPA.G	N	24.23	2101.97	24	-0.5	1051.99	2	65.2	0	137	F137:17178	1D.raw	0	0	362	385	Deamidation (NQ); Oxidation or Hydroxylation	Q6:Deamidation (NQ):1000.00;P12:Oxidation or Hydroxylation:15.08;P15:Oxidation or Hydroxylation:14.04	PEAKS DB
62	188	XP_008593281.1	R.GLTGPIGPP(+15.99)GPA.G	N	24.2	1048.56	12	0.2	525.285	2	95.82	3681200	137	F137:26124	1D.raw	2	2	764	775	Oxidation or Hydroxylation	P9:Oxidation or Hydroxylation:40.00	PEAKS DB
62	188	XP_008593281.1	K.G(+27.99)DRGDAGPKGADGSP(+15.99)GKDGVR.G	N	24.18	2011.93	21	-0.7	671.65	3	32.71	95232	137	F137:6255	1D.raw	1	1	743	763	Formylation; Oxidation or Hydroxylation	G1:Formylation:0.00;P15:Oxidation or Hydroxylation:11.10	PEAKS PTM
62	188	XP_008593281.1	P.GAP(+15.99)GAPGAP(+15.99)GPVGPAGK.S	N	24.12	1388.7	17	0.7	695.36	2	49.7	755350	137	F137:11923	1D.raw	1	1	1046	1062	Oxidation or Hydroxylation	P3:Oxidation or Hydroxylation:41.59;P9:Oxidation or Hydroxylation:14.63	PEAKS DB
62	188	XP_008593281.1	K.GDRGETGPAGPP(+15.99)GAP(+15.99)GAP(+15.99)GAP(+15.99)GPVG.P	N	24.08	2158.99	25	0	1080.5	2	62.77	278630	137	F137:16351	1D.raw	1	1	1034	1058	Oxidation or Hydroxylation	P12:Oxidation or Hydroxylation:0.00;P15:Oxidation or Hydroxylation:25.70;P18:Oxidation or Hydroxylation:50.34;P21:Oxidation or Hydroxylation:20.41	PEAKS DB
62	188	XP_008593281.1	R.GSEGP(+15.99)QGVR(+15.99)GEPGPPGPAGAAGPAGN(+.98)P(+15.99)GADGQ(+.98)PGAK.G	N	24.01	3168.43	36	-5.5	793.111	4	64.72	0	137	F137:17019	1D.raw	0	0	362	397	Oxidation or Hydroxylation; Deamidation (NQ)	P5:Oxidation or Hydroxylation:6.08;R9:Oxidation or Hydroxylation:9.42;N26:Deamidation (NQ):7.20;P27:Oxidation or Hydroxylation:9.19;Q32:Deamidation (NQ):41.09	PEAKS DB
62	188	XP_008593281.1	G.PPGLAGPP(+15.99)GESGR.E	N	23.98	1206.6	13	3.4	604.309	2	52.31	763130	137	F137:12835	1D.raw	1	1	1002	1014	Oxidation or Hydroxylation	P8:Oxidation or Hydroxylation:9.34	PEAKS DB
62	188	XP_008593281.1	R.GVP(+15.99)GPP(+15.99)GAVGPAGKD.G	N	23.97	1306.65	15	-0.3	654.333	2	53.3	13667000	137	F137:13243	1D.raw	1	1	599	613	Oxidation or Hydroxylation	P3:Oxidation or Hydroxylation:32.28;P6:Oxidation or Hydroxylation:17.01	PEAKS DB
62	188	XP_008593281.1	R.GPP(+15.99)GPQ(+.98)GAR.G	N	23.91	852.409	9	0.4	427.212	2	25.84	22928000	137	F137:4241	1D.raw	2	2	245	253	Oxidation or Hydroxylation; Deamidation (NQ)	P3:Oxidation or Hydroxylation:33.98;Q6:Deamidation (NQ):1000.00	PEAKS DB
62	188	XP_008593281.1	G.EP(+15.99)GEP(+15.99)GASGP(+15.99)MGPR.G	N	23.86	1385.59	14	-0.3	693.801	2	35.47	1493800	137	F137:7131	1D.raw	1	1	207	220	Oxidation or Hydroxylation	P2:Oxidation or Hydroxylation:67.73;P5:Oxidation or Hydroxylation:49.35;P10:Oxidation or Hydroxylation:6.63	PEAKS DB
62	188	XP_008593281.1	P.GPSGN(+.98)AGPP(+15.99)GPP(+15.99)GPAGK.E	N	23.83	1446.67	17	3.8	724.347	2	42.21	990910	137	F137:9372	1D.raw	1	1	887	903	Deamidation (NQ); Oxidation or Hydroxylation	N5:Deamidation (NQ):1000.00;P9:Oxidation or Hydroxylation:14.02;P12:Oxidation or Hydroxylation:11.10	PEAKS DB
62	188	XP_008593281.1	A.GPP(+15.99)GEAGKP(+15.99)GEQ(+.98)GVP(+15.99)GDLGAP(+15.99)GPSGAR.G	N	23.83	2476.15	27	1.8	826.391	3	57.63	3386800	137	F137:14602	1D.raw	1	1	650	676	Oxidation or Hydroxylation; Deamidation (NQ)	P3:Oxidation or Hydroxylation:14.02;P9:Oxidation or Hydroxylation:8.14;Q12:Deamidation (NQ):1000.00;P15:Oxidation or Hydroxylation:17.01;P21:Oxidation or Hydroxylation:17.01	PEAKS DB
62	188	XP_008593281.1	R.GEPGP(+15.99)TGLP(+15.99)GPP(+15.99)GER.G	N	23.76	1464.68	15	0	489.235	3	58.66	27759000	137	F137:15129	1D.raw	1	1	473	487	Oxidation or Hydroxylation	P5:Oxidation or Hydroxylation:0.00;P9:Oxidation or Hydroxylation:0.00;P12:Oxidation or Hydroxylation:8.14	PEAKS DB
62	188	XP_008593281.1	P.GFP(+15.99)GAVGAK.G	N	23.67	818.429	9	0.9	410.222	2	45.44	0	137	F137:10548	1D.raw	0	0	344	352	Oxidation or Hydroxylation	P3:Oxidation or Hydroxylation:45.03	PEAKS DB
62	188	XP_008593281.1	P.P(+15.99)GP(+15.99)MGPP(+15.99)GLAGPP(+15.99)GESGR.E	N	23.47	1693.77	18	-2.8	847.891	2	64.56	626180	137	F137:17002	1D.raw	1	1	997	1014	Oxidation or Hydroxylation	P1:Oxidation or Hydroxylation:37.78;P3:Oxidation or Hydroxylation:34.87;P7:Oxidation or Hydroxylation:14.02;P13:Oxidation or Hydroxylation:14.02	PEAKS DB
62	188	XP_008593281.1	V.P(+15.99)GPP(+15.99)GAVGPAGK.D	N	23.45	1035.53	12	-2.9	518.773	2	50.42	0	137	F137:12207	1D.raw	0	0	601	612	Oxidation or Hydroxylation	P1:Oxidation or Hydroxylation:39.76;P4:Oxidation or Hydroxylation:24.44	PEAKS DB
62	188	XP_008593281.1	R.GETGPAGRP(+15.99)GEVGPP(+15.99)GPP(+15.99)GP.S	N	23.4	1829.85	20	-0.7	915.934	2	60.5	344950	137	F137:15554	1D.raw	1	1	911	930	Oxidation or Hydroxylation	P9:Oxidation or Hydroxylation:0.00;P15:Oxidation or Hydroxylation:40.00;P18:Oxidation or Hydroxylation:8.22	PEAKS DB
62	188	XP_008593281.1	P.GEQGPSGASGPAGPR.G	N	23.39	1323.62	15	-0.1	662.816	2	37.84	6438000	137	F137:7922	1D.raw	2	2	1127	1141			PEAKS DB
62	188	XP_008593281.1	P.GEQ(+.98)GPSGASGPAGPR.G	N	23.36	1324.6	15	0.2	663.308	2	40.29	50000000	137	F137:9077	1D.raw	4	4	1127	1141	Deamidation (NQ)	Q3:Deamidation (NQ):1000.00	PEAKS DB
62	188	XP_008593281.1	P.GEQ(+.98)GVP(+15.99)GDLGAP(+15.99)GPSGAR.G	N	23.35	1653.76	18	-1.3	827.886	2	62.89	0	137	F137:16411	1D.raw	0	0	659	676	Deamidation (NQ); Oxidation or Hydroxylation	Q3:Deamidation (NQ):1000.00;P6:Oxidation or Hydroxylation:14.04;P12:Oxidation or Hydroxylation:0.00	PEAKS DB
62	188	XP_008593281.1	D.GPAGAP(+15.99)GTPGPQ(+.98)GIAGQR.G	N	23.35	1604.79	18	-0.5	803.402	2	63.52	332490	137	F137:16617	1D.raw	1	1	941	958	Oxidation or Hydroxylation; Deamidation (NQ)	P6:Oxidation or Hydroxylation:32.97;Q12:Deamidation (NQ):12.60	PEAKS DB
62	188	XP_008593281.1	P.GAPGAP(+15.99)GPVGPAGK.S	N	23.34	1147.6	14	-0.2	574.806	2	43.64	700410	137	F137:9937	1D.raw	1	1	1049	1062	Oxidation or Hydroxylation	P6:Oxidation or Hydroxylation:20.41	PEAKS DB
62	188	XP_008593281.1	R.GPSGPQ(+.98)GPSGPPGPK(+15.99).G	N	23.33	1332.63	15	-1.6	667.322	2	50.25	0	138	F138:9474	1O.raw	0	0	416	430	Deamidation (NQ); Oxidation or Hydroxylation	Q6:Deamidation (NQ):1000.00;K15:Oxidation or Hydroxylation:0.00	PEAKS DB
62	188	XP_008593281.1	R.GPSGPQ(+.98)GP(+15.99)SGP(+15.99)P(+15.99)GPK.G	N	23.33	1364.62	15	-0.9	683.317	2	46.3	20651000	137	F137:10822	1D.raw	3	3	416	430	Deamidation (NQ); Oxidation or Hydroxylation	Q6:Deamidation (NQ):1000.00;P8:Oxidation or Hydroxylation:34.87;P11:Oxidation or Hydroxylation:26.52;P12:Oxidation or Hydroxylation:17.01	PEAKS DB
62	188	XP_008593281.1	R.G(+57.02)PSGPQGPSGPP(+15.99)GP(+15.99)K.G	N	23.22	1404.66	15	1.5	703.34	2	41.48	296010	137	F137:9218	1D.raw	1	1	416	430	Carbamidomethylation (DHKE X@N-term); Oxidation or Hydroxylation	G1:Carbamidomethylation (DHKE X@N-term):33.49;P12:Oxidation or Hydroxylation:0.00;P14:Oxidation or Hydroxylation:0.00	PEAKS PTM
62	188	XP_008593281.1	R.GEP(+15.99)GPTGLP(+15.99)GP(+15.99)P(+15.99)GER.G	N	23.22	1480.68	15	0.1	741.347	2	51.83	7664500	137	F137:12707	1D.raw	4	4	473	487	Oxidation or Hydroxylation	P3:Oxidation or Hydroxylation:33.18;P9:Oxidation or Hydroxylation:22.09;P11:Oxidation or Hydroxylation:22.09;P12:Oxidation or Hydroxylation:20.76	PEAKS DB
62	188	XP_008593281.1	K.GSPGAD(+15.99)GPAGAP(+15.99)GTPGPQ(+.98)GIAGQ(+.98)R.G	N	23.19	2105.96	24	1.1	1053.99	2	74.94	0	138	F138:14824	1O.raw	0	0	935	958	Oxidation or Hydroxylation; Deamidation (NQ)	D6:Oxidation or Hydroxylation:0.00;P12:Oxidation or Hydroxylation:12.33;Q18:Deamidation (NQ):1000.00;Q23:Deamidation (NQ):1000.00	PEAKS DB
62	188	XP_008593281.1	R.GPSGP(+15.99)Q(+.98)GP(+15.99)SGPP(+15.99)GPK.G	N	23.18	1364.62	15	-2.8	683.316	2	44.58	28702000	138	F138:8372	1O.raw	3	3	416	430	Oxidation or Hydroxylation; Deamidation (NQ)	P5:Oxidation or Hydroxylation:17.24;Q6:Deamidation (NQ):1000.00;P8:Oxidation or Hydroxylation:25.70;P12:Oxidation or Hydroxylation:17.01	PEAKS DB
62	188	XP_008593281.1	K.GDRGDAGPKGADGSPGKDGVR.G	N	23.16	1967.94	21	-0.1	492.992	4	29.1	634100	137	F137:5115	1D.raw	2	2	743	763			PEAKS DB
62	188	XP_008593281.1	R.TGDAGPVGP(+15.99)PGPP(+15.99)GPP(+15.99)GPPG(+15.99).P	N	23.15	1740.8	20	0	581.272	3	75.7	0	138	F138:15060	1O.raw	0	0	1171	1190	Oxidation or Hydroxylation	P9:Oxidation or Hydroxylation:0.00;P13:Oxidation or Hydroxylation:14.02;P16:Oxidation or Hydroxylation:14.02;G20:Oxidation or Hydroxylation:10.11	PEAKS DB
62	188	XP_008593281.1	K.DGEAGAQ(+.98)GPP(+15.99)GPAGPAGERGEQ(+.98)G.P	N	23.08	2078.88	23	-0.9	1040.45	2	59.65	13944	137	F137:15321	1D.raw	1	1	613	635	Deamidation (NQ); Oxidation or Hydroxylation	Q7:Deamidation (NQ):1000.00;P10:Oxidation or Hydroxylation:17.01;Q22:Deamidation (NQ):1000.00	PEAKS DB
62	188	XP_008593281.1	K.DGEAGAQ(+.98)GPPGPAGPA.G	N	23.06	1348.59	16	-0.2	675.302	2	75.29	66982	138	F138:14906	1O.raw	1	1	613	628	Deamidation (NQ)	Q7:Deamidation (NQ):1000.00	PEAKS DB
62	188	XP_008593281.1	F.AGPP(+15.99)GADGQ(+.98)PGAK(+15.99)GEPGD(+15.99)AGAK.G	N	23.04	1952.87	22	-0.4	651.964	3	34.71	1730700	137	F137:6860	1D.raw	1	1	814	835	Oxidation or Hydroxylation; Deamidation (NQ)	P4:Oxidation or Hydroxylation:5.08;Q9:Deamidation (NQ):1000.00;K13:Oxidation or Hydroxylation:12.33;D18:Oxidation or Hydroxylation:0.00	PEAKS DB
62	188	XP_008593281.1	K.DGEAGAQGPP(+15.99)GPAGPAG.E	N	23.03	1420.62	17	-0.8	711.318	2	63.84	267370	137	F137:16699	1D.raw	1	1	613	629	Oxidation or Hydroxylation	P10:Oxidation or Hydroxylation:14.02	PEAKS DB
62	188	XP_008593281.1	R.GPSGP(+15.99)Q(+.98)GPSGPPGPK(+15.99).G	N	22.99	1348.63	15	-0.9	675.32	2	39.52	3538200	138	F138:7602	1O.raw	4	4	416	430	Oxidation or Hydroxylation; Deamidation (NQ)	P5:Oxidation or Hydroxylation:19.05;Q6:Deamidation (NQ):1000.00;K15:Oxidation or Hydroxylation:0.00	PEAKS DB
62	188	XP_008593281.1	R.TGDAGPVGPP(+15.99)GP(+15.99)PGP(+15.99)P(+15.99)GPP(+15.99)GPP.S	N	22.93	1950.9	22	-2.3	651.304	3	83.66	131600	138	F138:17483	1O.raw	1	1	1171	1192	Oxidation or Hydroxylation	P10:Oxidation or Hydroxylation:0.00;P12:Oxidation or Hydroxylation:0.00;P15:Oxidation or Hydroxylation:7.77;P16:Oxidation or Hydroxylation:9.40;P19:Oxidation or Hydroxylation:14.04	PEAKS DB
62	188	XP_008593281.1	R.GFP(+15.99)GADGVAGPK(+57.02).G	N	22.91	1144.55	12	0.3	573.283	2	63.17	0	137	F137:16506	1D.raw	0	0	494	505	Oxidation or Hydroxylation; Carbamidomethylation (DHKE X@N-term)	P3:Oxidation or Hydroxylation:40.63;K12:Carbamidomethylation (DHKE X@N-term):45.97	PEAKS PTM
62	188	XP_008593281.1	G.EAGKP(+15.99)GEQ(+.98)GVP(+15.99)GDLGAP(+15.99)GPSGAR.G	N	22.91	2152	23	1.7	718.343	3	55.36	970220	137	F137:13848	1D.raw	1	1	654	676	Oxidation or Hydroxylation; Deamidation (NQ)	P5:Oxidation or Hydroxylation:7.21;Q8:Deamidation (NQ):1000.00;P11:Oxidation or Hydroxylation:20.41;P17:Oxidation or Hydroxylation:32.28	PEAKS DB
62	188	XP_008593281.1	R.GVP(+15.99)GPP(+15.99)GAVGPAGK(+57.02).D	N	22.9	1248.65	14	-0.1	625.33	2	50.56	0	137	F137:12253	1D.raw	0	0	599	612	Oxidation or Hydroxylation; Carbamidomethylation (DHKE X@N-term)	P3:Oxidation or Hydroxylation:26.31;P6:Oxidation or Hydroxylation:14.02;K14:Carbamidomethylation (DHKE X@N-term):75.67	PEAKS PTM
62	188	XP_008593281.1	R.G(+57.02)FP(+15.99)GADGVAGPK.G	N	22.9	1144.55	12	2	573.284	2	64.23	0	137	F137:16854	1D.raw	0	0	494	505	Carbamidomethylation (DHKE X@N-term); Oxidation or Hydroxylation	G1:Carbamidomethylation (DHKE X@N-term):41.87;P3:Oxidation or Hydroxylation:32.97	PEAKS PTM
62	188	XP_008593281.1	R.GPSGPQGPSGPPGPK(+15.99).G	N	22.88	1331.65	15	-0.4	666.831	2	43.41	201390	138	F138:7998	1O.raw	1	1	416	430	Oxidation or Hydroxylation	K15:Oxidation or Hydroxylation:0.00	PEAKS DB
62	188	XP_008593281.1	R.GVP(+15.99)GPP(+15.99)GAVGPAGKDG.E	N	22.88	1363.67	16	-0.3	682.844	2	54.77	0	137	F137:13670	1D.raw	0	0	599	614	Oxidation or Hydroxylation	P3:Oxidation or Hydroxylation:17.01;P6:Oxidation or Hydroxylation:14.02	PEAKS DB
62	188	XP_008593281.1	K.GDRGDAGPKGADGSP(+15.99)GKDGVR.G	N	22.87	1983.94	21	1.5	496.992	4	27.11	1967300	137	F137:4627	1D.raw	4	4	743	763	Oxidation or Hydroxylation	P15:Oxidation or Hydroxylation:11.10	PEAKS DB
62	188	XP_008593281.1	K.GDRGETGPAGPP(+15.99)GAP(+15.99)GAP(+15.99)GAP(+15.99)G.P	N	22.86	1905.85	22	-0.8	953.929	2	48.4	2383200	137	F137:11547	1D.raw	1	1	1034	1055	Oxidation or Hydroxylation	P12:Oxidation or Hydroxylation:12.28;P15:Oxidation or Hydroxylation:42.89;P18:Oxidation or Hydroxylation:19.86;P21:Oxidation or Hydroxylation:0.00	PEAKS DB
62	188	XP_008593281.1	R.GPSGPQ(+.98)GPSGPP(+15.99)GPK(+14.02).G	N	22.84	1346.65	15	1.6	674.332	2	44.8	1025700	137	F137:10317	1D.raw	1	1	416	430	Deamidation (NQ); Oxidation or Hydroxylation; Methylation(KR)	Q6:Deamidation (NQ):1000.00;P12:Oxidation or Hydroxylation:9.40;K15:Methylation(KR):1000.00	PEAKS PTM
62	188	XP_008593281.1	A.GPP(+15.99)GAP(+15.99)GAP(+15.99)GAP(+15.99)GPVGPAGK.S	N	22.77	1671.82	20	-0.7	836.918	2	50.99	6246100	137	F137:12333	1D.raw	1	1	1043	1062	Oxidation or Hydroxylation	P3:Oxidation or Hydroxylation:17.01;P6:Oxidation or Hydroxylation:70.48;P9:Oxidation or Hydroxylation:14.62;P12:Oxidation or Hydroxylation:9.40	PEAKS DB
62	188	XP_008593281.1	K.DGEAGAQ(+.98)GPP(+15.99)GPAGPA.G	N	22.74	1364.58	16	0.2	683.3	2	67.43	554600	137	F137:17821	1D.raw	1	1	613	628	Deamidation (NQ); Oxidation or Hydroxylation	Q7:Deamidation (NQ):1000.00;P10:Oxidation or Hydroxylation:11.10	PEAKS DB
62	188	XP_008593281.1	R.GAPGD(+15.99)RGEP(+15.99)GPP(+15.99)GPAGF.A	N	22.73	1582.7	17	-0.1	792.358	2	68.39	7230000	137	F137:18401	1D.raw	1	1	797	813	Oxidation or Hydroxylation	D5:Oxidation or Hydroxylation:0.00;P9:Oxidation or Hydroxylation:28.36;P12:Oxidation or Hydroxylation:17.01	PEAKS DB
62	188	XP_008593281.1	G.PIGN(+.98)VGAP(+15.99)GPK.G	N	22.73	1022.54	11	0.5	512.277	2	49.75	1137600	137	F137:11984	1D.raw	1	1	852	862	Deamidation (NQ); Oxidation or Hydroxylation	N4:Deamidation (NQ):1000.00;P8:Oxidation or Hydroxylation:27.16	PEAKS DB
62	188	XP_008593281.1	P.GAPGAP(+15.99)GAP(+15.99)GPVGPAGK.S	N	22.71	1388.7	17	1.6	695.361	2	48.77	102470	137	F137:11662	1D.raw	1	1	1046	1062	Oxidation or Hydroxylation	P6:Oxidation or Hydroxylation:56.34;P9:Oxidation or Hydroxylation:11.10	PEAKS DB
62	188	XP_008593281.1	K.GAAGEP(+15.99)GKAGER(+15.99)GVPGPP(+15.99)GAVGPAGK.D	N	22.69	2288.15	26	-0.6	573.045	4	45.36	1052800	137	F137:10470	1D.raw	1	1	587	612	Oxidation or Hydroxylation	P6:Oxidation or Hydroxylation:0.00;R12:Oxidation or Hydroxylation:0.00;P18:Oxidation or Hydroxylation:7.40	PEAKS DB
62	188	XP_008593281.1	K.GDAGPAGPK.G	N	22.67	768.377	9	-0.9	385.195	2	24.05	2633600	138	F138:3931	1O.raw	2	2	278	286			PEAKS DB
62	188	XP_008593281.1	R.GEP(+15.99)GP(+15.99)TGLP(+15.99)GPP(+15.99)GER.G	N	22.62	1480.68	15	0.3	741.347	2	58.64	2050700	137	F137:14966	1D.raw	1	1	473	487	Oxidation or Hydroxylation	P3:Oxidation or Hydroxylation:94.06;P5:Oxidation or Hydroxylation:60.84;P9:Oxidation or Hydroxylation:33.18;P12:Oxidation or Hydroxylation:11.06	PEAKS DB
62	188	XP_008593281.1	G.P(+15.99)MGPP(+15.99)GLAGPP(+15.99)GESGR.E	N	22.59	1523.7	16	1.6	762.86	2	60	1572800	137	F137:15481	1D.raw	1	1	999	1014	Oxidation or Hydroxylation	P1:Oxidation or Hydroxylation:37.54;P5:Oxidation or Hydroxylation:40.00;P11:Oxidation or Hydroxylation:11.06	PEAKS DB
62	188	XP_008593281.1	K.RGARGEP(+15.99)GPTGLP(+15.99)GPPGER(+15.99)GGPGSR.G	N	22.56	2416.2	25	-1	484.246	5	49.75	6400300	137	F137:12000	1D.raw	1	1	469	493	Oxidation or Hydroxylation	P7:Oxidation or Hydroxylation:5.08;P13:Oxidation or Hydroxylation:22.85;R19:Oxidation or Hydroxylation:0.00	PEAKS DB
62	188	XP_008593281.1	K.GSP(+15.99)GADGPAGAP(+15.99)GTP(+15.99)GPQGIAGQ(+.98)R.G	N	22.56	2120.97	24	-0.3	1061.49	2	64.75	2251100	137	F137:17104	1D.raw	1	1	935	958	Oxidation or Hydroxylation; Deamidation (NQ)	P3:Oxidation or Hydroxylation:0.00;P12:Oxidation or Hydroxylation:41.96;P15:Oxidation or Hydroxylation:18.53;Q23:Deamidation (NQ):19.78	PEAKS DB
62	188	XP_008593281.1	R.GVQGPP(+15.99)GP(+15.99)AGPR.G	N	22.47	1120.56	12	1.3	561.289	2	37.76	0	137	F137:7951	1D.raw	0	0	686	697	Oxidation or Hydroxylation	P6:Oxidation or Hydroxylation:10.11;P8:Oxidation or Hydroxylation:5.77	PEAKS DB
62	188	XP_008593281.1	V.P(+15.99)GPPGAVGPAGK.D	N	22.43	1019.54	12	-1.9	510.776	2	58.34	70312	137	F137:14841	1D.raw	1	1	601	612	Oxidation or Hydroxylation	P1:Oxidation or Hydroxylation:54.01	PEAKS DB
62	188	XP_008593281.1	M.GPPGLAGPP(+15.99)GESGR.E	N	22.43	1263.62	14	2	632.819	2	55.64	3320800	137	F137:13923	1D.raw	1	1	1001	1014	Oxidation or Hydroxylation	P9:Oxidation or Hydroxylation:11.06	PEAKS DB
62	188	XP_008593281.1	R.GVQ(+.98)GPP(+15.99)GP(+15.99)AGPR.G	N	22.41	1121.55	12	-0.2	561.78	2	40.53	24883000	137	F137:9398	1D.raw	4	4	686	697	Deamidation (NQ); Oxidation or Hydroxylation	Q3:Deamidation (NQ):1000.00;P6:Oxidation or Hydroxylation:17.01;P8:Oxidation or Hydroxylation:16.03	PEAKS DB
62	188	XP_008593281.1	R.GFSGLDGAK(+14.02)GDAGPAGPK.G	N	22.4	1614.8	18	-1.1	808.406	2	64.85	105680	137	F137:17050	1D.raw	1	1	269	286	Methylation(KR)	K9:Methylation(KR):60.15	PEAKS PTM
62	188	XP_008593281.1	K.GLTGSP(+15.99)GSPGPDGK(+14.02).T	N	22.37	1255.6	14	0.8	628.81	2	43.11	268120	137	F137:9755	1D.raw	1	1	539	552	Oxidation or Hydroxylation; Methylation(KR)	P6:Oxidation or Hydroxylation:32.97;K14:Methylation(KR):1000.00	PEAKS PTM
62	188	XP_008593281.1	R.GVP(+15.99)GPP(+15.99)GAVGPAGKDGEAG.A	N	22.35	1620.77	19	-0.5	811.394	2	58.34	3664200	137	F137:14916	1D.raw	1	1	599	617	Oxidation or Hydroxylation	P3:Oxidation or Hydroxylation:18.53;P6:Oxidation or Hydroxylation:10.11	PEAKS DB
62	188	XP_008593281.1	K.GEP(+15.99)GPTGVQGPP(+15.99)GPAGEEGK.R	N	22.32	1848.85	20	-2.3	925.43	2	58.05	142130	138	F138:11093	1O.raw	2	2	449	468	Oxidation or Hydroxylation	P3:Oxidation or Hydroxylation:14.04;P12:Oxidation or Hydroxylation:14.02	PEAKS DB
62	188	XP_008593281.1	K.G(+57.02)LTGSP(+15.99)GSP(+15.99)GPDGK.T	N	22.3	1314.61	14	0.8	658.31	2	35.65	3119000	137	F137:7382	1D.raw	3	3	539	552	Carbamidomethylation (DHKE X@N-term); Oxidation or Hydroxylation	G1:Carbamidomethylation (DHKE X@N-term):121.84;P6:Oxidation or Hydroxylation:119.54;P9:Oxidation or Hydroxylation:45.01	PEAKS PTM
62	188	XP_008593281.1	R.GVVGLP(+15.99)GQR.G	N	22.3	897.503	9	0.1	449.759	2	55.88	103240000	137	F137:14112	1D.raw	4	4	959	967	Oxidation or Hydroxylation	P6:Oxidation or Hydroxylation:19.05	PEAKS DB
62	188	XP_008593281.1	L.N(+.98)GLP(+15.99)GPIGP(+15.99)P(+15.99)GPR.G	N	22.29	1276.64	13	-0.9	639.327	2	79.68	4006500	138	F138:16260	1O.raw	2	2	1156	1168	Deamidation (NQ); Oxidation or Hydroxylation	N1:Deamidation (NQ):1000.00;P4:Oxidation or Hydroxylation:46.20;P9:Oxidation or Hydroxylation:13.38;P10:Oxidation or Hydroxylation:6.59	PEAKS DB
62	188	XP_008593281.1	R.GAPGD(+15.99)RGEP(+15.99)GPP(+15.99)GPA.G	N	22.23	1378.61	15	-2.1	690.311	2	38.07	1992100	138	F138:6938	1O.raw	1	1	797	811	Oxidation or Hydroxylation	D5:Oxidation or Hydroxylation:0.00;P9:Oxidation or Hydroxylation:28.13;P12:Oxidation or Hydroxylation:40.00	PEAKS DB
62	188	XP_008593281.1	S.GPQ(+.98)GPSGPP(+15.99)GPK.G	N	22.22	1091.52	12	1.3	546.77	2	36.63	9303600	137	F137:7512	1D.raw	1	1	419	430	Deamidation (NQ); Oxidation or Hydroxylation	Q3:Deamidation (NQ):1000.00;P9:Oxidation or Hydroxylation:14.02	PEAKS DB
62	188	XP_008593281.1	R.GFP(+15.99)GLPGPSGEP(+15.99)GK.Q	N	22.16	1327.64	14	3.3	664.83	2	84.17	1045700	137	F137:22910	1D.raw	1	1	971	984	Oxidation or Hydroxylation	P3:Oxidation or Hydroxylation:12.33;P12:Oxidation or Hydroxylation:12.81	PEAKS DB
62	188	XP_008593281.1	K.GEP(+15.99)GP(+15.99)TGVQGPP(+15.99)GPAGEEGK.R	N	22.15	1864.84	20	7	622.626	3	70.36	2217700	138	F138:13816	1O.raw	5	5	449	468	Oxidation or Hydroxylation	P3:Oxidation or Hydroxylation:19.48;P5:Oxidation or Hydroxylation:16.36;P12:Oxidation or Hydroxylation:17.01	PEAKS DB
62	188	XP_008593281.1	K.GLTGSPGSP(+15.99)GP(+15.99)D(+15.99)GK.T	N	22.09	1273.58	14	-2	637.795	2	42.01	141870	138	F138:7677	1O.raw	1	1	539	552	Oxidation or Hydroxylation	P9:Oxidation or Hydroxylation:28.36;P11:Oxidation or Hydroxylation:12.33;D12:Oxidation or Hydroxylation:14.04	PEAKS DB
62	188	XP_008593281.1	K.DGEAGAQ(+.98)GPP(+15.99)GPAGPAGE(+57.02)R.G	N	22.08	1763.77	19	0	882.893	2	55.63	3030800	137	F137:14123	1D.raw	1	1	613	631	Deamidation (NQ); Oxidation or Hydroxylation; Carbamidomethylation (DHKE X@N-term)	Q7:Deamidation (NQ):1000.00;P10:Oxidation or Hydroxylation:17.01;E18:Carbamidomethylation (DHKE X@N-term):68.34	PEAKS PTM
62	188	XP_008593281.1	G.SQ(+.98)GAP(+15.99)GLQ(+.98)GMP(+15.99)GER(+15.99).G	N	22.05	1433.61	14	-0.6	717.812	2	44.42	3283000	137	F137:10146	1D.raw	1	1	720	733	Deamidation (NQ); Oxidation or Hydroxylation	Q2:Deamidation (NQ):1000.00;P5:Oxidation or Hydroxylation:1000.00;Q8:Deamidation (NQ):1000.00;P11:Oxidation or Hydroxylation:1000.00;R14:Oxidation or Hydroxylation:1000.00	PEAKS DB
62	188	XP_008593281.1	D.GEAGAQGPP(+15.99)GPAGPAGER.G	N	22.04	1590.74	18	6.1	796.381	2	46.15	0	137	F137:10785	1D.raw	0	0	614	631	Oxidation or Hydroxylation	P9:Oxidation or Hydroxylation:11.06	PEAKS DB
62	188	XP_008593281.1	R.TGDAGPVGPP(+15.99)GPP(+15.99)GP(+15.99)PGPP(+15.99)GPP.S	N	22.02	1934.9	22	0.8	968.458	2	90.96	368860	138	F138:19645	1O.raw	1	1	1171	1192	Oxidation or Hydroxylation	P10:Oxidation or Hydroxylation:0.00;P13:Oxidation or Hydroxylation:17.01;P15:Oxidation or Hydroxylation:0.00;P19:Oxidation or Hydroxylation:17.01	PEAKS DB
62	188	XP_008593281.1	P.M(+15.99)GPPGLAGPP(+15.99)GESGR.E	N	22.02	1410.66	15	-1.3	706.334	2	60.55	736020	137	F137:15614	1D.raw	1	1	1000	1014	Oxidation (M); Oxidation or Hydroxylation	M1:Oxidation (M):1000.00;P10:Oxidation or Hydroxylation:10.11	PEAKS PTM
62	188	XP_008593281.1	R.GETGPAGRP(+15.99)GEVGPP(+15.99)GPP(+15.99).G	N	22.02	1675.78	18	0.1	838.897	2	52.63	1057600	137	F137:12924	1D.raw	1	1	911	928	Oxidation or Hydroxylation	P9:Oxidation or Hydroxylation:25.70;P15:Oxidation or Hydroxylation:40.00;P18:Oxidation or Hydroxylation:8.69	PEAKS DB
62	188	XP_008593281.1	R.GAP(+15.99)GDRGEP(+15.99)GPP(+15.99)GPAG.F	N	22.01	1435.63	16	-0.9	718.823	2	37.21	31856000	138	F138:6689	1O.raw	2	2	797	812	Oxidation or Hydroxylation	P3:Oxidation or Hydroxylation:7.32;P9:Oxidation or Hydroxylation:46.20;P12:Oxidation or Hydroxylation:40.00	PEAKS DB
62	188	XP_008593281.1	P.GEP(+15.99)GEP(+15.99)GASGP(+15.99)MGP(+15.99)R.G	N	21.98	1458.6	15	-0.8	730.309	2	37.14	1150800	137	F137:7748	1D.raw	1	1	206	220	Oxidation or Hydroxylation	P3:Oxidation or Hydroxylation:115.90;P6:Oxidation or Hydroxylation:46.57;P11:Oxidation or Hydroxylation:2.76;P14:Oxidation or Hydroxylation:7.65	PEAKS DB
62	188	XP_008593281.1	Q.GPP(+15.99)GEP(+15.99)GEP(+15.99)GASGP(+15.99)MGPR.G	N	21.91	1709.73	18	-1.1	855.872	2	41.56	14603000	137	F137:9192	1D.raw	1	1	203	220	Oxidation or Hydroxylation	P3:Oxidation or Hydroxylation:33.98;P6:Oxidation or Hydroxylation:87.62;P9:Oxidation or Hydroxylation:38.00;P14:Oxidation or Hydroxylation:11.12	PEAKS DB
62	188	XP_008593281.1	A.AGP(+15.99)PGPTGPAGP(+15.99)PGFP(+15.99)GAVGAK(+15.99).G	N	21.91	1919.94	22	2.9	960.979	2	81.91	75424	137	F137:22257	1D.raw	1	1	331	352	Oxidation or Hydroxylation	P3:Oxidation or Hydroxylation:12.28;P12:Oxidation or Hydroxylation:0.00;P16:Oxidation or Hydroxylation:12.33;K22:Oxidation or Hydroxylation:23.78	PEAKS DB
62	188	XP_008593281.1	K.GDRGDAGPK.G	N	21.87	871.415	9	-0.6	436.714	2	15.87	1732200	138	F138:2484	1O.raw	2	2	743	751			PEAKS DB
62	188	XP_008593281.1	R.GERGFP(+15.99)GER.G	N	21.86	1019.48	9	-0.6	510.746	2	32.65	822500	138	F138:5652	1O.raw	1	1	677	685	Oxidation or Hydroxylation	P6:Oxidation or Hydroxylation:38.16	PEAKS DB
62	188	XP_008593281.1	P.GPQGIAGQ(+.98)R.G	N	21.84	883.451	9	0.1	442.733	2	35.65	0	138	F138:6301	1O.raw	0	0	950	958	Deamidation (NQ)	Q8:Deamidation (NQ):25.58	PEAKS DB
62	188	XP_008593281.1	V.P(+15.99)GDLGAP(+15.99)GPSGAR.G	N	21.83	1182.56	13	0	592.289	2	41.48	2609300	137	F137:9168	1D.raw	1	1	664	676	Oxidation or Hydroxylation	P1:Oxidation or Hydroxylation:11.10;P7:Oxidation or Hydroxylation:26.31	PEAKS DB
62	188	XP_008593281.1	R.GPSGP(+15.99)Q(+.98)GPSGP(+15.99)PGPK.G	N	21.83	1348.63	15	-1.5	675.319	2	44.18	3328500	138	F138:8395	1O.raw	3	3	416	430	Oxidation or Hydroxylation; Deamidation (NQ)	P5:Oxidation or Hydroxylation:28.36;Q6:Deamidation (NQ):1000.00;P11:Oxidation or Hydroxylation:0.00	PEAKS DB
62	188	XP_008593281.1	G.FAGPP(+15.99)GADGQ(+.98)PGAK.G	N	21.82	1285.59	14	-1	643.804	2	54.01	947790	137	F137:13384	1D.raw	1	1	813	826	Oxidation or Hydroxylation; Deamidation (NQ)	P5:Oxidation or Hydroxylation:14.02;Q10:Deamidation (NQ):1000.00	PEAKS DB
62	188	XP_008593281.1	D.GPAGAP(+15.99)GTPGPQGIAGQR.G	N	21.8	1603.81	18	-0.3	802.91	2	60.6	329120	137	F137:15616	1D.raw	1	1	941	958	Oxidation or Hydroxylation	P6:Oxidation or Hydroxylation:61.69	PEAKS DB
62	188	XP_008593281.1	P.GEVGPP(+15.99)GPPGPSGEK.G	N	21.75	1376.66	15	-2	689.335	2	48.79	23188	138	F138:9157	1O.raw	1	1	920	934	Oxidation or Hydroxylation	P6:Oxidation or Hydroxylation:17.01	PEAKS DB
62	188	XP_008593281.1	R.GQ(+.98)AGVMGFP(+15.99)GP(+15.99)K.G	N	21.72	1177.54	12	-1.3	589.778	2	63.55	3748200	138	F138:12840	1O.raw	2	2	575	586	Deamidation (NQ); Oxidation or Hydroxylation	Q2:Deamidation (NQ):1000.00;P9:Oxidation or Hydroxylation:0.00;P11:Oxidation or Hydroxylation:0.00	PEAKS DB
62	188	XP_008593281.1	G.ATGFP(+15.99)GAAGR.V	N	21.71	919.451	10	-0.4	460.733	2	43.12	5085900	137	F137:9777	1D.raw	1	1	873	882	Oxidation or Hydroxylation	P5:Oxidation or Hydroxylation:40.91	PEAKS DB
62	188	XP_008593281.1	K.DGEAGAQ(+.98)GPP(+15.99)GPAGPAG.E	N	21.68	1421.61	17	-0.7	711.81	2	67.18	94035	138	F138:13170	1O.raw	1	1	613	629	Deamidation (NQ); Oxidation or Hydroxylation	Q7:Deamidation (NQ):1000.00;P10:Oxidation or Hydroxylation:17.01	PEAKS DB
62	188	XP_008593281.1	A.RGEP(+15.99)GPTGLP(+15.99)GPP(+15.99)GER.G	N	21.65	1620.79	16	2.8	541.271	3	49	913980	137	F137:11736	1D.raw	1	1	472	487	Oxidation or Hydroxylation	P4:Oxidation or Hydroxylation:9.40;P10:Oxidation or Hydroxylation:22.85;P13:Oxidation or Hydroxylation:12.28	PEAKS DB
62	188	XP_008593281.1	R.GSAGPP(+15.99)GATGFP(+31.99)GAAGR.V	N	21.64	1474.68	17	-1.3	738.346	2	47.32	3302600	137	F137:11092	1D.raw	1	1	866	882	Oxidation or Hydroxylation; Dihydroxy	P6:Oxidation or Hydroxylation:20.00;P12:Dihydroxy:0.00	PEAKS PTM
62	188	XP_008593281.1	K.DGLN(+.98)GLP(+15.99)GPIGP(+15.99)P(+15.99)GP(+15.99)R.G	N	21.62	1577.77	16	-1.1	789.891	2	99.14	2571800	137	F137:26990	1D.raw	3	3	1153	1168	Deamidation (NQ); Oxidation or Hydroxylation	N4:Deamidation (NQ):1000.00;P7:Oxidation or Hydroxylation:27.42;P12:Oxidation or Hydroxylation:16.76;P13:Oxidation or Hydroxylation:11.12;P15:Oxidation or Hydroxylation:11.06	PEAKS DB
62	188	XP_008593281.1	R.GQAGVM(+15.99)GFP(+15.99)GPK(+15.99).G	N	21.54	1192.55	12	0.2	597.285	2	58.25	20384000	137	F137:14832	1D.raw	1	1	575	586	Oxidation (M); Oxidation or Hydroxylation	M6:Oxidation (M):1000.00;P9:Oxidation or Hydroxylation:22.85;K12:Oxidation or Hydroxylation:0.00	PEAKS PTM
62	188	XP_008593281.1	S.P(+15.99)GEQGPSGASGPAGPR.G	N	21.53	1436.66	16	3.1	719.342	2	39.44	297470	137	F137:8507	1D.raw	1	1	1126	1141	Oxidation or Hydroxylation	P1:Oxidation or Hydroxylation:96.93	PEAKS DB
62	188	XP_008593281.1	P.SGPQ(+.98)GPSGPPGP(+15.99)K.G	N	21.51	1178.56	13	-0.6	590.285	2	38.82	279100	138	F138:7095	1O.raw	1	1	418	430	Deamidation (NQ); Oxidation or Hydroxylation	Q4:Deamidation (NQ):1000.00;P12:Oxidation or Hydroxylation:0.00	PEAKS DB
62	188	XP_008593281.1	A.GKP(+15.99)GEQGVPGD(+15.99)LGAP(+15.99)GPSGAR.G	N	21.48	1950.94	21	-1	651.32	3	50.03	458230	137	F137:12053	1D.raw	1	1	656	676	Oxidation or Hydroxylation	P3:Oxidation or Hydroxylation:11.06;D11:Oxidation or Hydroxylation:0.00;P15:Oxidation or Hydroxylation:20.41	PEAKS DB
62	188	XP_008593281.1	G.DLGAP(+15.99)GPSGAR.G	N	21.48	1012.49	11	0.3	507.254	2	48.59	11680000	137	F137:11542	1D.raw	3	3	666	676	Oxidation or Hydroxylation	P5:Oxidation or Hydroxylation:46.20	PEAKS DB
62	188	XP_008593281.1	R.GVVGLP(+15.99)GQ(+.98)R.G	N	21.45	898.487	9	-1.7	450.25	2	61.22	851990000	138	F138:11864	1O.raw	12	12	959	967	Oxidation or Hydroxylation; Deamidation (NQ)	P6:Oxidation or Hydroxylation:29.32;Q8:Deamidation (NQ):1000.00	PEAKS DB
62	188	XP_008593281.1	R.GPP(+15.99)GP(+15.99)MGPP(+15.99)GLAGPP(+15.99)GE.S	N	21.43	1547.69	17	-1.3	774.852	2	83.74	1966800	137	F137:22766	1D.raw	1	1	995	1011	Oxidation or Hydroxylation	P3:Oxidation or Hydroxylation:14.02;P5:Oxidation or Hydroxylation:38.16;P9:Oxidation or Hydroxylation:26.02;P15:Oxidation or Hydroxylation:12.28	PEAKS DB
62	188	XP_008593281.1	K.GAN(+.98)GAP(+15.99)GIAGAP(+15.99)GFP(+15.99)GAR(+15.99).G	N	21.41	1601.74	18	-0.3	801.879	2	68.12	4171200	137	F137:18194	1D.raw	3	3	398	415	Deamidation (NQ); Oxidation or Hydroxylation	N3:Deamidation (NQ):1000.00;P6:Oxidation or Hydroxylation:1000.00;P12:Oxidation or Hydroxylation:1000.00;P15:Oxidation or Hydroxylation:1000.00;R18:Oxidation or Hydroxylation:1000.00	PEAKS DB
62	188	XP_008593281.1	S.AGPP(+15.99)GATGFP(+15.99)GAAGR.V	N	21.39	1314.63	15	-0.7	658.323	2	58.66	3983700	137	F137:15066	1D.raw	1	1	868	882	Oxidation or Hydroxylation	P4:Oxidation or Hydroxylation:18.17;P10:Oxidation or Hydroxylation:12.35	PEAKS DB
62	188	XP_008593281.1	P.GEQGVP(+15.99)GDLGAP(+15.99)GPSGAR.G	N	21.37	1652.78	18	-0.7	827.394	2	60.04	515610	137	F137:15474	1D.raw	1	1	659	676	Oxidation or Hydroxylation	P6:Oxidation or Hydroxylation:8.22;P12:Oxidation or Hydroxylation:0.00	PEAKS DB
62	188	XP_008593281.1	R.TGDAGPVGPP(+15.99)GPP(+15.99)GPP(+15.99)GP.P	N	21.36	1570.73	18	-1.8	786.369	2	79.51	562410	137	F137:21556	1D.raw	2	2	1171	1188	Oxidation or Hydroxylation	P10:Oxidation or Hydroxylation:14.02;P13:Oxidation or Hydroxylation:11.06;P16:Oxidation or Hydroxylation:14.02	PEAKS DB
62	188	XP_008593281.1	K.DGLN(+.98)GLP(+15.99)GPIGPPGP(+15.99)R.G	N	21.31	1545.78	16	-1.3	773.896	2	103.09	188770	137	F137:27799	1D.raw	1	1	1153	1168	Deamidation (NQ); Oxidation or Hydroxylation	N4:Deamidation (NQ):1000.00;P7:Oxidation or Hydroxylation:14.63;P15:Oxidation or Hydroxylation:0.00	PEAKS DB
62	188	XP_008593281.1	T.GAAGPP(+15.99)GPTGPAGP(+15.99)PGFP(+15.99)GAVGAK.G	N	21.28	2032	24	0	1017.01	2	83.78	107370	137	F137:22796	1D.raw	1	1	329	352	Oxidation or Hydroxylation	P6:Oxidation or Hydroxylation:7.32;P14:Oxidation or Hydroxylation:0.00;P18:Oxidation or Hydroxylation:12.33	PEAKS DB
62	188	XP_008593281.1	R.GVP(+15.99)GPP(+15.99)GAVGPAGKDGE.A	N	21.26	1492.72	17	1.8	747.366	2	57.73	2199600	137	F137:14547	1D.raw	1	1	599	615	Oxidation or Hydroxylation	P3:Oxidation or Hydroxylation:32.28;P6:Oxidation or Hydroxylation:17.01	PEAKS DB
62	188	XP_008593281.1	R.GEP(+15.99)GPP(+15.99)GPAGAAGPAG.N	N	21.24	1290.58	16	-1.1	646.299	2	58.66	9879800	137	F137:14946	1D.raw	1	1	371	386	Oxidation or Hydroxylation	P3:Oxidation or Hydroxylation:38.40;P6:Oxidation or Hydroxylation:21.94	PEAKS DB
62	188	XP_008593281.1	R.TGDAGPVGPP(+15.99)GPP(+15.99)GPPG(+15.99).P	N	21.2	1473.67	17	-1.9	737.843	2	69.44	59148	138	F138:13631	1O.raw	1	1	1171	1187	Oxidation or Hydroxylation	P10:Oxidation or Hydroxylation:17.01;P13:Oxidation or Hydroxylation:17.01;G17:Oxidation or Hydroxylation:0.00	PEAKS DB
62	188	XP_008593281.1	D.GPAGAP(+15.99)GTPGPQGIAGQ(+.98)R.G	N	21.18	1604.79	18	0.6	803.403	2	62.77	2513000	137	F137:16344	1D.raw	1	1	941	958	Oxidation or Hydroxylation; Deamidation (NQ)	P6:Oxidation or Hydroxylation:65.81;Q17:Deamidation (NQ):17.25	PEAKS DB
62	188	XP_008593281.1	R.GRP(+15.99)GAP(+15.99)GPAGAR.G	N	21.16	1094.56	12	2.4	365.861	3	22.02	40128000	137	F137:3490	1D.raw	2	2	311	322	Oxidation or Hydroxylation	P3:Oxidation or Hydroxylation:40.00;P6:Oxidation or Hydroxylation:16.65	PEAKS DB
62	188	XP_008593281.1	R.GFP(+15.99)GAD(+15.99)GVAGPK.G	N	21.15	1103.52	12	-0.4	552.769	2	54.99	2673000	137	F137:13692	1D.raw	1	1	494	505	Oxidation or Hydroxylation	P3:Oxidation or Hydroxylation:62.50;D6:Oxidation or Hydroxylation:32.52	PEAKS DB
62	188	XP_008593281.1	K.GSP(+15.99)GESGRPGEAGLP(+15.99)GAK(+14.02).G	N	21.13	1668.81	18	0.6	557.277	3	37.48	18143000	137	F137:7871	1D.raw	1	1	521	538	Oxidation or Hydroxylation; Methylation(KR)	P3:Oxidation or Hydroxylation:28.54;P15:Oxidation or Hydroxylation:52.86;K18:Methylation(KR):89.70	PEAKS PTM
62	188	XP_008593281.1	R.TGDAGPVGP(+15.99)PGP(+15.99)PGPP(+15.99)GPP(+15.99)GPPS.A	N	21.13	2021.93	23	-2.3	674.983	3	86.4	2245600	138	F138:18420	1O.raw	3	3	1171	1193	Oxidation or Hydroxylation	P9:Oxidation or Hydroxylation:0.00;P12:Oxidation or Hydroxylation:0.00;P16:Oxidation or Hydroxylation:11.10;P19:Oxidation or Hydroxylation:17.01	PEAKS DB
62	188	XP_008593281.1	G.EQ(+.98)GPSGASGPAGPR.G	N	21.07	1267.58	14	0.8	634.797	2	39.82	3391600	137	F137:8631	1D.raw	1	1	1128	1141	Deamidation (NQ)	Q2:Deamidation (NQ):1000.00	PEAKS DB
62	188	XP_008593281.1	R.GAAGLP(+15.99)GPK.G	N	21.06	782.429	9	-0.7	392.221	2	38.52	376870000	138	F138:7046	1O.raw	3	3	734	742	Oxidation or Hydroxylation	P6:Oxidation or Hydroxylation:32.28	PEAKS DB
62	188	XP_008593281.1	S.VPGP(+15.99)MGPSGPR.G	N	21.03	1066.52	11	0.8	534.269	2	45.13	8574000	137	F137:10383	1D.raw	1	1	177	187	Oxidation or Hydroxylation	P4:Oxidation or Hydroxylation:19.05	PEAKS DB
62	188	XP_008593281.1	K.GEPGP(+15.99)TGVQGP(+15.99)P(+15.99)GPAGEEGK.R	N	20.98	1864.84	20	5.4	622.625	3	69.92	57952	138	F138:13717	1O.raw	1	1	449	468	Oxidation or Hydroxylation	P5:Oxidation or Hydroxylation:15.73;P11:Oxidation or Hydroxylation:0.00;P12:Oxidation or Hydroxylation:0.00	PEAKS DB
62	188	XP_008593281.1	R.GAAGLP(+15.99)GPK(+27.99)GDR.G	N	20.9	1138.57	12	3.3	570.296	2	50.41	6529600	137	F137:12223	1D.raw	1	1	734	745	Oxidation or Hydroxylation; Formylation	P6:Oxidation or Hydroxylation:40.00;K9:Formylation:97.03	PEAKS PTM
62	188	XP_008593281.1	T.GPAGPP(+15.99)GFP(+15.99)GAVGAK(+15.99).G	N	20.88	1326.66	15	2.5	664.337	2	68.14	0	137	F137:18105	1D.raw	0	0	338	352	Oxidation or Hydroxylation	P6:Oxidation or Hydroxylation:8.69;P9:Oxidation or Hydroxylation:18.33;K15:Oxidation or Hydroxylation:25.98	PEAKS DB
62	188	XP_008593281.1	R.GSEGPQ(+.98)GVRGEP(+15.99)GPP(+15.99)GPAGAAG.P	N	20.85	1933.88	22	-0.5	967.945	2	58.34	2424900	137	F137:14869	1D.raw	2	2	362	383	Deamidation (NQ); Oxidation or Hydroxylation	Q6:Deamidation (NQ):1000.00;P12:Oxidation or Hydroxylation:36.05;P15:Oxidation or Hydroxylation:22.85	PEAKS DB
62	188	XP_008593281.1	R.GAP(+15.99)GDRGEP(+15.99)GPP(+15.99)GPAGFAG.P	N	20.83	1710.76	19	-3.7	856.384	2	66.89	924600	137	F137:17675	1D.raw	1	1	797	815	Oxidation or Hydroxylation	P3:Oxidation or Hydroxylation:0.00;P9:Oxidation or Hydroxylation:26.31;P12:Oxidation or Hydroxylation:33.98	PEAKS DB
62	188	XP_008593281.1	R.GVP(+15.99)GPP(+15.99)GAVGP(+15.99)AGK.D	N	20.82	1207.62	14	0.5	604.817	2	45.45	12028000	137	F137:10480	1D.raw	1	1	599	612	Oxidation or Hydroxylation	P3:Oxidation or Hydroxylation:32.28;P6:Oxidation or Hydroxylation:17.01;P11:Oxidation or Hydroxylation:12.16	PEAKS DB
62	188	XP_008593281.1	K.GDAGPAGPKGEP(+15.99)GSP(+15.99)GEN(+.98)GAP(+15.99)GQMGP(+15.99)R.G	N	20.81	2509.08	27	-0.6	837.366	3	41.38	5283800	137	F137:9081	1D.raw	1	1	278	304	Oxidation or Hydroxylation; Deamidation (NQ)	P12:Oxidation or Hydroxylation:8.26;P15:Oxidation or Hydroxylation:15.08;N18:Deamidation (NQ):45.16;P21:Oxidation or Hydroxylation:9.45;P26:Oxidation or Hydroxylation:8.14	PEAKS DB
62	188	XP_008593281.1	R.GVQ(+.98)GPP(+15.99)GPAGP(+15.99)R.G	N	20.77	1121.55	12	2	561.782	2	43.66	25002000	137	F137:9943	1D.raw	4	4	686	697	Deamidation (NQ); Oxidation or Hydroxylation	Q3:Deamidation (NQ):1000.00;P6:Oxidation or Hydroxylation:17.01;P11:Oxidation or Hydroxylation:7.77	PEAKS DB
62	188	XP_008593281.1	A.GP(+15.99)PGAP(+15.99)GAP(+15.99)GAPGP(+15.99)VGPAGK.S	N	20.73	1671.82	20	0	836.918	2	48.99	81608	137	F137:11733	1D.raw	1	1	1043	1062	Oxidation or Hydroxylation	P2:Oxidation or Hydroxylation:0.00;P6:Oxidation or Hydroxylation:22.45;P9:Oxidation or Hydroxylation:22.45;P14:Oxidation or Hydroxylation:0.00	PEAKS DB
62	188	XP_008593281.1	P.P(+15.99)GEAGKP(+15.99)GEQ(+.98)GVP(+15.99)GDLGAP(+15.99)GPSGAR.G	N	20.73	2322.07	25	1.1	775.032	3	55.41	382720	137	F137:13882	1D.raw	1	1	652	676	Oxidation or Hydroxylation; Deamidation (NQ)	P1:Oxidation or Hydroxylation:23.70;P7:Oxidation or Hydroxylation:9.34;Q10:Deamidation (NQ):1000.00;P13:Oxidation or Hydroxylation:17.01;P19:Oxidation or Hydroxylation:17.01	PEAKS DB
62	188	XP_008593281.1	K.NGDDGEAGKPGRPGER(+15.99)GPP(+15.99)GPQ(+.98)GAR.G	N	20.7	2461.13	25	-0.6	616.29	4	34.62	9819700	137	F137:6905	1D.raw	1	1	229	253	Oxidation or Hydroxylation; Deamidation (NQ)	R16:Oxidation or Hydroxylation:12.33;P19:Oxidation or Hydroxylation:11.10;Q22:Deamidation (NQ):59.07	PEAKS DB
62	188	XP_008593281.1	R.GQAGVM(+15.99)GFP(+15.99)GP(+15.99)K.G	N	20.67	1192.55	12	0.2	597.285	2	58.25	20384000	137	F137:14658	1D.raw	1	1	575	586	Oxidation (M); Oxidation or Hydroxylation	M6:Oxidation (M):1000.00;P9:Oxidation or Hydroxylation:16.66;P11:Oxidation or Hydroxylation:0.00	PEAKS PTM
62	188	XP_008593281.1	R.GEPGP(+15.99)P(+15.99)GPAGAAGPAGN(+15.99)P(+15.99)GADGQP(+15.99)GAK.G	N	20.62	2331.04	27	7.5	778.025	3	54.78	86003	137	F137:13669	1D.raw	1	1	371	397	Oxidation or Hydroxylation	P5:Oxidation or Hydroxylation:0.00;P6:Oxidation or Hydroxylation:5.47;N17:Oxidation or Hydroxylation:4.05;P18:Oxidation or Hydroxylation:11.12;P24:Oxidation or Hydroxylation:4.05	PEAKS DB
62	188	XP_008593281.1	R.GVQ(+.98)GPP(+31.99)GPAGPR.G	N	20.6	1121.55	12	3.5	561.783	2	43.13	0	137	F137:9764	1D.raw	0	0	686	697	Deamidation (NQ); Dihydroxy	Q3:Deamidation (NQ):1000.00;P6:Dihydroxy:21.94	PEAKS PTM
62	188	XP_008593281.1	R.GETGPAGRP(+15.99)GEVGPP(+15.99)GPP(+15.99)GP(+15.99)SGEK.G	N	20.55	2247.04	24	-0.4	750.02	3	47.7	4975600	137	F137:11145	1D.raw	1	1	911	934	Oxidation or Hydroxylation	P9:Oxidation or Hydroxylation:0.00;P15:Oxidation or Hydroxylation:17.01;P18:Oxidation or Hydroxylation:11.06;P20:Oxidation or Hydroxylation:4.08	PEAKS DB
62	188	XP_008593281.1	A.RGPSGPQ(+.98)GPSGPP(+15.99)GPK.G	N	20.55	1488.73	16	0.3	497.252	3	38.51	275470	137	F137:8202	1D.raw	1	1	415	430	Deamidation (NQ); Oxidation or Hydroxylation	Q7:Deamidation (NQ):1000.00;P13:Oxidation or Hydroxylation:17.01	PEAKS DB
62	188	XP_008593281.1	E.AGAQGPP(+15.99)GPAGPAGER.G	N	20.53	1404.67	16	0.2	703.345	2	42.54	573510	137	F137:9581	1D.raw	1	1	616	631	Oxidation or Hydroxylation	P7:Oxidation or Hydroxylation:14.02	PEAKS DB
62	188	XP_008593281.1	R.GEPGPP(+15.99)GPAGAAGP(+15.99)AGN(+.98)P(+15.99)GADGQ(+.98)PGAK.G	N	20.53	2301.01	27	0.3	768.012	3	60.95	188330	138	F138:11826	1O.raw	2	2	371	397	Oxidation or Hydroxylation; Deamidation (NQ)	P6:Oxidation or Hydroxylation:0.00;P14:Oxidation or Hydroxylation:8.53;N17:Deamidation (NQ):1000.00;P18:Oxidation or Hydroxylation:9.42;Q23:Deamidation (NQ):1000.00	PEAKS DB
62	188	XP_008593281.1	A.GPP(+15.99)GPIGN(+.98)VGAP(+15.99)GPK.G	N	20.47	1346.68	15	-0.6	674.348	2	65.15	0	137	F137:17160	1D.raw	0	0	848	862	Oxidation or Hydroxylation; Deamidation (NQ)	P3:Oxidation or Hydroxylation:30.46;N8:Deamidation (NQ):1000.00;P12:Oxidation or Hydroxylation:8.22	PEAKS DB
62	188	XP_008593281.1	R.GQAGVM(+15.99)GFP(+15.99)GPK(+14.02).G	N	20.43	1190.58	12	0	596.295	2	60	2851000	137	F137:15520	1D.raw	1	1	575	586	Oxidation (M); Oxidation or Hydroxylation; Methylation(KR)	M6:Oxidation (M):1000.00;P9:Oxidation or Hydroxylation:17.01;K12:Methylation(KR):1000.00	PEAKS PTM
62	188	XP_008593281.1	S.RGFP(+15.99)GADGVAGPK.G	N	20.42	1243.63	13	2.6	622.824	2	53.82	109180	137	F137:13318	1D.raw	1	1	493	505	Oxidation or Hydroxylation	P4:Oxidation or Hydroxylation:0.00	PEAKS DB
62	188	XP_008593281.1	K.GADGSP(+15.99)GKDGVR.G	N	20.38	1130.53	12	-1.7	377.851	3	22.28	58092	138	F138:3615	1O.raw	1	1	752	763	Oxidation or Hydroxylation	P6:Oxidation or Hydroxylation:9.40	PEAKS DB
62	188	XP_008593281.1	R.GFS(-18.01)GLDGAK.G	N	20.36	832.408	9	-1.1	417.211	2	57.58	525840	137	F137:14556	1D.raw	2	2	269	277	Dehydration	S3:Dehydration:44.84	PEAKS PTM
62	188	XP_008593281.1	R.GSAGPP(+15.99)GATGFPGAAGR(+15.99).V	N	20.35	1458.69	17	-0.1	730.35	2	59.94	151790	138	F138:11494	1O.raw	2	2	866	882	Oxidation or Hydroxylation	P6:Oxidation or Hydroxylation:17.01;R17:Oxidation or Hydroxylation:5.81	PEAKS DB
62	188	XP_008593281.1	G.AN(+.98)GAP(+15.99)GIAGAP(+15.99)GFP(+15.99)GAR.G	N	20.29	1528.73	17	-1.1	765.37	2	76.9	262960	137	F137:20759	1D.raw	1	1	399	415	Deamidation (NQ); Oxidation or Hydroxylation	N2:Deamidation (NQ):1000.00;P5:Oxidation or Hydroxylation:63.99;P11:Oxidation or Hydroxylation:16.36;P14:Oxidation or Hydroxylation:13.38	PEAKS DB
62	188	XP_008593281.1	P.P(+15.99)GLAGPP(+15.99)GESGR.E	N	20.28	1125.54	12	0.8	563.778	2	41.58	0	137	F137:9239	1D.raw	0	0	1003	1014	Oxidation or Hydroxylation	P1:Oxidation or Hydroxylation:142.99;P7:Oxidation or Hydroxylation:14.02	PEAKS DB
62	188	XP_008593281.1	P.GAPGPVGPAGK.S	N	20.26	906.492	11	0	454.253	2	39.35	1208200	137	F137:8454	1D.raw	1	1	1052	1062			PEAKS DB
62	188	XP_008593281.1	R.GPSGPQGPSGP(+15.99)PGPK.G	N	20.25	1331.65	15	-0.9	666.83	2	43.64	160950	138	F138:7998	1O.raw	1	1	416	430	Oxidation or Hydroxylation	P11:Oxidation or Hydroxylation:0.00	PEAKS DB
62	188	XP_008593281.1	D.GPAGAP(+15.99)GTP(+15.99)GPQ(+.98)GIAGQ(+.98)R.G	N	20.25	1621.77	18	-0.1	811.892	2	60.04	3725600	137	F137:15441	1D.raw	1	1	941	958	Oxidation or Hydroxylation; Deamidation (NQ)	P6:Oxidation or Hydroxylation:135.92;P9:Oxidation or Hydroxylation:15.73;Q12:Deamidation (NQ):1000.00;Q17:Deamidation (NQ):1000.00	PEAKS DB
62	188	XP_008593281.1	G.P(+15.99)PGPIGN(+.98)VGAP(+15.99)GPK.G	N	20.2	1289.66	14	1.4	645.839	2	64.05	0	137	F137:16796	1D.raw	0	0	849	862	Oxidation or Hydroxylation; Deamidation (NQ)	P1:Oxidation or Hydroxylation:0.00;N7:Deamidation (NQ):1000.00;P11:Oxidation or Hydroxylation:20.41	PEAKS DB
62	188	XP_008593281.1	G.VVGLP(+15.99)GQ(+.98)R.G	N	20.13	841.466	8	-0.2	421.74	2	52.26	3901600	137	F137:12877	1D.raw	1	1	960	967	Oxidation or Hydroxylation; Deamidation (NQ)	P5:Oxidation or Hydroxylation:20.70;Q7:Deamidation (NQ):1000.00	PEAKS DB
62	188	XP_008593281.1	A.GPP(+15.99)GFP(+15.99)GAVGAK.G	N	20.09	1085.55	12	0.2	543.783	2	59.12	2819700	137	F137:15146	1D.raw	1	1	341	352	Oxidation or Hydroxylation	P3:Oxidation or Hydroxylation:33.98;P6:Oxidation or Hydroxylation:25.65	PEAKS DB
62	188	XP_008593281.1	G.SP(+15.99)GEQ(+.98)GPSGASGPAGPR.G	N	20.06	1524.68	17	-0.2	763.347	2	42.4	6097600	137	F137:9589	1D.raw	1	1	1125	1141	Oxidation or Hydroxylation; Deamidation (NQ)	P2:Oxidation or Hydroxylation:90.99;Q5:Deamidation (NQ):1000.00	PEAKS DB
62	188	XP_008593281.1	K.GLTGSP(+15.99)GSP(+15.99)GPDGK(+14.02).T	N	20.05	1271.6	14	-0.3	636.807	2	37.4	0	137	F137:7827	1D.raw	0	0	539	552	Oxidation or Hydroxylation; Methylation(KR)	P6:Oxidation or Hydroxylation:52.68;P9:Oxidation or Hydroxylation:22.85;K14:Methylation(KR):1000.00	PEAKS PTM
62	188	XP_008593281.1	G.DLGAPGP(+15.99)SGAR.G	N	20.04	1012.49	11	-1.7	507.253	2	49.22	102150	138	F138:9229	1O.raw	1	1	666	676	Oxidation or Hydroxylation	P7:Oxidation or Hydroxylation:0.00	PEAKS DB
62	188	XP_008593281.1	R.GEP(+15.99)GPTGLP(+15.99)GPP(+15.99)GERGG.P	N	19.98	1578.73	17	-1	790.37	2	58.34	4853100	137	F137:14803	1D.raw	1	1	473	489	Oxidation or Hydroxylation	P3:Oxidation or Hydroxylation:18.53;P9:Oxidation or Hydroxylation:39.76;P12:Oxidation or Hydroxylation:7.21	PEAKS DB
62	188	XP_008593281.1	R.GVQGPP(+15.99)GPAGP(+15.99)R.G	N	19.91	1120.56	12	-0.3	561.288	2	37.96	0	138	F138:6867	1O.raw	0	0	686	697	Oxidation or Hydroxylation	P6:Oxidation or Hydroxylation:0.00;P11:Oxidation or Hydroxylation:0.00	PEAKS DB
62	188	XP_008593281.1	F.P(+15.99)GADGVAGPK.G	N	19.91	883.44	10	-3.6	442.726	2	63.84	1172000	137	F137:16624	1D.raw	2	2	496	505	Oxidation or Hydroxylation	P1:Oxidation or Hydroxylation:77.24	PEAKS DB
62	188	XP_008593281.1	R.GFSGLDGAK(+15.99).G	N	19.8	866.413	9	0.8	434.214	2	54.76	12799000	137	F137:13655	1D.raw	2	2	269	277	Oxidation or Hydroxylation	K9:Oxidation or Hydroxylation:22.34	PEAKS DB
62	188	XP_008593281.1	G.N(+.98)AGPP(+15.99)GPP(+15.99)GPAGK.E	N	19.79	1148.55	13	0.1	575.28	2	44.74	5041000	137	F137:10401	1D.raw	2	2	891	903	Deamidation (NQ); Oxidation or Hydroxylation	N1:Deamidation (NQ):1000.00;P5:Oxidation or Hydroxylation:20.00;P8:Oxidation or Hydroxylation:17.01	PEAKS DB
62	188	XP_008593281.1	K.GLTGSP(+15.99)GSP(+15.99)GP(+15.99)D(+15.99)GK.T	N	19.73	1289.57	14	-1.2	645.793	2	36.53	254970	138	F138:6519	1O.raw	1	1	539	552	Oxidation or Hydroxylation	P6:Oxidation or Hydroxylation:36.20;P9:Oxidation or Hydroxylation:23.70;P11:Oxidation or Hydroxylation:12.33;D12:Oxidation or Hydroxylation:14.63	PEAKS DB
62	188	XP_008593281.1	R.GPP(+15.99)GP(+15.99)MGPPGLAGPP(+15.99)GE.S	N	19.73	1531.7	17	-0.3	766.856	2	89.4	1333900	137	F137:24300	1D.raw	2	2	995	1011	Oxidation or Hydroxylation	P3:Oxidation or Hydroxylation:17.01;P5:Oxidation or Hydroxylation:38.16;P15:Oxidation or Hydroxylation:17.01	PEAKS DB
62	188	XP_008593281.1	R.GEPGP(+15.99)P(+15.99)GPAGAAGPAGN(+.98)P(+15.99)GAD.G	N	19.71	1761.74	21	1	881.88	2	64.9	649230	137	F137:17098	1D.raw	1	1	371	391	Oxidation or Hydroxylation; Deamidation (NQ)	P5:Oxidation or Hydroxylation:9.16;P6:Oxidation or Hydroxylation:6.59;N17:Deamidation (NQ):1000.00;P18:Oxidation or Hydroxylation:20.70	PEAKS DB
62	188	XP_008593281.1	R.GEP(+15.99)GPP(+15.99)GPAGAA.G	N	19.7	1008.45	12	-0.3	505.233	2	47.74	9612700	137	F137:11240	1D.raw	1	1	371	382	Oxidation or Hydroxylation	P3:Oxidation or Hydroxylation:19.68;P6:Oxidation or Hydroxylation:21.94	PEAKS DB
62	188	XP_008593281.1	K.TGPP(+15.99)GPAGQ(+.98)DGRP(+15.99)GP(+15.99)P.G	N	19.68	1505.67	16	4.4	753.848	2	42.35	0	137	F137:9499	1D.raw	0	0	553	568	Oxidation or Hydroxylation; Deamidation (NQ)	P4:Oxidation or Hydroxylation:7.21;Q9:Deamidation (NQ):1000.00;P13:Oxidation or Hydroxylation:3.29;P15:Oxidation or Hydroxylation:0.00	PEAKS DB
62	188	XP_008593281.1	K.DGEAGAQGPP(+15.99)GPAGPAGE(+57.02)R.G	N	19.65	1762.79	19	-1.3	882.4	2	53.3	1365900	137	F137:13121	1D.raw	1	1	613	631	Oxidation or Hydroxylation; Carbamidomethylation (DHKE X@N-term)	P10:Oxidation or Hydroxylation:17.01;E18:Carbamidomethylation (DHKE X@N-term):50.59	PEAKS PTM
62	188	XP_008593281.1	R.GVQGP(+15.99)PGPAGP(+15.99)R.G	N	19.63	1120.56	12	-0.6	561.288	2	38.49	0	138	F138:6998	1O.raw	0	0	686	697	Oxidation or Hydroxylation	P5:Oxidation or Hydroxylation:17.01;P11:Oxidation or Hydroxylation:0.00	PEAKS DB
62	188	XP_008593281.1	G.EQGPSGASGPAGPR.G	N	19.62	1266.6	14	-1.5	634.304	2	58.34	13285000	137	F137:14865	1D.raw	3	3	1128	1141			PEAKS DB
62	188	XP_008593281.1	K.GLTGSP(+15.99)GSP(+15.99)GPDGK(+57.02).T	N	19.6	1314.61	14	0.8	658.31	2	35.65	1975600	137	F137:7207	1D.raw	1	1	539	552	Oxidation or Hydroxylation; Carbamidomethylation (DHKE X@N-term)	P6:Oxidation or Hydroxylation:45.16;P9:Oxidation or Hydroxylation:26.31;K14:Carbamidomethylation (DHKE X@N-term):0.00	PEAKS PTM
62	188	XP_008593281.1	R.GLP(+15.99)GER(+15.99)GR(+15.99)PGAP(+15.99)GPAGAR.G	N	19.59	1735.87	18	-6.2	434.972	4	37.87	0	137	F137:7989	1D.raw	0	0	305	322	Oxidation or Hydroxylation	P3:Oxidation or Hydroxylation:0.00;R6:Oxidation or Hydroxylation:0.00;R8:Oxidation or Hydroxylation:0.00;P12:Oxidation or Hydroxylation:12.33	PEAKS DB
62	188	XP_008593281.1	G.PQ(+.98)GPSGPP(+15.99)GPK.G	N	19.51	1034.5	11	6.7	518.262	2	34.71	1367900	137	F137:6906	1D.raw	2	2	420	430	Deamidation (NQ); Oxidation or Hydroxylation	Q2:Deamidation (NQ):1000.00;P8:Oxidation or Hydroxylation:9.34	PEAKS DB
62	188	XP_008593281.1	G.DRGETGPAGP(+15.99)PGAP(+15.99)GAPGAP(+15.99)GPVGPAGK.S	N	19.45	2439.18	28	-3.7	814.063	3	66.56	0	137	F137:17584	1D.raw	0	0	1035	1062	Oxidation or Hydroxylation	P10:Oxidation or Hydroxylation:0.00;P14:Oxidation or Hydroxylation:12.33;P20:Oxidation or Hydroxylation:12.33	PEAKS DB
62	188	XP_008593281.1	R.TGDAGPVGP(+15.99)PGP(+15.99)PGPP(+15.99)GPP(+15.99)GPP.S	N	19.45	1934.9	22	-1.3	645.973	3	88.08	0	137	F137:23942	1D.raw	0	0	1171	1192	Oxidation or Hydroxylation	P9:Oxidation or Hydroxylation:0.00;P12:Oxidation or Hydroxylation:0.00;P16:Oxidation or Hydroxylation:8.69;P19:Oxidation or Hydroxylation:12.28	PEAKS DB
62	188	XP_008593281.1	A.GPP(+15.99)GEAGKP(+15.99)GEQGVP(+15.99)GDLGAP(+15.99)GPSGAR.G	N	19.39	2475.16	27	-0.5	826.061	3	55.59	1090500	137	F137:13916	1D.raw	1	1	650	676	Oxidation or Hydroxylation	P3:Oxidation or Hydroxylation:14.02;P9:Oxidation or Hydroxylation:11.06;P15:Oxidation or Hydroxylation:8.22;P21:Oxidation or Hydroxylation:20.41	PEAKS DB
62	188	XP_008593281.1	K.TGPP(+15.99)GPAGQ(+.98)DGRP(+15.99)GP(+15.99)PGPP(+15.99)GA.R	N	19.38	1900.86	21	0.7	951.436	2	55.04	1395600	137	F137:13843	1D.raw	1	1	553	573	Oxidation or Hydroxylation; Deamidation (NQ)	P4:Oxidation or Hydroxylation:8.14;Q9:Deamidation (NQ):1000.00;P13:Oxidation or Hydroxylation:14.02;P15:Oxidation or Hydroxylation:0.00;P19:Oxidation or Hydroxylation:8.14	PEAKS DB
62	188	XP_008593281.1	G.PAGPIGPVGAR.G	N	19.37	990.561	11	-0.3	496.288	2	60.41	1419600	137	F137:15550	1D.raw	1	1	1074	1084			PEAKS DB
62	188	XP_008593281.1	R.GVP(+15.99)GPP(+15.99)GAVGPAGKDGEA.G	N	19.36	1563.75	18	-0.8	782.883	2	57.92	2005200	137	F137:15021	1D.raw	1	1	599	616	Oxidation or Hydroxylation	P3:Oxidation or Hydroxylation:20.41;P6:Oxidation or Hydroxylation:11.06	PEAKS DB
62	188	XP_008593281.1	R.GETGPAGRP(+15.99)GEVGPP(+15.99)G.P	N	19.22	1465.68	16	-0.3	733.847	2	43.73	12687000	137	F137:9886	1D.raw	1	1	911	926	Oxidation or Hydroxylation	P9:Oxidation or Hydroxylation:27.96;P15:Oxidation or Hydroxylation:0.00	PEAKS DB
62	188	XP_008593281.1	R.GARGEP(+15.99)GPTGLP(+15.99)GPP(+15.99)GERGGP(+15.99)G.S	N	19.21	2032.96	22	-0.7	678.659	3	48.84	0	137	F137:11674	1D.raw	0	0	470	491	Oxidation or Hydroxylation	P6:Oxidation or Hydroxylation:11.10;P12:Oxidation or Hydroxylation:0.00;P15:Oxidation or Hydroxylation:9.42;P21:Oxidation or Hydroxylation:0.00	PEAKS DB
62	188	XP_008593281.1	R.G(+57.02)VQ(+.98)GPP(+15.99)GPAGPR.G	N	19.21	1162.57	12	0.8	582.294	2	46.3	33617000	137	F137:10788	1D.raw	3	3	686	697	Carbamidomethylation (DHKE X@N-term); Deamidation (NQ); Oxidation or Hydroxylation	G1:Carbamidomethylation (DHKE X@N-term):1000.00;Q3:Deamidation (NQ):1000.00;P6:Oxidation or Hydroxylation:33.98	PEAKS PTM
62	188	XP_008593281.1	G.VQGPP(+15.99)GPAGPR.G	N	19.16	1047.55	11	-0.4	524.78	2	41.24	1664700	137	F137:9101	1D.raw	1	1	687	697	Oxidation or Hydroxylation	P5:Oxidation or Hydroxylation:17.01	PEAKS DB
62	188	XP_008593281.1	N.GLP(+15.99)GPIGP(+15.99)P(+15.99)GPR.G	N	19.09	1161.61	12	1.1	581.815	2	62.57	8142100	137	F137:16296	1D.raw	1	1	1157	1168	Oxidation or Hydroxylation	P3:Oxidation or Hydroxylation:29.25;P8:Oxidation or Hydroxylation:28.96;P9:Oxidation or Hydroxylation:12.81	PEAKS DB
62	188	XP_008593281.1	R.GAPGDR(+15.99)GEP(+15.99)GPP(+15.99)GPAGFA.G	N	19.06	1653.74	18	-1.2	827.875	2	68.28	0	137	F137:18152	1D.raw	0	0	797	814	Oxidation or Hydroxylation	R6:Oxidation or Hydroxylation:0.00;P9:Oxidation or Hydroxylation:19.86;P12:Oxidation or Hydroxylation:9.34	PEAKS DB
62	188	XP_008593281.1	E.Q(+.98)GPSGASGPAGPR.G	N	19.06	1138.54	13	-0.8	570.275	2	36.13	581100	137	F137:7373	1D.raw	1	1	1129	1141	Deamidation (NQ)	Q1:Deamidation (NQ):1000.00	PEAKS DB
62	188	XP_008593281.1	G.EQGVP(+15.99)GDLGAP(+15.99)GPSGAR.G	N	19.04	1595.75	17	-2.5	798.882	2	82.15	547270	137	F137:22286	1D.raw	2	2	660	676	Oxidation or Hydroxylation	P5:Oxidation or Hydroxylation:45.01;P11:Oxidation or Hydroxylation:20.41	PEAKS DB
62	188	XP_008593281.1	G.P(+15.99)MGPPGLAGPP(+15.99)GESGR.E	N	19.01	1507.71	16	-1.3	754.861	2	64.85	410890	137	F137:17049	1D.raw	1	1	999	1014	Oxidation or Hydroxylation	P1:Oxidation or Hydroxylation:38.16;P11:Oxidation or Hydroxylation:0.00	PEAKS DB
62	188	XP_008593281.1	K.GDRGETGPAGP(+15.99)PGAP(+15.99)GAP(+15.99)GAPG.P	N	19	1889.85	22	3.6	945.936	2	53.96	0	137	F137:13398	1D.raw	0	0	1034	1055	Oxidation or Hydroxylation	P11:Oxidation or Hydroxylation:0.00;P15:Oxidation or Hydroxylation:34.81;P18:Oxidation or Hydroxylation:9.42	PEAKS DB
62	188	XP_008593281.1	G.IAGAP(+15.99)GFP(+15.99)GAR.G	N	18.99	1044.54	11	-1.1	523.274	2	61.17	3068900	137	F137:15806	1D.raw	1	1	405	415	Oxidation or Hydroxylation	P5:Oxidation or Hydroxylation:23.96;P8:Oxidation or Hydroxylation:6.57	PEAKS DB
62	188	XP_008593281.1	K.GEP(+15.99)GSP(+15.99)GEN(+.98)GAP(+15.99)GQMGP(+15.99)R.G	N	18.98	1758.71	18	-0.6	880.362	2	33.21	0	137	F137:6426	1D.raw	0	0	287	304	Oxidation or Hydroxylation; Deamidation (NQ)	P3:Oxidation or Hydroxylation:69.91;P6:Oxidation or Hydroxylation:42.10;N9:Deamidation (NQ):38.32;P12:Oxidation or Hydroxylation:23.15;P17:Oxidation or Hydroxylation:7.65	PEAKS DB
62	188	XP_008593281.1	R.GPPGPMGPPGLAGPP(+15.99)GESGR.E	N	18.98	1799.86	20	-8.7	900.931	2	64.71	302560	137	F137:16954	1D.raw	1	1	995	1014	Oxidation or Hydroxylation	P15:Oxidation or Hydroxylation:1.86	PEAKS DB
62	188	XP_008593281.1	G.PAGFAGP(+15.99)P(+15.99)GADGQ(+.98)P(+15.99)GAK.G	N	18.9	1542.69	17	2.4	772.357	2	54.85	669750	137	F137:13621	1D.raw	1	1	810	826	Oxidation or Hydroxylation; Deamidation (NQ)	P7:Oxidation or Hydroxylation:0.00;P8:Oxidation or Hydroxylation:9.00;Q13:Deamidation (NQ):1000.00;P14:Oxidation or Hydroxylation:4.52	PEAKS DB
62	188	XP_008593281.1	K.TGPP(+15.99)GPAGQ(+.98)DGR(+15.99)PGPPGP(+15.99).P	N	18.82	1659.75	18	0.6	830.882	2	51.22	559260	137	F137:12527	1D.raw	1	1	553	570	Oxidation or Hydroxylation; Deamidation (NQ)	P4:Oxidation or Hydroxylation:17.01;Q9:Deamidation (NQ):1000.00;R12:Oxidation or Hydroxylation:0.00;P18:Oxidation or Hydroxylation:8.22	PEAKS DB
62	188	XP_008593281.1	R.GLP(+15.99)GTAGLP(+15.99)GMK(+15.99).G	N	18.77	1145.58	12	0	573.795	2	61.5	5001200	137	F137:15962	1D.raw	1	1	254	265	Oxidation or Hydroxylation	P3:Oxidation or Hydroxylation:1000.00;P9:Oxidation or Hydroxylation:1000.00;K12:Oxidation or Hydroxylation:1000.00	PEAKS DB
62	188	XP_008593281.1	D.GLN(+.98)GLP(+15.99)GPIGP(+15.99)PGP(+15.99)R.G	N	18.72	1446.75	15	0.4	724.381	2	91.22	1813800	137	F137:24795	1D.raw	3	3	1154	1168	Deamidation (NQ); Oxidation or Hydroxylation	N3:Deamidation (NQ):1000.00;P6:Oxidation or Hydroxylation:26.31;P11:Oxidation or Hydroxylation:12.28;P14:Oxidation or Hydroxylation:0.00	PEAKS DB
62	188	XP_008593281.1	R.P(+15.99)GEAGLP(+15.99)GAK.G	N	18.62	927.466	10	-0.1	464.74	2	35.75	7400800	137	F137:7349	1D.raw	1	1	529	538	Oxidation or Hydroxylation	P1:Oxidation or Hydroxylation:153.19;P7:Oxidation or Hydroxylation:37.54	PEAKS DB
62	188	XP_008593281.1	R.GFP(+15.99)GLP(+15.99)GPSGEPGKQ(+.98)GPSGASGER.G	N	18.59	2255.05	24	-1	752.688	3	73.97	534190	137	F137:19905	1D.raw	1	1	971	994	Oxidation or Hydroxylation; Deamidation (NQ)	P3:Oxidation or Hydroxylation:30.64;P6:Oxidation or Hydroxylation:0.00;Q15:Deamidation (NQ):1000.00	PEAKS DB
62	188	XP_008593281.1	R.GVQGPP(+31.99)GP(+15.99)AGPR.G	N	18.55	1136.56	12	0.1	569.286	2	38.09	793140	137	F137:8027	1D.raw	1	1	686	697	Dihydroxy; Oxidation or Hydroxylation	P6:Dihydroxy:17.01;P8:Oxidation or Hydroxylation:7.77	PEAKS PTM
[truncated: 964 more rows]

## Sheet: Sc1986-1278-160
Supplementary file S2: Specific identification using Liquid chromatography–mass spectrometry (LC-MS/MS)
[truncated: 4,383 more rows]

## Sheet: Sc1982-348-25
Supplementary file S2: Specific identification using Liquid chromatography–mass spectrometry (LC-MS/MS)
[truncated: 3,096 more rows]

[truncated: 1 more sheets: Sc1983-338-17]
